# Supplementary material for: scMatch: a single-cell gene expression profile annotation tool using reference datasets
Source: Bioinformatics. 2019 Apr 26;35(22):4688–95. doi: 10.1093/bioinformatics/btz292 (PMC6853649; doi:10.1093/bioinformatics/btz292)
Supplement: btz292_Supplementary_Materials [file btz292_supplementary_materials.zip]

Archive with 11 entries (10 files):
- btz292-suppl_data/
- btz292-suppl_data/Supplementary Materials.doc
- btz292-suppl_data/SupplementaryTable1.xls
- btz292-suppl_data/SupplementaryTable2.xls
- btz292-suppl_data/SupplementaryTable3.xls
- btz292-suppl_data/SupplementaryTable4.xls
- btz292-suppl_data/SupplementaryTable5.xls
- btz292-suppl_data/SupplementaryTable6.xls
- btz292-suppl_data/SupplementaryTable7.xls
- btz292-suppl_data/SupplementaryTable8.xls
- btz292-suppl_data/SupplementaryTable9.xls
