# Supplementary material for: scMatch: a single-cell gene expression profile annotation tool using reference datasets
Source: Bioinformatics. 2019 Apr 26;35(22):4688–95. doi: 10.1093/bioinformatics/btz292 (PMC6853649; doi:10.1093/bioinformatics/btz292)
Supplement: btz292_Supplementary_Materials [file btz292_supplementary_materials.zip › btz292-suppl_data/SupplementaryTable1.xls]

## Sheet: Readme
method shows the correlation measurement used in the experiment; "condition" shows if the experiment keeps zeros in the test dataset; "cell type" shows the cell type in the test dataset; "right num" shows the number of cells that were correctly annotated; "wrong num" shows the number of cells that were not correctly annotated; "accuracy" shows the annotation accuracy; "matched reference num" show…

## Sheet: Sheet1
method	condition	cell type	right num	wrong num	accuracy	matched reference num	average gene num
Spearman	remove zeros	A549	74	0	1	1	8782
Spearman	remove zeros	GM12878 batch1	26	6	0.8125	3	5978
Spearman	remove zeros	GM12878 batch2	96	0	1	3	14597
Spearman	remove zeros	H1 batch1	69	0	1	21	9235
Spearman	remove zeros	H1 batch2	96	0	1	21	15543
Spearman	remove zeros	K562	70	3	0.958904	7	15248
Spearman	keep zeros	A549	74	0	1	1	22049
Spearman	keep zeros	GM12878 batch1	30	2	0.9375	3	22049
Spearman	keep zeros	GM12878 batch2	96	0	1	3	22049
Spearman	keep zeros	H1 batch1	69	0	1	21	22049
Spearman	keep zeros	H1 batch2	96	0	1	21	22049
Spearman	keep zeros	K562	73	0	1	7	22049
Pearson	remove zeros	A549	11	63	0.148649	1	8782
Pearson	remove zeros	GM12878 batch1	0	32	0	3	5978
Pearson	remove zeros	GM12878 batch2	48	48	0.5	3	14597
Pearson	remove zeros	H1 batch1	57	12	0.826087	21	9235
Pearson	remove zeros	H1 batch2	81	15	0.84375	21	15543
Pearson	remove zeros	K562	1	72	0.0136986	7	15248
Pearson	keep zeros	A549	34	40	0.459459	1	22049
Pearson	keep zeros	GM12878 batch1	0	32	0	3	22049
Pearson	keep zeros	GM12878 batch2	55	41	0.572917	3	22049
Pearson	keep zeros	H1 batch1	65	4	0.942029	21	22049
Pearson	keep zeros	H1 batch2	93	3	0.96875	21	22049
Pearson	keep zeros	K562	15	58	0.205479	7	22049
