# Supplementary material for: scMatch: a single-cell gene expression profile annotation tool using reference datasets
Source: Bioinformatics. 2019 Apr 26;35(22):4688–95. doi: 10.1093/bioinformatics/btz292 (PMC6853649; doi:10.1093/bioinformatics/btz292)
Supplement: btz292_Supplementary_Materials [file btz292_supplementary_materials.zip › btz292-suppl_data/SupplementaryTable2.xls]

## Sheet: Readme
method shows the correlation measurement used in the experiment; "condition" shows if the experiment keeps zeros in the test dataset; "cell type" shows the cell type in the test dataset; "right num" shows the number of cells that were correctly annotated; "wrong num" shows the number of cells that were not correctly annotated; "accuracy" shows the annotation accuracy; "matched reference num" show…

## Sheet: Sheet1
method	condition	reads num	cell type	right num	wrong num	accuracy	matched reference num	average gene num
Pearson	keep zeros	1000	A549	321	419	0.433784	1	22049
Pearson	keep zeros	5000	A549	341	399	0.460811	1	22049
Pearson	keep zeros	10000	A549	339	401	0.458108	1	22049
Pearson	keep zeros	50000	A549	345	395	0.466216	1	22049
Pearson	keep zeros	100000	A549	339	401	0.458108	1	22049
Pearson	keep zeros	150000	A549	341	399	0.460811	1	22049
Pearson	keep zeros	1000	GM12878 batch1	3	317	0.009375	3	22049
Pearson	keep zeros	5000	GM12878 batch1	1	319	0.003125	3	22049
Pearson	keep zeros	10000	GM12878 batch1	0	320	0	3	22049
Pearson	keep zeros	50000	GM12878 batch1	0	320	0	3	22049
Pearson	keep zeros	100000	GM12878 batch1	0	320	0	3	22049
Pearson	keep zeros	150000	GM12878 batch1	0	320	0	3	22049
Pearson	keep zeros	1000	GM12878 batch2	440	520	0.458333	3	22049
Pearson	keep zeros	5000	GM12878 batch2	525	435	0.546875	3	22049
Pearson	keep zeros	10000	GM12878 batch2	536	424	0.558333	3	22049
Pearson	keep zeros	50000	GM12878 batch2	555	405	0.578125	3	22049
Pearson	keep zeros	100000	GM12878 batch2	559	401	0.582292	3	22049
Pearson	keep zeros	150000	GM12878 batch2	554	406	0.577083	3	22049
Pearson	keep zeros	1000	H1 batch1	621	69	0.9	21	22049
Pearson	keep zeros	5000	H1 batch1	644	46	0.933333	21	22049
Pearson	keep zeros	10000	H1 batch1	646	44	0.936232	21	22049
Pearson	keep zeros	50000	H1 batch1	648	42	0.93913	21	22049
Pearson	keep zeros	100000	H1 batch1	650	40	0.942029	21	22049
Pearson	keep zeros	150000	H1 batch1	650	40	0.942029	21	22049
Pearson	keep zeros	1000	H1 batch2	832	128	0.866667	21	22049
Pearson	keep zeros	5000	H1 batch2	921	39	0.959375	21	22049
Pearson	keep zeros	10000	H1 batch2	927	33	0.965625	21	22049
Pearson	keep zeros	50000	H1 batch2	930	30	0.96875	21	22049
Pearson	keep zeros	100000	H1 batch2	929	31	0.967708	21	22049
Pearson	keep zeros	150000	H1 batch2	931	29	0.969792	21	22049
Pearson	keep zeros	1000	K562	95	635	0.130137	7	22049
Pearson	keep zeros	5000	K562	113	617	0.154795	7	22049
Pearson	keep zeros	10000	K562	132	598	0.180822	7	22049
Pearson	keep zeros	50000	K562	143	587	0.19589	7	22049
Pearson	keep zeros	100000	K562	147	583	0.20137	7	22049
Pearson	keep zeros	150000	K562	150	580	0.205479	7	22049
Spearman	keep zeros	1000	A549	682	58	0.921622	1	22049
Spearman	keep zeros	5000	A549	727	13	0.982432	1	22049
Spearman	keep zeros	10000	A549	738	2	0.997297	1	22049
Spearman	keep zeros	50000	A549	740	0	1	1	22049
Spearman	keep zeros	100000	A549	740	0	1	1	22049
Spearman	keep zeros	150000	A549	740	0	1	1	22049
Spearman	keep zeros	1000	GM12878 batch1	255	65	0.796875	3	22049
Spearman	keep zeros	5000	GM12878 batch1	282	38	0.88125	3	22049
Spearman	keep zeros	10000	GM12878 batch1	285	35	0.890625	3	22049
Spearman	keep zeros	50000	GM12878 batch1	288	32	0.9	3	22049
Spearman	keep zeros	100000	GM12878 batch1	287	33	0.896875	3	22049
Spearman	keep zeros	150000	GM12878 batch1	288	32	0.9	3	22049
Spearman	keep zeros	1000	GM12878 batch2	927	33	0.965625	3	22049
Spearman	keep zeros	5000	GM12878 batch2	954	6	0.99375	3	22049
Spearman	keep zeros	10000	GM12878 batch2	960	0	1	3	22049
Spearman	keep zeros	50000	GM12878 batch2	960	0	1	3	22049
Spearman	keep zeros	100000	GM12878 batch2	960	0	1	3	22049
Spearman	keep zeros	150000	GM12878 batch2	960	0	1	3	22049
Spearman	keep zeros	1000	H1 batch1	686	4	0.994203	21	22049
Spearman	keep zeros	5000	H1 batch1	690	0	1	21	22049
Spearman	keep zeros	10000	H1 batch1	690	0	1	21	22049
Spearman	keep zeros	50000	H1 batch1	690	0	1	21	22049
Spearman	keep zeros	100000	H1 batch1	690	0	1	21	22049
Spearman	keep zeros	150000	H1 batch1	690	0	1	21	22049
Spearman	keep zeros	1000	H1 batch2	951	9	0.990625	21	22049
Spearman	keep zeros	5000	H1 batch2	960	0	1	21	22049
Spearman	keep zeros	10000	H1 batch2	960	0	1	21	22049
Spearman	keep zeros	50000	H1 batch2	960	0	1	21	22049
Spearman	keep zeros	100000	H1 batch2	960	0	1	21	22049
Spearman	keep zeros	150000	H1 batch2	960	0	1	21	22049
Spearman	keep zeros	1000	K562	692	38	0.947945	7	22049
Spearman	keep zeros	5000	K562	727	3	0.99589	7	22049
Spearman	keep zeros	10000	K562	726	4	0.994521	7	22049
Spearman	keep zeros	50000	K562	730	0	1	7	22049
Spearman	keep zeros	100000	K562	730	0	1	7	22049
Spearman	keep zeros	150000	K562	730	0	1	7	22049
Pearson	remove zeros	1000	A549	78	662	0.105405	1	619
Pearson	remove zeros	5000	A549	49	691	0.0662162	1	1698
Pearson	remove zeros	10000	A549	38	702	0.0513514	1	2340
Pearson	remove zeros	50000	A549	49	691	0.0662162	1	4043
Pearson	remove zeros	100000	A549	62	678	0.0837838	1	4874
Pearson	remove zeros	150000	A549	75	665	0.101351	1	5394
Pearson	remove zeros	1000	GM12878 batch1	2	318	0.00625	3	522
Pearson	remove zeros	5000	GM12878 batch1	0	320	0	3	1279
Pearson	remove zeros	10000	GM12878 batch1	0	320	0	3	1701
Pearson	remove zeros	50000	GM12878 batch1	0	320	0	3	2925
Pearson	remove zeros	100000	GM12878 batch1	0	320	0	3	3624
Pearson	remove zeros	150000	GM12878 batch1	0	320	0	3	4072
Pearson	remove zeros	1000	GM12878 batch2	98	862	0.102083	3	693
Pearson	remove zeros	5000	GM12878 batch2	235	725	0.244792	3	2180
Pearson	remove zeros	10000	GM12878 batch2	296	664	0.308333	3	3193
Pearson	remove zeros	50000	GM12878 batch2	428	532	0.445833	3	5970
Pearson	remove zeros	100000	GM12878 batch2	449	511	0.467708	3	7223
Pearson	remove zeros	150000	GM12878 batch2	466	494	0.485417	3	7977
Pearson	remove zeros	1000	H1 batch1	61	629	0.0884058	21	724
Pearson	remove zeros	5000	H1 batch1	221	469	0.32029	21	2179
Pearson	remove zeros	10000	H1 batch1	319	371	0.462319	21	3090
Pearson	remove zeros	50000	H1 batch1	472	218	0.684058	21	5323
Pearson	remove zeros	100000	H1 batch1	507	183	0.734783	21	6224
Pearson	remove zeros	150000	H1 batch1	536	154	0.776812	21	6730
Pearson	remove zeros	1000	H1 batch2	40	920	0.0416667	21	731
Pearson	remove zeros	5000	H1 batch2	223	737	0.232292	21	2352
Pearson	remove zeros	10000	H1 batch2	397	563	0.413542	21	3485
Pearson	remove zeros	50000	H1 batch2	646	314	0.672917	21	6668
Pearson	remove zeros	100000	H1 batch2	675	285	0.703125	21	8109
Pearson	remove zeros	150000	H1 batch2	701	259	0.730208	21	8967
Pearson	remove zeros	1000	K562	17	713	0.0232877	7	627
Pearson	remove zeros	5000	K562	37	693	0.0506849	7	1967
Pearson	remove zeros	10000	K562	48	682	0.0657534	7	2893
Pearson	remove zeros	50000	K562	49	681	0.0671233	7	5568
Pearson	remove zeros	100000	K562	27	703	0.0369863	7	6853
Pearson	remove zeros	150000	K562	25	705	0.0342466	7	7636
Spearman	remove zeros	1000	A549	466	274	0.62973	1	619
Spearman	remove zeros	5000	A549	628	112	0.848649	1	1698
Spearman	remove zeros	10000	A549	646	94	0.872973	1	2340
Spearman	remove zeros	50000	A549	700	40	0.945946	1	4043
Spearman	remove zeros	100000	A549	725	15	0.97973	1	4874
Spearman	remove zeros	150000	A549	734	6	0.991892	1	5394
Spearman	remove zeros	1000	GM12878 batch1	46	274	0.14375	3	522
Spearman	remove zeros	5000	GM12878 batch1	97	223	0.303125	3	1279
Spearman	remove zeros	10000	GM12878 batch1	132	188	0.4125	3	1701
Spearman	remove zeros	50000	GM12878 batch1	214	106	0.66875	3	2925
Spearman	remove zeros	100000	GM12878 batch1	239	81	0.746875	3	3624
Spearman	remove zeros	150000	GM12878 batch1	257	63	0.803125	3	4072
Spearman	remove zeros	1000	GM12878 batch2	443	517	0.461458	3	693
Spearman	remove zeros	5000	GM12878 batch2	859	101	0.894792	3	2180
Spearman	remove zeros	10000	GM12878 batch2	891	69	0.928125	3	3193
Spearman	remove zeros	50000	GM12878 batch2	945	15	0.984375	3	5970
Spearman	remove zeros	100000	GM12878 batch2	956	4	0.995833	3	7223
Spearman	remove zeros	150000	GM12878 batch2	957	3	0.996875	3	7977
Spearman	remove zeros	1000	H1 batch1	345	345	0.5	21	724
Spearman	remove zeros	5000	H1 batch1	638	52	0.924638	21	2179
Spearman	remove zeros	10000	H1 batch1	664	26	0.962319	21	3090
Spearman	remove zeros	50000	H1 batch1	672	18	0.973913	21	5323
Spearman	remove zeros	100000	H1 batch1	676	14	0.97971	21	6224
Spearman	remove zeros	150000	H1 batch1	678	12	0.982609	21	6730
Spearman	remove zeros	1000	H1 batch2	569	391	0.592708	21	731
Spearman	remove zeros	5000	H1 batch2	946	14	0.985417	21	2352
Spearman	remove zeros	10000	H1 batch2	956	4	0.995833	21	3485
Spearman	remove zeros	50000	H1 batch2	960	0	1	21	6668
Spearman	remove zeros	100000	H1 batch2	960	0	1	21	8109
Spearman	remove zeros	150000	H1 batch2	960	0	1	21	8967
Spearman	remove zeros	1000	K562	106	624	0.145205	7	627
Spearman	remove zeros	5000	K562	590	140	0.808219	7	1967
Spearman	remove zeros	10000	K562	621	109	0.850685	7	2893
Spearman	remove zeros	50000	K562	663	67	0.908219	7	5568
Spearman	remove zeros	100000	K562	678	52	0.928767	7	6853
Spearman	remove zeros	150000	K562	695	35	0.952055	7	7636
