# Supplementary material for: scMatch: a single-cell gene expression profile annotation tool using reference datasets
Source: Bioinformatics. 2019 Apr 26;35(22):4688–95. doi: 10.1093/bioinformatics/btz292 (PMC6853649; doi:10.1093/bioinformatics/btz292)
Supplement: btz292_Supplementary_Materials [file btz292_supplementary_materials.zip › btz292-suppl_data/SupplementaryTable3.xls]

## Sheet: Readme
The top annotations using all genes in the FANTOM5 dataset or the expressed genes in the FANTOM5 and the test datasets of six cell lines when they were down-sampled to 10,000, 50,000, 100,000 and 150,000 reads per cell.

## Sheet: 10000 reads all genes
Single_cells_from_Li_et_al_(PMID: 28319088)	Spearman_Annotation	Spearman_Score	Pearson_Annotation	Pearson_Score
RHA015__A549__turquoise:Iter_1	lung adenocarcinoma cell line:A549.CNhs11275.10499-107C4.hg38.nobarcode	0.410455	mucinous adenocarcinoma cell line:JHOM-1.CNhs11752.10648-109A9.hg38.nobarcode	0.559013
RHA016__A549__turquoise:Iter_1	lung adenocarcinoma cell line:A549.CNhs11275.10499-107C4.hg38.nobarcode	0.399092	lung adenocarcinoma cell line:A549.CNhs11275.10499-107C4.hg38.nobarcode	0.441293
RHA017__A549__turquoise:Iter_1	lung adenocarcinoma cell line:A549.CNhs11275.10499-107C4.hg38.nobarcode	0.335647	lung adenocarcinoma cell line:A549.CNhs11275.10499-107C4.hg38.nobarcode	0.382907
RHA018__A549__turquoise:Iter_1	lung adenocarcinoma cell line:A549.CNhs11275.10499-107C4.hg38.nobarcode	0.355397	lung adenocarcinoma cell line:A549.CNhs11275.10499-107C4.hg38.nobarcode	0.456346
RHA028__A549__turquoise:Iter_1	lung adenocarcinoma cell line:A549.CNhs11275.10499-107C4.hg38.nobarcode	0.364845	lung adenocarcinoma cell line:A549.CNhs11275.10499-107C4.hg38.nobarcode	0.353962
RHA029__A549__turquoise:Iter_1	lung adenocarcinoma cell line:A549.CNhs11275.10499-107C4.hg38.nobarcode	0.40836	hepatoma cell line:Li-7.CNhs11271.10484-107A7.hg38.nobarcode	0.575342
RHA030__A549__turquoise:Iter_1	lung adenocarcinoma cell line:A549.CNhs11275.10499-107C4.hg38.nobarcode	0.411623	lung adenocarcinoma cell line:A549.CNhs11275.10499-107C4.hg38.nobarcode	0.420868
RHA031__A549__turquoise:Iter_1	lung adenocarcinoma cell line:A549.CNhs11275.10499-107C4.hg38.nobarcode	0.348841	lung adenocarcinoma cell line:A549.CNhs11275.10499-107C4.hg38.nobarcode	0.535931
RHA032__A549__turquoise:Iter_1	lung adenocarcinoma cell line:A549.CNhs11275.10499-107C4.hg38.nobarcode	0.350302	hepatoma cell line:Li-7.CNhs11271.10484-107A7.hg38.nobarcode	0.516916
RHA033__A549__turquoise:Iter_1	lung adenocarcinoma cell line:A549.CNhs11275.10499-107C4.hg38.nobarcode	0.343769	lung adenocarcinoma cell line:A549.CNhs11275.10499-107C4.hg38.nobarcode	0.44692
RHA034__A549__turquoise:Iter_1	lung adenocarcinoma cell line:A549.CNhs11275.10499-107C4.hg38.nobarcode	0.357335	hepatoma cell line:Li-7.CNhs11271.10484-107A7.hg38.nobarcode	0.524269
RHA035__A549__turquoise:Iter_1	lung adenocarcinoma cell line:A549.CNhs11275.10499-107C4.hg38.nobarcode	0.306464	lung adenocarcinoma cell line:A549.CNhs11275.10499-107C4.hg38.nobarcode	0.487244
RHA036__A549__turquoise:Iter_1	lung adenocarcinoma cell line:A549.CNhs11275.10499-107C4.hg38.nobarcode	0.376874	small cell lung carcinoma cell line:LK-2.CNhs11285.10541-107H1.hg38.nobarcode	0.443935
RHA037__A549__turquoise:Iter_1	lung adenocarcinoma cell line:A549.CNhs11275.10499-107C4.hg38.nobarcode	0.389873	hepatoma cell line:Li-7.CNhs11271.10484-107A7.hg38.nobarcode	0.486814
RHA038__A549__turquoise:Iter_1	lung adenocarcinoma cell line:A549.CNhs11275.10499-107C4.hg38.nobarcode	0.367405	lung adenocarcinoma cell line:A549.CNhs11275.10499-107C4.hg38.nobarcode	0.422237
RHA039__A549__turquoise:Iter_1	lung adenocarcinoma cell line:A549.CNhs11275.10499-107C4.hg38.nobarcode	0.340866	mucinous adenocarcinoma cell line:JHOM-1.CNhs11752.10648-109A9.hg38.nobarcode	0.503929
RHA040__A549__turquoise:Iter_1	lung adenocarcinoma cell line:A549.CNhs11275.10499-107C4.hg38.nobarcode	0.350111	lung adenocarcinoma cell line:A549.CNhs11275.10499-107C4.hg38.nobarcode	0.454041
RHA041__A549__turquoise:Iter_1	lung adenocarcinoma cell line:A549.CNhs11275.10499-107C4.hg38.nobarcode	0.340944	lung adenocarcinoma cell line:A549.CNhs11275.10499-107C4.hg38.nobarcode	0.35227
RHA042__A549__turquoise:Iter_1	lung adenocarcinoma cell line:A549.CNhs11275.10499-107C4.hg38.nobarcode	0.383588	hepatoma cell line:Li-7.CNhs11271.10484-107A7.hg38.nobarcode	0.5715
RHA043__A549__turquoise:Iter_1	lung adenocarcinoma cell line:A549.CNhs11275.10499-107C4.hg38.nobarcode	0.319225	hepatoma cell line:Li-7.CNhs11271.10484-107A7.hg38.nobarcode	0.38606
RHA044__A549__turquoise:Iter_1	lung adenocarcinoma cell line:A549.CNhs11275.10499-107C4.hg38.nobarcode	0.335139	Monocyte-derived macrophages response to udorn influenza infection, 07hr00min, donor4 (227_121:Ud_7h).CNhs13641.13313-143A1.hg38.nobarcode	0.819524
RHA045__A549__turquoise:Iter_1	lung adenocarcinoma cell line:A549.CNhs11275.10499-107C4.hg38.nobarcode	0.410042	lung adenocarcinoma cell line:A549.CNhs11275.10499-107C4.hg38.nobarcode	0.56279
RHA046__A549__turquoise:Iter_1	lung adenocarcinoma cell line:A549.CNhs11275.10499-107C4.hg38.nobarcode	0.381731	lung adenocarcinoma cell line:A549.CNhs11275.10499-107C4.hg38.nobarcode	0.467304
RHA047__A549__turquoise:Iter_1	lung adenocarcinoma cell line:A549.CNhs11275.10499-107C4.hg38.nobarcode	0.391988	hepatoma cell line:Li-7.CNhs11271.10484-107A7.hg38.nobarcode	0.554764
RHA048__A549__turquoise:Iter_1	lung adenocarcinoma cell line:A549.CNhs11275.10499-107C4.hg38.nobarcode	0.34963	lung adenocarcinoma cell line:A549.CNhs11275.10499-107C4.hg38.nobarcode	0.469559
RHA049__A549__turquoise:Iter_1	lung adenocarcinoma cell line:A549.CNhs11275.10499-107C4.hg38.nobarcode	0.334178	lung adenocarcinoma cell line:A549.CNhs11275.10499-107C4.hg38.nobarcode	0.382693
RHA050__A549__turquoise:Iter_1	lung adenocarcinoma cell line:A549.CNhs11275.10499-107C4.hg38.nobarcode	0.330329	lung adenocarcinoma cell line:A549.CNhs11275.10499-107C4.hg38.nobarcode	0.454651
RHA051__A549__turquoise:Iter_1	lung adenocarcinoma cell line:A549.CNhs11275.10499-107C4.hg38.nobarcode	0.329801	hepatoma cell line:Li-7.CNhs11271.10484-107A7.hg38.nobarcode	0.400568
RHA052__A549__turquoise:Iter_1	lung adenocarcinoma cell line:A549.CNhs11275.10499-107C4.hg38.nobarcode	0.352856	Monocyte-derived macrophages response to udorn influenza infection, 07hr00min, donor4 (227_121:Ud_7h).CNhs13641.13313-143A1.hg38.nobarcode	0.773968
RHA053__A549__turquoise:Iter_1	lung adenocarcinoma cell line:A549.CNhs11275.10499-107C4.hg38.nobarcode	0.369589	hepatoma cell line:Li-7.CNhs11271.10484-107A7.hg38.nobarcode	0.504906
RHA054__A549__turquoise:Iter_1	lung adenocarcinoma cell line:A549.CNhs11275.10499-107C4.hg38.nobarcode	0.297556	medial temporal gyrus, adult, donor10258, tech_rep2.CNhs14552.10376-105G7.hg38.nobarcode	0.360427
RHA055__A549__turquoise:Iter_1	lung adenocarcinoma cell line:A549.CNhs11275.10499-107C4.hg38.nobarcode	0.308609	medial temporal gyrus, adult, donor10258, tech_rep2.CNhs14552.10376-105G7.hg38.nobarcode	0.584562
RHA056__A549__turquoise:Iter_1	lung adenocarcinoma cell line:A549.CNhs11275.10499-107C4.hg38.nobarcode	0.39636	lung adenocarcinoma cell line:A549.CNhs11275.10499-107C4.hg38.nobarcode	0.546661
RHA057__A549__turquoise:Iter_1	lung adenocarcinoma cell line:A549.CNhs11275.10499-107C4.hg38.nobarcode	0.377233	hepatoma cell line:Li-7.CNhs11271.10484-107A7.hg38.nobarcode	0.561066
RHA058__A549__turquoise:Iter_1	lung adenocarcinoma cell line:A549.CNhs11275.10499-107C4.hg38.nobarcode	0.281628	lung adenocarcinoma cell line:A549.CNhs11275.10499-107C4.hg38.nobarcode	0.398045
RHA059__A549__turquoise:Iter_1	lung adenocarcinoma cell line:A549.CNhs11275.10499-107C4.hg38.nobarcode	0.387945	small cell lung carcinoma cell line:LK-2.CNhs11285.10541-107H1.hg38.nobarcode	0.337086
RHA060__A549__turquoise:Iter_1	lung adenocarcinoma cell line:A549.CNhs11275.10499-107C4.hg38.nobarcode	0.365926	mucinous adenocarcinoma cell line:JHOM-1.CNhs11752.10648-109A9.hg38.nobarcode	0.510842
RHA061__A549__turquoise:Iter_1	lung adenocarcinoma cell line:A549.CNhs11275.10499-107C4.hg38.nobarcode	0.384809	hepatoma cell line:Li-7.CNhs11271.10484-107A7.hg38.nobarcode	0.444711
RHA062__A549__turquoise:Iter_1	lung adenocarcinoma cell line:A549.CNhs11275.10499-107C4.hg38.nobarcode	0.403879	mucinous adenocarcinoma cell line:JHOM-1.CNhs11752.10648-109A9.hg38.nobarcode	0.569541
RHA063__A549__turquoise:Iter_1	lung adenocarcinoma cell line:A549.CNhs11275.10499-107C4.hg38.nobarcode	0.403898	hepatoma cell line:Li-7.CNhs11271.10484-107A7.hg38.nobarcode	0.615268
RHA064__A549__turquoise:Iter_1	lung adenocarcinoma cell line:A549.CNhs11275.10499-107C4.hg38.nobarcode	0.37769	lung adenocarcinoma cell line:A549.CNhs11275.10499-107C4.hg38.nobarcode	0.55664
RHA065__A549__turquoise:Iter_1	lung adenocarcinoma cell line:A549.CNhs11275.10499-107C4.hg38.nobarcode	0.390619	lung adenocarcinoma cell line:A549.CNhs11275.10499-107C4.hg38.nobarcode	0.572345
RHA066__A549__turquoise:Iter_1	lung adenocarcinoma cell line:A549.CNhs11275.10499-107C4.hg38.nobarcode	0.355595	medial temporal gyrus, adult, donor10258, tech_rep2.CNhs14552.10376-105G7.hg38.nobarcode	0.468674
RHA067__A549__turquoise:Iter_1	lung adenocarcinoma cell line:A549.CNhs11275.10499-107C4.hg38.nobarcode	0.400461	hepatoma cell line:Li-7.CNhs11271.10484-107A7.hg38.nobarcode	0.572751
RHA068__A549__turquoise:Iter_1	lung adenocarcinoma cell line:A549.CNhs11275.10499-107C4.hg38.nobarcode	0.390266	mucinous adenocarcinoma cell line:JHOM-1.CNhs11752.10648-109A9.hg38.nobarcode	0.563554
RHA069__A549__turquoise:Iter_1	lung adenocarcinoma cell line:A549.CNhs11275.10499-107C4.hg38.nobarcode	0.326938	mucinous adenocarcinoma cell line:JHOM-1.CNhs11752.10648-109A9.hg38.nobarcode	0.393467
RHA070__A549__turquoise:Iter_1	lung adenocarcinoma cell line:A549.CNhs11275.10499-107C4.hg38.nobarcode	0.294722	lung adenocarcinoma cell line:A549.CNhs11275.10499-107C4.hg38.nobarcode	0.426618
RHA071__A549__turquoise:Iter_1	lung adenocarcinoma cell line:A549.CNhs11275.10499-107C4.hg38.nobarcode	0.394455	lung adenocarcinoma cell line:A549.CNhs11275.10499-107C4.hg38.nobarcode	0.483365
RHA072__A549__turquoise:Iter_1	lung adenocarcinoma cell line:A549.CNhs11275.10499-107C4.hg38.nobarcode	0.271337	medial temporal gyrus, adult, donor10258, tech_rep2.CNhs14552.10376-105G7.hg38.nobarcode	0.546511
RHA073__A549__turquoise:Iter_1	lung adenocarcinoma cell line:A549.CNhs11275.10499-107C4.hg38.nobarcode	0.296735	lung adenocarcinoma cell line:A549.CNhs11275.10499-107C4.hg38.nobarcode	0.418142
RHA074__A549__turquoise:Iter_1	lung adenocarcinoma cell line:A549.CNhs11275.10499-107C4.hg38.nobarcode	0.371913	hepatoma cell line:Li-7.CNhs11271.10484-107A7.hg38.nobarcode	0.591023
RHA075__A549__turquoise:Iter_1	lung adenocarcinoma cell line:A549.CNhs11275.10499-107C4.hg38.nobarcode	0.35173	lung adenocarcinoma cell line:A549.CNhs11275.10499-107C4.hg38.nobarcode	0.453524
RHA076__A549__turquoise:Iter_1	lung adenocarcinoma cell line:A549.CNhs11275.10499-107C4.hg38.nobarcode	0.27379	medial temporal gyrus, adult, donor10258, tech_rep2.CNhs14552.10376-105G7.hg38.nobarcode	0.325912
RHA077__A549__turquoise:Iter_1	lung adenocarcinoma cell line:A549.CNhs11275.10499-107C4.hg38.nobarcode	0.314786	hepatoma cell line:Li-7.CNhs11271.10484-107A7.hg38.nobarcode	0.450461
RHA078__A549__turquoise:Iter_1	lung adenocarcinoma cell line:A549.CNhs11275.10499-107C4.hg38.nobarcode	0.352256	hepatoma cell line:Li-7.CNhs11271.10484-107A7.hg38.nobarcode	0.546158
RHA079__A549__turquoise:Iter_1	lung adenocarcinoma cell line:A549.CNhs11275.10499-107C4.hg38.nobarcode	0.396019	hepatoma cell line:Li-7.CNhs11271.10484-107A7.hg38.nobarcode	0.590177
RHA080__A549__turquoise:Iter_1	lung adenocarcinoma cell line:A549.CNhs11275.10499-107C4.hg38.nobarcode	0.314934	lung adenocarcinoma cell line:A549.CNhs11275.10499-107C4.hg38.nobarcode	0.439909
RHA081__A549__turquoise:Iter_1	lung adenocarcinoma cell line:A549.CNhs11275.10499-107C4.hg38.nobarcode	0.352694	hepatoma cell line:Li-7.CNhs11271.10484-107A7.hg38.nobarcode	0.491866
RHA082__A549__turquoise:Iter_1	lung adenocarcinoma cell line:A549.CNhs11275.10499-107C4.hg38.nobarcode	0.326898	lung adenocarcinoma cell line:A549.CNhs11275.10499-107C4.hg38.nobarcode	0.473539
RHA084__A549__turquoise:Iter_1	lung adenocarcinoma cell line:A549.CNhs11275.10499-107C4.hg38.nobarcode	0.389343	mucinous adenocarcinoma cell line:JHOM-1.CNhs11752.10648-109A9.hg38.nobarcode	0.594935
RHA085__A549__turquoise:Iter_1	lung adenocarcinoma cell line:A549.CNhs11275.10499-107C4.hg38.nobarcode	0.394191	mucinous adenocarcinoma cell line:JHOM-1.CNhs11752.10648-109A9.hg38.nobarcode	0.626718
RHA086__A549__turquoise:Iter_1	lung adenocarcinoma cell line:A549.CNhs11275.10499-107C4.hg38.nobarcode	0.332296	lung adenocarcinoma cell line:A549.CNhs11275.10499-107C4.hg38.nobarcode	0.340133
RHA087__A549__turquoise:Iter_1	lung adenocarcinoma cell line:A549.CNhs11275.10499-107C4.hg38.nobarcode	0.333647	hepatoma cell line:Li-7.CNhs11271.10484-107A7.hg38.nobarcode	0.403943
RHA088__A549__turquoise:Iter_1	lung adenocarcinoma cell line:A549.CNhs11275.10499-107C4.hg38.nobarcode	0.31819	hepatoma cell line:Li-7.CNhs11271.10484-107A7.hg38.nobarcode	0.475347
RHA089__A549__turquoise:Iter_1	lung adenocarcinoma cell line:A549.CNhs11275.10499-107C4.hg38.nobarcode	0.27912	hepatoma cell line:Li-7.CNhs11271.10484-107A7.hg38.nobarcode	0.354175
RHA091__A549__turquoise:Iter_1	lung adenocarcinoma cell line:A549.CNhs11275.10499-107C4.hg38.nobarcode	0.372534	lung adenocarcinoma cell line:A549.CNhs11275.10499-107C4.hg38.nobarcode	0.416192
RHA092__A549__turquoise:Iter_1	lung adenocarcinoma cell line:A549.CNhs11275.10499-107C4.hg38.nobarcode	0.38559	mucinous adenocarcinoma cell line:JHOM-1.CNhs11752.10648-109A9.hg38.nobarcode	0.560138
RHA093__A549__turquoise:Iter_1	lung adenocarcinoma cell line:A549.CNhs11275.10499-107C4.hg38.nobarcode	0.385073	lung adenocarcinoma cell line:A549.CNhs11275.10499-107C4.hg38.nobarcode	0.505874
RHA094__A549__turquoise:Iter_1	lung adenocarcinoma cell line:A549.CNhs11275.10499-107C4.hg38.nobarcode	0.380802	lung adenocarcinoma cell line:A549.CNhs11275.10499-107C4.hg38.nobarcode	0.394207
RHA095__A549__turquoise:Iter_1	lung adenocarcinoma cell line:A549.CNhs11275.10499-107C4.hg38.nobarcode	0.37481	lung adenocarcinoma cell line:A549.CNhs11275.10499-107C4.hg38.nobarcode	0.412147
RHA096__A549__turquoise:Iter_1	lung adenocarcinoma cell line:A549.CNhs11275.10499-107C4.hg38.nobarcode	0.313955	lung adenocarcinoma cell line:A549.CNhs11275.10499-107C4.hg38.nobarcode	0.434131
RHA097__A549__turquoise:Iter_1	lung adenocarcinoma cell line:A549.CNhs11275.10499-107C4.hg38.nobarcode	0.384444	hepatoma cell line:Li-7.CNhs11271.10484-107A7.hg38.nobarcode	0.424173
RHA098__A549__turquoise:Iter_1	lung adenocarcinoma cell line:A549.CNhs11275.10499-107C4.hg38.nobarcode	0.375425	lung adenocarcinoma cell line:A549.CNhs11275.10499-107C4.hg38.nobarcode	0.403887
RHA099__A549__turquoise:Iter_1	lung adenocarcinoma cell line:A549.CNhs11275.10499-107C4.hg38.nobarcode	0.316712	mucinous adenocarcinoma cell line:JHOM-1.CNhs11752.10648-109A9.hg38.nobarcode	0.584415
RHA015__A549__turquoise:Iter_2	lung adenocarcinoma cell line:A549.CNhs11275.10499-107C4.hg38.nobarcode	0.406141	mucinous adenocarcinoma cell line:JHOM-1.CNhs11752.10648-109A9.hg38.nobarcode	0.579446
RHA016__A549__turquoise:Iter_2	lung adenocarcinoma cell line:A549.CNhs11275.10499-107C4.hg38.nobarcode	0.401266	lung adenocarcinoma cell line:A549.CNhs11275.10499-107C4.hg38.nobarcode	0.459655
RHA017__A549__turquoise:Iter_2	lung adenocarcinoma cell line:A549.CNhs11275.10499-107C4.hg38.nobarcode	0.340877	hepatoma cell line:Li-7.CNhs11271.10484-107A7.hg38.nobarcode	0.455426
RHA018__A549__turquoise:Iter_2	lung adenocarcinoma cell line:A549.CNhs11275.10499-107C4.hg38.nobarcode	0.357527	lung adenocarcinoma cell line:A549.CNhs11275.10499-107C4.hg38.nobarcode	0.41401
RHA028__A549__turquoise:Iter_2	lung adenocarcinoma cell line:A549.CNhs11275.10499-107C4.hg38.nobarcode	0.362801	lung adenocarcinoma cell line:A549.CNhs11275.10499-107C4.hg38.nobarcode	0.330523
RHA029__A549__turquoise:Iter_2	lung adenocarcinoma cell line:A549.CNhs11275.10499-107C4.hg38.nobarcode	0.39935	lung adenocarcinoma cell line:A549.CNhs11275.10499-107C4.hg38.nobarcode	0.570109
RHA030__A549__turquoise:Iter_2	lung adenocarcinoma cell line:A549.CNhs11275.10499-107C4.hg38.nobarcode	0.406486	lung adenocarcinoma cell line:A549.CNhs11275.10499-107C4.hg38.nobarcode	0.394457
RHA031__A549__turquoise:Iter_2	lung adenocarcinoma cell line:A549.CNhs11275.10499-107C4.hg38.nobarcode	0.346212	hepatoma cell line:Li-7.CNhs11271.10484-107A7.hg38.nobarcode	0.542866
RHA032__A549__turquoise:Iter_2	lung adenocarcinoma cell line:A549.CNhs11275.10499-107C4.hg38.nobarcode	0.352938	lung adenocarcinoma cell line:A549.CNhs11275.10499-107C4.hg38.nobarcode	0.494193
RHA033__A549__turquoise:Iter_2	lung adenocarcinoma cell line:A549.CNhs11275.10499-107C4.hg38.nobarcode	0.349055	lung adenocarcinoma cell line:A549.CNhs11275.10499-107C4.hg38.nobarcode	0.440137
RHA034__A549__turquoise:Iter_2	lung adenocarcinoma cell line:A549.CNhs11275.10499-107C4.hg38.nobarcode	0.362303	hepatoma cell line:Li-7.CNhs11271.10484-107A7.hg38.nobarcode	0.553222
RHA035__A549__turquoise:Iter_2	lung adenocarcinoma cell line:A549.CNhs11275.10499-107C4.hg38.nobarcode	0.311992	lung adenocarcinoma cell line:A549.CNhs11275.10499-107C4.hg38.nobarcode	0.515593
RHA036__A549__turquoise:Iter_2	lung adenocarcinoma cell line:A549.CNhs11275.10499-107C4.hg38.nobarcode	0.37862	small cell lung carcinoma cell line:LK-2.CNhs11285.10541-107H1.hg38.nobarcode	0.42687
RHA037__A549__turquoise:Iter_2	lung adenocarcinoma cell line:A549.CNhs11275.10499-107C4.hg38.nobarcode	0.394471	hepatoma cell line:Li-7.CNhs11271.10484-107A7.hg38.nobarcode	0.504177
RHA038__A549__turquoise:Iter_2	lung adenocarcinoma cell line:A549.CNhs11275.10499-107C4.hg38.nobarcode	0.363792	lung adenocarcinoma cell line:A549.CNhs11275.10499-107C4.hg38.nobarcode	0.404575
RHA039__A549__turquoise:Iter_2	lung adenocarcinoma cell line:A549.CNhs11275.10499-107C4.hg38.nobarcode	0.339931	mucinous adenocarcinoma cell line:JHOM-1.CNhs11752.10648-109A9.hg38.nobarcode	0.512326
RHA040__A549__turquoise:Iter_2	lung adenocarcinoma cell line:A549.CNhs11275.10499-107C4.hg38.nobarcode	0.34456	hepatoma cell line:Li-7.CNhs11271.10484-107A7.hg38.nobarcode	0.496667
RHA041__A549__turquoise:Iter_2	lung adenocarcinoma cell line:A549.CNhs11275.10499-107C4.hg38.nobarcode	0.348087	lung adenocarcinoma cell line:A549.CNhs11275.10499-107C4.hg38.nobarcode	0.349581
RHA042__A549__turquoise:Iter_2	lung adenocarcinoma cell line:A549.CNhs11275.10499-107C4.hg38.nobarcode	0.385552	hepatoma cell line:Li-7.CNhs11271.10484-107A7.hg38.nobarcode	0.559131
RHA043__A549__turquoise:Iter_2	lung adenocarcinoma cell line:A549.CNhs11275.10499-107C4.hg38.nobarcode	0.321112	lung adenocarcinoma cell line:A549.CNhs11275.10499-107C4.hg38.nobarcode	0.419822
RHA044__A549__turquoise:Iter_2	lung adenocarcinoma cell line:A549.CNhs11275.10499-107C4.hg38.nobarcode	0.345999	Monocyte-derived macrophages response to udorn influenza infection, 07hr00min, donor4 (227_121:Ud_7h).CNhs13641.13313-143A1.hg38.nobarcode	0.823698
RHA045__A549__turquoise:Iter_2	lung adenocarcinoma cell line:A549.CNhs11275.10499-107C4.hg38.nobarcode	0.410503	lung adenocarcinoma cell line:A549.CNhs11275.10499-107C4.hg38.nobarcode	0.566606
RHA046__A549__turquoise:Iter_2	lung adenocarcinoma cell line:A549.CNhs11275.10499-107C4.hg38.nobarcode	0.384402	lung adenocarcinoma cell line:A549.CNhs11275.10499-107C4.hg38.nobarcode	0.485403
RHA047__A549__turquoise:Iter_2	lung adenocarcinoma cell line:A549.CNhs11275.10499-107C4.hg38.nobarcode	0.387668	hepatoma cell line:Li-7.CNhs11271.10484-107A7.hg38.nobarcode	0.543217
RHA048__A549__turquoise:Iter_2	lung adenocarcinoma cell line:A549.CNhs11275.10499-107C4.hg38.nobarcode	0.348478	lung adenocarcinoma cell line:A549.CNhs11275.10499-107C4.hg38.nobarcode	0.381927
RHA049__A549__turquoise:Iter_2	lung adenocarcinoma cell line:A549.CNhs11275.10499-107C4.hg38.nobarcode	0.339635	lung adenocarcinoma cell line:A549.CNhs11275.10499-107C4.hg38.nobarcode	0.360981
RHA050__A549__turquoise:Iter_2	lung adenocarcinoma cell line:A549.CNhs11275.10499-107C4.hg38.nobarcode	0.337633	lung adenocarcinoma cell line:A549.CNhs11275.10499-107C4.hg38.nobarcode	0.453138
RHA051__A549__turquoise:Iter_2	lung adenocarcinoma cell line:A549.CNhs11275.10499-107C4.hg38.nobarcode	0.331419	hepatoma cell line:Li-7.CNhs11271.10484-107A7.hg38.nobarcode	0.405973
RHA052__A549__turquoise:Iter_2	lung adenocarcinoma cell line:A549.CNhs11275.10499-107C4.hg38.nobarcode	0.346583	mucinous adenocarcinoma cell line:JHOM-1.CNhs11752.10648-109A9.hg38.nobarcode	0.776575
RHA053__A549__turquoise:Iter_2	lung adenocarcinoma cell line:A549.CNhs11275.10499-107C4.hg38.nobarcode	0.366857	hepatoma cell line:Li-7.CNhs11271.10484-107A7.hg38.nobarcode	0.525562
RHA054__A549__turquoise:Iter_2	lung adenocarcinoma cell line:A549.CNhs11275.10499-107C4.hg38.nobarcode	0.299988	medial temporal gyrus, adult, donor10258, tech_rep2.CNhs14552.10376-105G7.hg38.nobarcode	0.396792
RHA055__A549__turquoise:Iter_2	lung adenocarcinoma cell line:A549.CNhs11275.10499-107C4.hg38.nobarcode	0.309085	medial temporal gyrus, adult, donor10258, tech_rep2.CNhs14552.10376-105G7.hg38.nobarcode	0.619399
RHA056__A549__turquoise:Iter_2	lung adenocarcinoma cell line:A549.CNhs11275.10499-107C4.hg38.nobarcode	0.394466	lung adenocarcinoma cell line:A549.CNhs11275.10499-107C4.hg38.nobarcode	0.501591
RHA057__A549__turquoise:Iter_2	lung adenocarcinoma cell line:A549.CNhs11275.10499-107C4.hg38.nobarcode	0.37378	hepatoma cell line:Li-7.CNhs11271.10484-107A7.hg38.nobarcode	0.544365
RHA058__A549__turquoise:Iter_2	lung adenocarcinoma cell line:A549.CNhs11275.10499-107C4.hg38.nobarcode	0.280565	lung adenocarcinoma cell line:A549.CNhs11275.10499-107C4.hg38.nobarcode	0.420055
RHA059__A549__turquoise:Iter_2	lung adenocarcinoma cell line:A549.CNhs11275.10499-107C4.hg38.nobarcode	0.382966	lung adenocarcinoma cell line:A549.CNhs11275.10499-107C4.hg38.nobarcode	0.359606
RHA060__A549__turquoise:Iter_2	lung adenocarcinoma cell line:A549.CNhs11275.10499-107C4.hg38.nobarcode	0.367206	hepatoma cell line:Li-7.CNhs11271.10484-107A7.hg38.nobarcode	0.484932
RHA061__A549__turquoise:Iter_2	lung adenocarcinoma cell line:A549.CNhs11275.10499-107C4.hg38.nobarcode	0.377977	lung adenocarcinoma cell line:A549.CNhs11275.10499-107C4.hg38.nobarcode	0.432209
RHA062__A549__turquoise:Iter_2	lung adenocarcinoma cell line:A549.CNhs11275.10499-107C4.hg38.nobarcode	0.398276	hepatoma cell line:Li-7.CNhs11271.10484-107A7.hg38.nobarcode	0.561894
RHA063__A549__turquoise:Iter_2	lung adenocarcinoma cell line:A549.CNhs11275.10499-107C4.hg38.nobarcode	0.40974	lung adenocarcinoma cell line:A549.CNhs11275.10499-107C4.hg38.nobarcode	0.562335
RHA064__A549__turquoise:Iter_2	lung adenocarcinoma cell line:A549.CNhs11275.10499-107C4.hg38.nobarcode	0.378666	lung adenocarcinoma cell line:A549.CNhs11275.10499-107C4.hg38.nobarcode	0.540213
RHA065__A549__turquoise:Iter_2	lung adenocarcinoma cell line:A549.CNhs11275.10499-107C4.hg38.nobarcode	0.391197	lung adenocarcinoma cell line:A549.CNhs11275.10499-107C4.hg38.nobarcode	0.562021
RHA066__A549__turquoise:Iter_2	lung adenocarcinoma cell line:A549.CNhs11275.10499-107C4.hg38.nobarcode	0.350271	lung adenocarcinoma cell line:A549.CNhs11275.10499-107C4.hg38.nobarcode	0.398014
RHA067__A549__turquoise:Iter_2	lung adenocarcinoma cell line:A549.CNhs11275.10499-107C4.hg38.nobarcode	0.396351	hepatoma cell line:Li-7.CNhs11271.10484-107A7.hg38.nobarcode	0.56989
RHA068__A549__turquoise:Iter_2	lung adenocarcinoma cell line:A549.CNhs11275.10499-107C4.hg38.nobarcode	0.387754	lung adenocarcinoma cell line:A549.CNhs11275.10499-107C4.hg38.nobarcode	0.504676
RHA069__A549__turquoise:Iter_2	lung adenocarcinoma cell line:A549.CNhs11275.10499-107C4.hg38.nobarcode	0.326882	mucinous adenocarcinoma cell line:JHOM-1.CNhs11752.10648-109A9.hg38.nobarcode	0.377859
RHA070__A549__turquoise:Iter_2	lung adenocarcinoma cell line:A549.CNhs11275.10499-107C4.hg38.nobarcode	0.298696	lung adenocarcinoma cell line:A549.CNhs11275.10499-107C4.hg38.nobarcode	0.42244
RHA071__A549__turquoise:Iter_2	lung adenocarcinoma cell line:A549.CNhs11275.10499-107C4.hg38.nobarcode	0.396476	lung adenocarcinoma cell line:A549.CNhs11275.10499-107C4.hg38.nobarcode	0.4822
RHA072__A549__turquoise:Iter_2	lung adenocarcinoma cell line:A549.CNhs11275.10499-107C4.hg38.nobarcode	0.275881	medial temporal gyrus, adult, donor10258, tech_rep2.CNhs14552.10376-105G7.hg38.nobarcode	0.522475
RHA073__A549__turquoise:Iter_2	lung adenocarcinoma cell line:A549.CNhs11275.10499-107C4.hg38.nobarcode	0.291861	lung adenocarcinoma cell line:A549.CNhs11275.10499-107C4.hg38.nobarcode	0.432219
RHA074__A549__turquoise:Iter_2	lung adenocarcinoma cell line:A549.CNhs11275.10499-107C4.hg38.nobarcode	0.378294	hepatoma cell line:Li-7.CNhs11271.10484-107A7.hg38.nobarcode	0.555997
RHA075__A549__turquoise:Iter_2	lung adenocarcinoma cell line:A549.CNhs11275.10499-107C4.hg38.nobarcode	0.355005	mucinous adenocarcinoma cell line:JHOM-1.CNhs11752.10648-109A9.hg38.nobarcode	0.44295
RHA076__A549__turquoise:Iter_2	lung adenocarcinoma cell line:A549.CNhs11275.10499-107C4.hg38.nobarcode	0.276196	medial temporal gyrus, adult, donor10258, tech_rep2.CNhs14552.10376-105G7.hg38.nobarcode	0.361637
RHA077__A549__turquoise:Iter_2	lung adenocarcinoma cell line:A549.CNhs11275.10499-107C4.hg38.nobarcode	0.314579	hepatoma cell line:Li-7.CNhs11271.10484-107A7.hg38.nobarcode	0.443359
RHA078__A549__turquoise:Iter_2	lung adenocarcinoma cell line:A549.CNhs11275.10499-107C4.hg38.nobarcode	0.349559	hepatoma cell line:Li-7.CNhs11271.10484-107A7.hg38.nobarcode	0.529545
RHA079__A549__turquoise:Iter_2	lung adenocarcinoma cell line:A549.CNhs11275.10499-107C4.hg38.nobarcode	0.39848	hepatoma cell line:Li-7.CNhs11271.10484-107A7.hg38.nobarcode	0.560736
RHA080__A549__turquoise:Iter_2	lung adenocarcinoma cell line:A549.CNhs11275.10499-107C4.hg38.nobarcode	0.318096	lung adenocarcinoma cell line:A549.CNhs11275.10499-107C4.hg38.nobarcode	0.432948
RHA081__A549__turquoise:Iter_2	lung adenocarcinoma cell line:A549.CNhs11275.10499-107C4.hg38.nobarcode	0.355352	hepatoma cell line:Li-7.CNhs11271.10484-107A7.hg38.nobarcode	0.49875
RHA082__A549__turquoise:Iter_2	lung adenocarcinoma cell line:A549.CNhs11275.10499-107C4.hg38.nobarcode	0.3283	lung adenocarcinoma cell line:A549.CNhs11275.10499-107C4.hg38.nobarcode	0.461406
RHA084__A549__turquoise:Iter_2	lung adenocarcinoma cell line:A549.CNhs11275.10499-107C4.hg38.nobarcode	0.39033	mucinous adenocarcinoma cell line:JHOM-1.CNhs11752.10648-109A9.hg38.nobarcode	0.590628
RHA085__A549__turquoise:Iter_2	lung adenocarcinoma cell line:A549.CNhs11275.10499-107C4.hg38.nobarcode	0.383914	mucinous adenocarcinoma cell line:JHOM-1.CNhs11752.10648-109A9.hg38.nobarcode	0.636077
RHA086__A549__turquoise:Iter_2	lung adenocarcinoma cell line:A549.CNhs11275.10499-107C4.hg38.nobarcode	0.330663	lung adenocarcinoma cell line:A549.CNhs11275.10499-107C4.hg38.nobarcode	0.344362
RHA087__A549__turquoise:Iter_2	lung adenocarcinoma cell line:A549.CNhs11275.10499-107C4.hg38.nobarcode	0.327014	hepatoma cell line:Li-7.CNhs11271.10484-107A7.hg38.nobarcode	0.398923
RHA088__A549__turquoise:Iter_2	lung adenocarcinoma cell line:A549.CNhs11275.10499-107C4.hg38.nobarcode	0.312797	hepatoma cell line:Li-7.CNhs11271.10484-107A7.hg38.nobarcode	0.469878
RHA089__A549__turquoise:Iter_2	lung adenocarcinoma cell line:A549.CNhs11275.10499-107C4.hg38.nobarcode	0.279878	hepatoma cell line:Li-7.CNhs11271.10484-107A7.hg38.nobarcode	0.330905
RHA091__A549__turquoise:Iter_2	lung adenocarcinoma cell line:A549.CNhs11275.10499-107C4.hg38.nobarcode	0.372635	lung adenocarcinoma cell line:A549.CNhs11275.10499-107C4.hg38.nobarcode	0.414087
RHA092__A549__turquoise:Iter_2	lung adenocarcinoma cell line:A549.CNhs11275.10499-107C4.hg38.nobarcode	0.384811	mucinous adenocarcinoma cell line:JHOM-1.CNhs11752.10648-109A9.hg38.nobarcode	0.577597
RHA093__A549__turquoise:Iter_2	lung adenocarcinoma cell line:A549.CNhs11275.10499-107C4.hg38.nobarcode	0.382783	lung adenocarcinoma cell line:A549.CNhs11275.10499-107C4.hg38.nobarcode	0.511643
RHA094__A549__turquoise:Iter_2	lung adenocarcinoma cell line:A549.CNhs11275.10499-107C4.hg38.nobarcode	0.380771	hepatoma cell line:Li-7.CNhs11271.10484-107A7.hg38.nobarcode	0.389218
RHA095__A549__turquoise:Iter_2	lung adenocarcinoma cell line:A549.CNhs11275.10499-107C4.hg38.nobarcode	0.376422	lung adenocarcinoma cell line:A549.CNhs11275.10499-107C4.hg38.nobarcode	0.401151
RHA096__A549__turquoise:Iter_2	lung adenocarcinoma cell line:A549.CNhs11275.10499-107C4.hg38.nobarcode	0.316398	lung adenocarcinoma cell line:A549.CNhs11275.10499-107C4.hg38.nobarcode	0.425722
RHA097__A549__turquoise:Iter_2	lung adenocarcinoma cell line:A549.CNhs11275.10499-107C4.hg38.nobarcode	0.383695	lung adenocarcinoma cell line:A549.CNhs11275.10499-107C4.hg38.nobarcode	0.417866
RHA098__A549__turquoise:Iter_2	lung adenocarcinoma cell line:A549.CNhs11275.10499-107C4.hg38.nobarcode	0.373742	small cell lung carcinoma cell line:LK-2.CNhs11285.10541-107H1.hg38.nobarcode	0.38073
RHA099__A549__turquoise:Iter_2	lung adenocarcinoma cell line:A549.CNhs11275.10499-107C4.hg38.nobarcode	0.326308	mucinous adenocarcinoma cell line:JHOM-1.CNhs11752.10648-109A9.hg38.nobarcode	0.624385
RHA015__A549__turquoise:Iter_3	lung adenocarcinoma cell line:A549.CNhs11275.10499-107C4.hg38.nobarcode	0.411482	mucinous adenocarcinoma cell line:JHOM-1.CNhs11752.10648-109A9.hg38.nobarcode	0.585787
RHA016__A549__turquoise:Iter_3	lung adenocarcinoma cell line:A549.CNhs11275.10499-107C4.hg38.nobarcode	0.401063	lung adenocarcinoma cell line:A549.CNhs11275.10499-107C4.hg38.nobarcode	0.45265
RHA017__A549__turquoise:Iter_3	lung adenocarcinoma cell line:A549.CNhs11275.10499-107C4.hg38.nobarcode	0.335646	hepatoma cell line:Li-7.CNhs11271.10484-107A7.hg38.nobarcode	0.402858
RHA018__A549__turquoise:Iter_3	lung adenocarcinoma cell line:A549.CNhs11275.10499-107C4.hg38.nobarcode	0.35753	lung adenocarcinoma cell line:A549.CNhs11275.10499-107C4.hg38.nobarcode	0.422668
RHA028__A549__turquoise:Iter_3	lung adenocarcinoma cell line:A549.CNhs11275.10499-107C4.hg38.nobarcode	0.369624	lung adenocarcinoma cell line:A549.CNhs11275.10499-107C4.hg38.nobarcode	0.311638
RHA029__A549__turquoise:Iter_3	lung adenocarcinoma cell line:A549.CNhs11275.10499-107C4.hg38.nobarcode	0.406135	lung adenocarcinoma cell line:A549.CNhs11275.10499-107C4.hg38.nobarcode	0.553872
RHA030__A549__turquoise:Iter_3	lung adenocarcinoma cell line:A549.CNhs11275.10499-107C4.hg38.nobarcode	0.40098	lung adenocarcinoma cell line:A549.CNhs11275.10499-107C4.hg38.nobarcode	0.399505
RHA031__A549__turquoise:Iter_3	lung adenocarcinoma cell line:A549.CNhs11275.10499-107C4.hg38.nobarcode	0.352376	lung adenocarcinoma cell line:A549.CNhs11275.10499-107C4.hg38.nobarcode	0.524673
RHA032__A549__turquoise:Iter_3	lung adenocarcinoma cell line:A549.CNhs11275.10499-107C4.hg38.nobarcode	0.347226	lung adenocarcinoma cell line:A549.CNhs11275.10499-107C4.hg38.nobarcode	0.515746
RHA033__A549__turquoise:Iter_3	lung adenocarcinoma cell line:A549.CNhs11275.10499-107C4.hg38.nobarcode	0.347003	lung adenocarcinoma cell line:A549.CNhs11275.10499-107C4.hg38.nobarcode	0.434698
RHA034__A549__turquoise:Iter_3	lung adenocarcinoma cell line:A549.CNhs11275.10499-107C4.hg38.nobarcode	0.35745	hepatoma cell line:Li-7.CNhs11271.10484-107A7.hg38.nobarcode	0.520783
RHA035__A549__turquoise:Iter_3	lung adenocarcinoma cell line:A549.CNhs11275.10499-107C4.hg38.nobarcode	0.311537	lung adenocarcinoma cell line:A549.CNhs11275.10499-107C4.hg38.nobarcode	0.506426
RHA036__A549__turquoise:Iter_3	lung adenocarcinoma cell line:A549.CNhs11275.10499-107C4.hg38.nobarcode	0.380158	small cell lung carcinoma cell line:LK-2.CNhs11285.10541-107H1.hg38.nobarcode	0.432519
RHA037__A549__turquoise:Iter_3	lung adenocarcinoma cell line:A549.CNhs11275.10499-107C4.hg38.nobarcode	0.394377	mucinous adenocarcinoma cell line:JHOM-1.CNhs11752.10648-109A9.hg38.nobarcode	0.513252
RHA038__A549__turquoise:Iter_3	lung adenocarcinoma cell line:A549.CNhs11275.10499-107C4.hg38.nobarcode	0.365556	lung adenocarcinoma cell line:A549.CNhs11275.10499-107C4.hg38.nobarcode	0.396508
RHA039__A549__turquoise:Iter_3	lung adenocarcinoma cell line:A549.CNhs11275.10499-107C4.hg38.nobarcode	0.341416	mucinous adenocarcinoma cell line:JHOM-1.CNhs11752.10648-109A9.hg38.nobarcode	0.533568
RHA040__A549__turquoise:Iter_3	lung adenocarcinoma cell line:A549.CNhs11275.10499-107C4.hg38.nobarcode	0.342542	lung adenocarcinoma cell line:A549.CNhs11275.10499-107C4.hg38.nobarcode	0.454944
RHA041__A549__turquoise:Iter_3	lung adenocarcinoma cell line:A549.CNhs11275.10499-107C4.hg38.nobarcode	0.346119	lung adenocarcinoma cell line:A549.CNhs11275.10499-107C4.hg38.nobarcode	0.360841
RHA042__A549__turquoise:Iter_3	lung adenocarcinoma cell line:A549.CNhs11275.10499-107C4.hg38.nobarcode	0.383339	hepatoma cell line:Li-7.CNhs11271.10484-107A7.hg38.nobarcode	0.590047
RHA043__A549__turquoise:Iter_3	lung adenocarcinoma cell line:A549.CNhs11275.10499-107C4.hg38.nobarcode	0.323021	lung adenocarcinoma cell line:A549.CNhs11275.10499-107C4.hg38.nobarcode	0.399404
RHA044__A549__turquoise:Iter_3	lung adenocarcinoma cell line:A549.CNhs11275.10499-107C4.hg38.nobarcode	0.342585	Monocyte-derived macrophages response to udorn influenza infection, 07hr00min, donor4 (227_121:Ud_7h).CNhs13641.13313-143A1.hg38.nobarcode	0.819406
RHA045__A549__turquoise:Iter_3	lung adenocarcinoma cell line:A549.CNhs11275.10499-107C4.hg38.nobarcode	0.409	lung adenocarcinoma cell line:A549.CNhs11275.10499-107C4.hg38.nobarcode	0.576384
RHA046__A549__turquoise:Iter_3	lung adenocarcinoma cell line:A549.CNhs11275.10499-107C4.hg38.nobarcode	0.381722	lung adenocarcinoma cell line:A549.CNhs11275.10499-107C4.hg38.nobarcode	0.492062
RHA047__A549__turquoise:Iter_3	lung adenocarcinoma cell line:A549.CNhs11275.10499-107C4.hg38.nobarcode	0.387249	hepatoma cell line:Li-7.CNhs11271.10484-107A7.hg38.nobarcode	0.547525
RHA048__A549__turquoise:Iter_3	lung adenocarcinoma cell line:A549.CNhs11275.10499-107C4.hg38.nobarcode	0.352676	lung adenocarcinoma cell line:A549.CNhs11275.10499-107C4.hg38.nobarcode	0.411189
RHA049__A549__turquoise:Iter_3	lung adenocarcinoma cell line:A549.CNhs11275.10499-107C4.hg38.nobarcode	0.334612	lung adenocarcinoma cell line:A549.CNhs11275.10499-107C4.hg38.nobarcode	0.4036
RHA050__A549__turquoise:Iter_3	lung adenocarcinoma cell line:A549.CNhs11275.10499-107C4.hg38.nobarcode	0.341645	lung adenocarcinoma cell line:A549.CNhs11275.10499-107C4.hg38.nobarcode	0.430834
RHA051__A549__turquoise:Iter_3	lung adenocarcinoma cell line:A549.CNhs11275.10499-107C4.hg38.nobarcode	0.341779	hepatoma cell line:Li-7.CNhs11271.10484-107A7.hg38.nobarcode	0.418903
RHA052__A549__turquoise:Iter_3	lung adenocarcinoma cell line:A549.CNhs11275.10499-107C4.hg38.nobarcode	0.353026	Monocyte-derived macrophages response to udorn influenza infection, 07hr00min, donor4 (227_121:Ud_7h).CNhs13641.13313-143A1.hg38.nobarcode	0.771506
RHA053__A549__turquoise:Iter_3	lung adenocarcinoma cell line:A549.CNhs11275.10499-107C4.hg38.nobarcode	0.368405	hepatoma cell line:Li-7.CNhs11271.10484-107A7.hg38.nobarcode	0.510631
RHA054__A549__turquoise:Iter_3	lung adenocarcinoma cell line:A549.CNhs11275.10499-107C4.hg38.nobarcode	0.301828	medial temporal gyrus, adult, donor10258, tech_rep2.CNhs14552.10376-105G7.hg38.nobarcode	0.371463
RHA055__A549__turquoise:Iter_3	lung adenocarcinoma cell line:A549.CNhs11275.10499-107C4.hg38.nobarcode	0.310358	medial temporal gyrus, adult, donor10258, tech_rep2.CNhs14552.10376-105G7.hg38.nobarcode	0.609678
RHA056__A549__turquoise:Iter_3	lung adenocarcinoma cell line:A549.CNhs11275.10499-107C4.hg38.nobarcode	0.398304	lung adenocarcinoma cell line:A549.CNhs11275.10499-107C4.hg38.nobarcode	0.532498
RHA057__A549__turquoise:Iter_3	lung adenocarcinoma cell line:A549.CNhs11275.10499-107C4.hg38.nobarcode	0.372729	hepatoma cell line:Li-7.CNhs11271.10484-107A7.hg38.nobarcode	0.548054
RHA058__A549__turquoise:Iter_3	lung adenocarcinoma cell line:A549.CNhs11275.10499-107C4.hg38.nobarcode	0.27887	lung adenocarcinoma cell line:A549.CNhs11275.10499-107C4.hg38.nobarcode	0.412499
RHA059__A549__turquoise:Iter_3	lung adenocarcinoma cell line:A549.CNhs11275.10499-107C4.hg38.nobarcode	0.383991	lung adenocarcinoma cell line:A549.CNhs11275.10499-107C4.hg38.nobarcode	0.36615
RHA060__A549__turquoise:Iter_3	lung adenocarcinoma cell line:A549.CNhs11275.10499-107C4.hg38.nobarcode	0.373037	hepatoma cell line:Li-7.CNhs11271.10484-107A7.hg38.nobarcode	0.517376
RHA061__A549__turquoise:Iter_3	lung adenocarcinoma cell line:A549.CNhs11275.10499-107C4.hg38.nobarcode	0.380102	hepatoma cell line:Li-7.CNhs11271.10484-107A7.hg38.nobarcode	0.47167
RHA062__A549__turquoise:Iter_3	lung adenocarcinoma cell line:A549.CNhs11275.10499-107C4.hg38.nobarcode	0.401215	hepatoma cell line:Li-7.CNhs11271.10484-107A7.hg38.nobarcode	0.596729
RHA063__A549__turquoise:Iter_3	lung adenocarcinoma cell line:A549.CNhs11275.10499-107C4.hg38.nobarcode	0.41667	hepatoma cell line:Li-7.CNhs11271.10484-107A7.hg38.nobarcode	0.628904
RHA064__A549__turquoise:Iter_3	lung adenocarcinoma cell line:A549.CNhs11275.10499-107C4.hg38.nobarcode	0.374088	lung adenocarcinoma cell line:A549.CNhs11275.10499-107C4.hg38.nobarcode	0.529256
RHA065__A549__turquoise:Iter_3	lung adenocarcinoma cell line:A549.CNhs11275.10499-107C4.hg38.nobarcode	0.388163	lung adenocarcinoma cell line:A549.CNhs11275.10499-107C4.hg38.nobarcode	0.554166
RHA066__A549__turquoise:Iter_3	lung adenocarcinoma cell line:A549.CNhs11275.10499-107C4.hg38.nobarcode	0.347497	medial temporal gyrus, adult, donor10258, tech_rep2.CNhs14552.10376-105G7.hg38.nobarcode	0.430416
RHA067__A549__turquoise:Iter_3	lung adenocarcinoma cell line:A549.CNhs11275.10499-107C4.hg38.nobarcode	0.398612	hepatoma cell line:Li-7.CNhs11271.10484-107A7.hg38.nobarcode	0.548765
RHA068__A549__turquoise:Iter_3	lung adenocarcinoma cell line:A549.CNhs11275.10499-107C4.hg38.nobarcode	0.383359	mucinous adenocarcinoma cell line:JHOM-1.CNhs11752.10648-109A9.hg38.nobarcode	0.500787
RHA069__A549__turquoise:Iter_3	lung adenocarcinoma cell line:A549.CNhs11275.10499-107C4.hg38.nobarcode	0.329371	mucinous adenocarcinoma cell line:JHOM-1.CNhs11752.10648-109A9.hg38.nobarcode	0.383243
RHA070__A549__turquoise:Iter_3	lung adenocarcinoma cell line:A549.CNhs11275.10499-107C4.hg38.nobarcode	0.295275	lung adenocarcinoma cell line:A549.CNhs11275.10499-107C4.hg38.nobarcode	0.422496
RHA071__A549__turquoise:Iter_3	lung adenocarcinoma cell line:A549.CNhs11275.10499-107C4.hg38.nobarcode	0.39737	lung adenocarcinoma cell line:A549.CNhs11275.10499-107C4.hg38.nobarcode	0.47595
RHA072__A549__turquoise:Iter_3	lung adenocarcinoma cell line:A549.CNhs11275.10499-107C4.hg38.nobarcode	0.272096	medial temporal gyrus, adult, donor10258, tech_rep2.CNhs14552.10376-105G7.hg38.nobarcode	0.504423
RHA073__A549__turquoise:Iter_3	lung adenocarcinoma cell line:A549.CNhs11275.10499-107C4.hg38.nobarcode	0.294953	lung adenocarcinoma cell line:A549.CNhs11275.10499-107C4.hg38.nobarcode	0.442502
RHA074__A549__turquoise:Iter_3	lung adenocarcinoma cell line:A549.CNhs11275.10499-107C4.hg38.nobarcode	0.370737	hepatoma cell line:Li-7.CNhs11271.10484-107A7.hg38.nobarcode	0.563933
RHA075__A549__turquoise:Iter_3	lung adenocarcinoma cell line:A549.CNhs11275.10499-107C4.hg38.nobarcode	0.348633	mucinous adenocarcinoma cell line:JHOM-1.CNhs11752.10648-109A9.hg38.nobarcode	0.470486
RHA076__A549__turquoise:Iter_3	lung adenocarcinoma cell line:A549.CNhs11275.10499-107C4.hg38.nobarcode	0.276573	medial temporal gyrus, adult, donor10258, tech_rep2.CNhs14552.10376-105G7.hg38.nobarcode	0.322875
RHA077__A549__turquoise:Iter_3	lung adenocarcinoma cell line:A549.CNhs11275.10499-107C4.hg38.nobarcode	0.320314	hepatoma cell line:Li-7.CNhs11271.10484-107A7.hg38.nobarcode	0.460623
RHA078__A549__turquoise:Iter_3	lung adenocarcinoma cell line:A549.CNhs11275.10499-107C4.hg38.nobarcode	0.350469	hepatoma cell line:Li-7.CNhs11271.10484-107A7.hg38.nobarcode	0.517182
RHA079__A549__turquoise:Iter_3	lung adenocarcinoma cell line:A549.CNhs11275.10499-107C4.hg38.nobarcode	0.395622	lung adenocarcinoma cell line:A549.CNhs11275.10499-107C4.hg38.nobarcode	0.552805
RHA080__A549__turquoise:Iter_3	lung adenocarcinoma cell line:A549.CNhs11275.10499-107C4.hg38.nobarcode	0.31806	lung adenocarcinoma cell line:A549.CNhs11275.10499-107C4.hg38.nobarcode	0.433824
RHA081__A549__turquoise:Iter_3	lung adenocarcinoma cell line:A549.CNhs11275.10499-107C4.hg38.nobarcode	0.355316	hepatoma cell line:Li-7.CNhs11271.10484-107A7.hg38.nobarcode	0.500346
RHA082__A549__turquoise:Iter_3	lung adenocarcinoma cell line:A549.CNhs11275.10499-107C4.hg38.nobarcode	0.329408	lung adenocarcinoma cell line:A549.CNhs11275.10499-107C4.hg38.nobarcode	0.488905
RHA084__A549__turquoise:Iter_3	lung adenocarcinoma cell line:A549.CNhs11275.10499-107C4.hg38.nobarcode	0.385847	mucinous adenocarcinoma cell line:JHOM-1.CNhs11752.10648-109A9.hg38.nobarcode	0.573116
RHA085__A549__turquoise:Iter_3	lung adenocarcinoma cell line:A549.CNhs11275.10499-107C4.hg38.nobarcode	0.388569	mucinous adenocarcinoma cell line:JHOM-1.CNhs11752.10648-109A9.hg38.nobarcode	0.629598
RHA086__A549__turquoise:Iter_3	lung adenocarcinoma cell line:A549.CNhs11275.10499-107C4.hg38.nobarcode	0.33443	hepatoma cell line:Li-7.CNhs11271.10484-107A7.hg38.nobarcode	0.378327
RHA087__A549__turquoise:Iter_3	lung adenocarcinoma cell line:A549.CNhs11275.10499-107C4.hg38.nobarcode	0.332107	hepatoma cell line:Li-7.CNhs11271.10484-107A7.hg38.nobarcode	0.418214
RHA088__A549__turquoise:Iter_3	lung adenocarcinoma cell line:A549.CNhs11275.10499-107C4.hg38.nobarcode	0.312194	mucinous adenocarcinoma cell line:JHOM-1.CNhs11752.10648-109A9.hg38.nobarcode	0.4484
RHA089__A549__turquoise:Iter_3	lung adenocarcinoma cell line:A549.CNhs11275.10499-107C4.hg38.nobarcode	0.273945	hepatoma cell line:Li-7.CNhs11271.10484-107A7.hg38.nobarcode	0.318764
RHA091__A549__turquoise:Iter_3	lung adenocarcinoma cell line:A549.CNhs11275.10499-107C4.hg38.nobarcode	0.379072	lung adenocarcinoma cell line:A549.CNhs11275.10499-107C4.hg38.nobarcode	0.420874
RHA092__A549__turquoise:Iter_3	lung adenocarcinoma cell line:A549.CNhs11275.10499-107C4.hg38.nobarcode	0.38212	mucinous adenocarcinoma cell line:JHOM-1.CNhs11752.10648-109A9.hg38.nobarcode	0.576781
RHA093__A549__turquoise:Iter_3	lung adenocarcinoma cell line:A549.CNhs11275.10499-107C4.hg38.nobarcode	0.384938	lung adenocarcinoma cell line:A549.CNhs11275.10499-107C4.hg38.nobarcode	0.536988
RHA094__A549__turquoise:Iter_3	lung adenocarcinoma cell line:A549.CNhs11275.10499-107C4.hg38.nobarcode	0.381079	hepatoma cell line:Li-7.CNhs11271.10484-107A7.hg38.nobarcode	0.4139
RHA095__A549__turquoise:Iter_3	lung adenocarcinoma cell line:A549.CNhs11275.10499-107C4.hg38.nobarcode	0.379759	lung adenocarcinoma cell line:A549.CNhs11275.10499-107C4.hg38.nobarcode	0.414451
RHA096__A549__turquoise:Iter_3	lung adenocarcinoma cell line:A549.CNhs11275.10499-107C4.hg38.nobarcode	0.314144	giant cell carcinoma cell line:Lu99B.CNhs10751.10433-106E1.hg38.nobarcode	0.446287
RHA097__A549__turquoise:Iter_3	lung adenocarcinoma cell line:A549.CNhs11275.10499-107C4.hg38.nobarcode	0.380128	lung adenocarcinoma cell line:A549.CNhs11275.10499-107C4.hg38.nobarcode	0.398922
RHA098__A549__turquoise:Iter_3	lung adenocarcinoma cell line:A549.CNhs11275.10499-107C4.hg38.nobarcode	0.384089	small cell lung carcinoma cell line:LK-2.CNhs11285.10541-107H1.hg38.nobarcode	0.362527
RHA099__A549__turquoise:Iter_3	lung adenocarcinoma cell line:A549.CNhs11275.10499-107C4.hg38.nobarcode	0.313601	mucinous adenocarcinoma cell line:JHOM-1.CNhs11752.10648-109A9.hg38.nobarcode	0.586958
RHA015__A549__turquoise:Iter_4	lung adenocarcinoma cell line:A549.CNhs11275.10499-107C4.hg38.nobarcode	0.410704	mucinous adenocarcinoma cell line:JHOM-1.CNhs11752.10648-109A9.hg38.nobarcode	0.557613
RHA016__A549__turquoise:Iter_4	lung adenocarcinoma cell line:A549.CNhs11275.10499-107C4.hg38.nobarcode	0.395093	lung adenocarcinoma cell line:A549.CNhs11275.10499-107C4.hg38.nobarcode	0.482099
RHA017__A549__turquoise:Iter_4	lung adenocarcinoma cell line:A549.CNhs11275.10499-107C4.hg38.nobarcode	0.341302	hepatoma cell line:Li-7.CNhs11271.10484-107A7.hg38.nobarcode	0.406986
RHA018__A549__turquoise:Iter_4	lung adenocarcinoma cell line:A549.CNhs11275.10499-107C4.hg38.nobarcode	0.358001	lung adenocarcinoma cell line:A549.CNhs11275.10499-107C4.hg38.nobarcode	0.441359
RHA028__A549__turquoise:Iter_4	lung adenocarcinoma cell line:A549.CNhs11275.10499-107C4.hg38.nobarcode	0.3649	lung adenocarcinoma cell line:A549.CNhs11275.10499-107C4.hg38.nobarcode	0.296219
RHA029__A549__turquoise:Iter_4	lung adenocarcinoma cell line:A549.CNhs11275.10499-107C4.hg38.nobarcode	0.410075	lung adenocarcinoma cell line:A549.CNhs11275.10499-107C4.hg38.nobarcode	0.556669
RHA030__A549__turquoise:Iter_4	lung adenocarcinoma cell line:A549.CNhs11275.10499-107C4.hg38.nobarcode	0.408172	lung adenocarcinoma cell line:A549.CNhs11275.10499-107C4.hg38.nobarcode	0.414727
RHA031__A549__turquoise:Iter_4	lung adenocarcinoma cell line:A549.CNhs11275.10499-107C4.hg38.nobarcode	0.344526	lung adenocarcinoma cell line:A549.CNhs11275.10499-107C4.hg38.nobarcode	0.535027
RHA032__A549__turquoise:Iter_4	lung adenocarcinoma cell line:A549.CNhs11275.10499-107C4.hg38.nobarcode	0.349422	lung adenocarcinoma cell line:A549.CNhs11275.10499-107C4.hg38.nobarcode	0.535854
RHA033__A549__turquoise:Iter_4	lung adenocarcinoma cell line:A549.CNhs11275.10499-107C4.hg38.nobarcode	0.348205	lung adenocarcinoma cell line:A549.CNhs11275.10499-107C4.hg38.nobarcode	0.473268
RHA034__A549__turquoise:Iter_4	lung adenocarcinoma cell line:A549.CNhs11275.10499-107C4.hg38.nobarcode	0.357092	hepatoma cell line:Li-7.CNhs11271.10484-107A7.hg38.nobarcode	0.552776
RHA035__A549__turquoise:Iter_4	lung adenocarcinoma cell line:A549.CNhs11275.10499-107C4.hg38.nobarcode	0.307237	lung adenocarcinoma cell line:A549.CNhs11275.10499-107C4.hg38.nobarcode	0.513347
RHA036__A549__turquoise:Iter_4	lung adenocarcinoma cell line:A549.CNhs11275.10499-107C4.hg38.nobarcode	0.375968	small cell lung carcinoma cell line:LK-2.CNhs11285.10541-107H1.hg38.nobarcode	0.434667
RHA037__A549__turquoise:Iter_4	lung adenocarcinoma cell line:A549.CNhs11275.10499-107C4.hg38.nobarcode	0.391685	mucinous adenocarcinoma cell line:JHOM-1.CNhs11752.10648-109A9.hg38.nobarcode	0.495025
RHA038__A549__turquoise:Iter_4	lung adenocarcinoma cell line:A549.CNhs11275.10499-107C4.hg38.nobarcode	0.363197	lung adenocarcinoma cell line:A549.CNhs11275.10499-107C4.hg38.nobarcode	0.415499
RHA039__A549__turquoise:Iter_4	lung adenocarcinoma cell line:A549.CNhs11275.10499-107C4.hg38.nobarcode	0.343657	mucinous adenocarcinoma cell line:JHOM-1.CNhs11752.10648-109A9.hg38.nobarcode	0.512728
RHA040__A549__turquoise:Iter_4	lung adenocarcinoma cell line:A549.CNhs11275.10499-107C4.hg38.nobarcode	0.350843	hepatoma cell line:Li-7.CNhs11271.10484-107A7.hg38.nobarcode	0.47097
RHA041__A549__turquoise:Iter_4	lung adenocarcinoma cell line:A549.CNhs11275.10499-107C4.hg38.nobarcode	0.344325	lung adenocarcinoma cell line:A549.CNhs11275.10499-107C4.hg38.nobarcode	0.350617
RHA042__A549__turquoise:Iter_4	lung adenocarcinoma cell line:A549.CNhs11275.10499-107C4.hg38.nobarcode	0.381302	lung adenocarcinoma cell line:A549.CNhs11275.10499-107C4.hg38.nobarcode	0.56921
RHA043__A549__turquoise:Iter_4	lung adenocarcinoma cell line:A549.CNhs11275.10499-107C4.hg38.nobarcode	0.323513	lung adenocarcinoma cell line:A549.CNhs11275.10499-107C4.hg38.nobarcode	0.397839
RHA044__A549__turquoise:Iter_4	lung adenocarcinoma cell line:A549.CNhs11275.10499-107C4.hg38.nobarcode	0.340074	Monocyte-derived macrophages response to udorn influenza infection, 07hr00min, donor4 (227_121:Ud_7h).CNhs13641.13313-143A1.hg38.nobarcode	0.828347
RHA045__A549__turquoise:Iter_4	lung adenocarcinoma cell line:A549.CNhs11275.10499-107C4.hg38.nobarcode	0.412624	lung adenocarcinoma cell line:A549.CNhs11275.10499-107C4.hg38.nobarcode	0.563502
RHA046__A549__turquoise:Iter_4	lung adenocarcinoma cell line:A549.CNhs11275.10499-107C4.hg38.nobarcode	0.377654	lung adenocarcinoma cell line:A549.CNhs11275.10499-107C4.hg38.nobarcode	0.504626
RHA047__A549__turquoise:Iter_4	lung adenocarcinoma cell line:A549.CNhs11275.10499-107C4.hg38.nobarcode	0.388029	hepatoma cell line:Li-7.CNhs11271.10484-107A7.hg38.nobarcode	0.56863
RHA048__A549__turquoise:Iter_4	lung adenocarcinoma cell line:A549.CNhs11275.10499-107C4.hg38.nobarcode	0.345368	lung adenocarcinoma cell line:A549.CNhs11275.10499-107C4.hg38.nobarcode	0.430854
RHA049__A549__turquoise:Iter_4	lung adenocarcinoma cell line:A549.CNhs11275.10499-107C4.hg38.nobarcode	0.335704	lung adenocarcinoma cell line:A549.CNhs11275.10499-107C4.hg38.nobarcode	0.389511
RHA050__A549__turquoise:Iter_4	lung adenocarcinoma cell line:A549.CNhs11275.10499-107C4.hg38.nobarcode	0.338278	lung adenocarcinoma cell line:A549.CNhs11275.10499-107C4.hg38.nobarcode	0.438184
RHA051__A549__turquoise:Iter_4	lung adenocarcinoma cell line:A549.CNhs11275.10499-107C4.hg38.nobarcode	0.332012	hepatoma cell line:Li-7.CNhs11271.10484-107A7.hg38.nobarcode	0.409748
RHA052__A549__turquoise:Iter_4	lung adenocarcinoma cell line:A549.CNhs11275.10499-107C4.hg38.nobarcode	0.352266	mucinous adenocarcinoma cell line:JHOM-1.CNhs11752.10648-109A9.hg38.nobarcode	0.765895
RHA053__A549__turquoise:Iter_4	lung adenocarcinoma cell line:A549.CNhs11275.10499-107C4.hg38.nobarcode	0.368339	hepatoma cell line:Li-7.CNhs11271.10484-107A7.hg38.nobarcode	0.541622
RHA054__A549__turquoise:Iter_4	lung adenocarcinoma cell line:A549.CNhs11275.10499-107C4.hg38.nobarcode	0.298086	medial temporal gyrus, adult, donor10258, tech_rep2.CNhs14552.10376-105G7.hg38.nobarcode	0.386447
RHA055__A549__turquoise:Iter_4	lung adenocarcinoma cell line:A549.CNhs11275.10499-107C4.hg38.nobarcode	0.308526	medial temporal gyrus, adult, donor10258, tech_rep2.CNhs14552.10376-105G7.hg38.nobarcode	0.575791
RHA056__A549__turquoise:Iter_4	lung adenocarcinoma cell line:A549.CNhs11275.10499-107C4.hg38.nobarcode	0.392222	mucinous adenocarcinoma cell line:JHOM-1.CNhs11752.10648-109A9.hg38.nobarcode	0.510239
RHA057__A549__turquoise:Iter_4	lung adenocarcinoma cell line:A549.CNhs11275.10499-107C4.hg38.nobarcode	0.377673	hepatoma cell line:Li-7.CNhs11271.10484-107A7.hg38.nobarcode	0.540324
RHA058__A549__turquoise:Iter_4	lung adenocarcinoma cell line:A549.CNhs11275.10499-107C4.hg38.nobarcode	0.279005	lung adenocarcinoma cell line:A549.CNhs11275.10499-107C4.hg38.nobarcode	0.435544
RHA059__A549__turquoise:Iter_4	lung adenocarcinoma cell line:A549.CNhs11275.10499-107C4.hg38.nobarcode	0.386971	lung adenocarcinoma cell line:A549.CNhs11275.10499-107C4.hg38.nobarcode	0.36155
RHA060__A549__turquoise:Iter_4	lung adenocarcinoma cell line:A549.CNhs11275.10499-107C4.hg38.nobarcode	0.366647	mucinous adenocarcinoma cell line:JHOM-1.CNhs11752.10648-109A9.hg38.nobarcode	0.495781
RHA061__A549__turquoise:Iter_4	lung adenocarcinoma cell line:A549.CNhs11275.10499-107C4.hg38.nobarcode	0.371741	hepatoma cell line:Li-7.CNhs11271.10484-107A7.hg38.nobarcode	0.490405
RHA062__A549__turquoise:Iter_4	lung adenocarcinoma cell line:A549.CNhs11275.10499-107C4.hg38.nobarcode	0.39756	hepatoma cell line:Li-7.CNhs11271.10484-107A7.hg38.nobarcode	0.549692
RHA063__A549__turquoise:Iter_4	lung adenocarcinoma cell line:A549.CNhs11275.10499-107C4.hg38.nobarcode	0.409916	hepatoma cell line:Li-7.CNhs11271.10484-107A7.hg38.nobarcode	0.607778
RHA064__A549__turquoise:Iter_4	lung adenocarcinoma cell line:A549.CNhs11275.10499-107C4.hg38.nobarcode	0.374094	lung adenocarcinoma cell line:A549.CNhs11275.10499-107C4.hg38.nobarcode	0.530243
RHA065__A549__turquoise:Iter_4	lung adenocarcinoma cell line:A549.CNhs11275.10499-107C4.hg38.nobarcode	0.385219	lung adenocarcinoma cell line:A549.CNhs11275.10499-107C4.hg38.nobarcode	0.569
RHA066__A549__turquoise:Iter_4	lung adenocarcinoma cell line:A549.CNhs11275.10499-107C4.hg38.nobarcode	0.353141	medial temporal gyrus, adult, donor10258, tech_rep2.CNhs14552.10376-105G7.hg38.nobarcode	0.438482
RHA067__A549__turquoise:Iter_4	lung adenocarcinoma cell line:A549.CNhs11275.10499-107C4.hg38.nobarcode	0.397752	hepatoma cell line:Li-7.CNhs11271.10484-107A7.hg38.nobarcode	0.575533
RHA068__A549__turquoise:Iter_4	lung adenocarcinoma cell line:A549.CNhs11275.10499-107C4.hg38.nobarcode	0.388619	mucinous adenocarcinoma cell line:JHOM-1.CNhs11752.10648-109A9.hg38.nobarcode	0.532296
RHA069__A549__turquoise:Iter_4	lung adenocarcinoma cell line:A549.CNhs11275.10499-107C4.hg38.nobarcode	0.32367	mucinous adenocarcinoma cell line:JHOM-1.CNhs11752.10648-109A9.hg38.nobarcode	0.435864
RHA070__A549__turquoise:Iter_4	lung adenocarcinoma cell line:A549.CNhs11275.10499-107C4.hg38.nobarcode	0.291848	lung adenocarcinoma cell line:A549.CNhs11275.10499-107C4.hg38.nobarcode	0.434989
RHA071__A549__turquoise:Iter_4	lung adenocarcinoma cell line:A549.CNhs11275.10499-107C4.hg38.nobarcode	0.404163	hepatoma cell line:Li-7.CNhs11271.10484-107A7.hg38.nobarcode	0.474788
RHA072__A549__turquoise:Iter_4	lung adenocarcinoma cell line:A549.CNhs11275.10499-107C4.hg38.nobarcode	0.27351	medial temporal gyrus, adult, donor10258, tech_rep2.CNhs14552.10376-105G7.hg38.nobarcode	0.514906
RHA073__A549__turquoise:Iter_4	lung adenocarcinoma cell line:A549.CNhs11275.10499-107C4.hg38.nobarcode	0.296483	giant cell carcinoma cell line:Lu99B.CNhs10751.10433-106E1.hg38.nobarcode	0.451608
RHA074__A549__turquoise:Iter_4	lung adenocarcinoma cell line:A549.CNhs11275.10499-107C4.hg38.nobarcode	0.372262	hepatoma cell line:Li-7.CNhs11271.10484-107A7.hg38.nobarcode	0.571532
RHA075__A549__turquoise:Iter_4	lung adenocarcinoma cell line:A549.CNhs11275.10499-107C4.hg38.nobarcode	0.348569	mucinous adenocarcinoma cell line:JHOM-1.CNhs11752.10648-109A9.hg38.nobarcode	0.470776
RHA076__A549__turquoise:Iter_4	lung adenocarcinoma cell line:A549.CNhs11275.10499-107C4.hg38.nobarcode	0.275832	medial temporal gyrus, adult, donor10258, tech_rep2.CNhs14552.10376-105G7.hg38.nobarcode	0.335417
RHA077__A549__turquoise:Iter_4	lung adenocarcinoma cell line:A549.CNhs11275.10499-107C4.hg38.nobarcode	0.31398	hepatoma cell line:Li-7.CNhs11271.10484-107A7.hg38.nobarcode	0.419911
RHA078__A549__turquoise:Iter_4	lung adenocarcinoma cell line:A549.CNhs11275.10499-107C4.hg38.nobarcode	0.348064	hepatoma cell line:Li-7.CNhs11271.10484-107A7.hg38.nobarcode	0.501987
RHA079__A549__turquoise:Iter_4	lung adenocarcinoma cell line:A549.CNhs11275.10499-107C4.hg38.nobarcode	0.401576	hepatoma cell line:Li-7.CNhs11271.10484-107A7.hg38.nobarcode	0.561831
RHA080__A549__turquoise:Iter_4	lung adenocarcinoma cell line:A549.CNhs11275.10499-107C4.hg38.nobarcode	0.317428	lung adenocarcinoma cell line:A549.CNhs11275.10499-107C4.hg38.nobarcode	0.444695
RHA081__A549__turquoise:Iter_4	lung adenocarcinoma cell line:A549.CNhs11275.10499-107C4.hg38.nobarcode	0.358598	lung adenocarcinoma cell line:A549.CNhs11275.10499-107C4.hg38.nobarcode	0.501789
RHA082__A549__turquoise:Iter_4	lung adenocarcinoma cell line:A549.CNhs11275.10499-107C4.hg38.nobarcode	0.326803	lung adenocarcinoma cell line:A549.CNhs11275.10499-107C4.hg38.nobarcode	0.476722
RHA084__A549__turquoise:Iter_4	lung adenocarcinoma cell line:A549.CNhs11275.10499-107C4.hg38.nobarcode	0.386962	hepatoma cell line:Li-7.CNhs11271.10484-107A7.hg38.nobarcode	0.56916
RHA085__A549__turquoise:Iter_4	lung adenocarcinoma cell line:A549.CNhs11275.10499-107C4.hg38.nobarcode	0.392345	mucinous adenocarcinoma cell line:JHOM-1.CNhs11752.10648-109A9.hg38.nobarcode	0.63499
RHA086__A549__turquoise:Iter_4	lung adenocarcinoma cell line:A549.CNhs11275.10499-107C4.hg38.nobarcode	0.333841	lung adenocarcinoma cell line:A549.CNhs11275.10499-107C4.hg38.nobarcode	0.342371
RHA087__A549__turquoise:Iter_4	lung adenocarcinoma cell line:A549.CNhs11275.10499-107C4.hg38.nobarcode	0.33555	hepatoma cell line:Li-7.CNhs11271.10484-107A7.hg38.nobarcode	0.400933
RHA088__A549__turquoise:Iter_4	lung adenocarcinoma cell line:A549.CNhs11275.10499-107C4.hg38.nobarcode	0.312151	hepatoma cell line:Li-7.CNhs11271.10484-107A7.hg38.nobarcode	0.44494
RHA089__A549__turquoise:Iter_4	lung adenocarcinoma cell line:A549.CNhs11275.10499-107C4.hg38.nobarcode	0.27928	hepatoma cell line:Li-7.CNhs11271.10484-107A7.hg38.nobarcode	0.330486
RHA091__A549__turquoise:Iter_4	lung adenocarcinoma cell line:A549.CNhs11275.10499-107C4.hg38.nobarcode	0.372659	lung adenocarcinoma cell line:A549.CNhs11275.10499-107C4.hg38.nobarcode	0.379762
RHA092__A549__turquoise:Iter_4	lung adenocarcinoma cell line:A549.CNhs11275.10499-107C4.hg38.nobarcode	0.388955	mucinous adenocarcinoma cell line:JHOM-1.CNhs11752.10648-109A9.hg38.nobarcode	0.528257
RHA093__A549__turquoise:Iter_4	lung adenocarcinoma cell line:A549.CNhs11275.10499-107C4.hg38.nobarcode	0.3819	hepatoma cell line:Li-7.CNhs11271.10484-107A7.hg38.nobarcode	0.51482
RHA094__A549__turquoise:Iter_4	lung adenocarcinoma cell line:A549.CNhs11275.10499-107C4.hg38.nobarcode	0.376541	lung adenocarcinoma cell line:A549.CNhs11275.10499-107C4.hg38.nobarcode	0.396327
RHA095__A549__turquoise:Iter_4	lung adenocarcinoma cell line:A549.CNhs11275.10499-107C4.hg38.nobarcode	0.375936	lung adenocarcinoma cell line:A549.CNhs11275.10499-107C4.hg38.nobarcode	0.402734
RHA096__A549__turquoise:Iter_4	lung adenocarcinoma cell line:A549.CNhs11275.10499-107C4.hg38.nobarcode	0.309831	giant cell carcinoma cell line:Lu99B.CNhs10751.10433-106E1.hg38.nobarcode	0.445407
RHA097__A549__turquoise:Iter_4	lung adenocarcinoma cell line:A549.CNhs11275.10499-107C4.hg38.nobarcode	0.381932	hepatoma cell line:Li-7.CNhs11271.10484-107A7.hg38.nobarcode	0.410639
RHA098__A549__turquoise:Iter_4	lung adenocarcinoma cell line:A549.CNhs11275.10499-107C4.hg38.nobarcode	0.375892	lung adenocarcinoma cell line:A549.CNhs11275.10499-107C4.hg38.nobarcode	0.377562
RHA099__A549__turquoise:Iter_4	lung adenocarcinoma cell line:A549.CNhs11275.10499-107C4.hg38.nobarcode	0.318395	mucinous adenocarcinoma cell line:JHOM-1.CNhs11752.10648-109A9.hg38.nobarcode	0.573028
RHA015__A549__turquoise:Iter_5	lung adenocarcinoma cell line:A549.CNhs11275.10499-107C4.hg38.nobarcode	0.410236	mucinous adenocarcinoma cell line:JHOM-1.CNhs11752.10648-109A9.hg38.nobarcode	0.566238
RHA016__A549__turquoise:Iter_5	lung adenocarcinoma cell line:A549.CNhs11275.10499-107C4.hg38.nobarcode	0.396264	lung adenocarcinoma cell line:A549.CNhs11275.10499-107C4.hg38.nobarcode	0.482253
RHA017__A549__turquoise:Iter_5	lung adenocarcinoma cell line:A549.CNhs11275.10499-107C4.hg38.nobarcode	0.339972	hepatoma cell line:Li-7.CNhs11271.10484-107A7.hg38.nobarcode	0.404752
RHA018__A549__turquoise:Iter_5	lung adenocarcinoma cell line:A549.CNhs11275.10499-107C4.hg38.nobarcode	0.353936	lung adenocarcinoma cell line:A549.CNhs11275.10499-107C4.hg38.nobarcode	0.416388
RHA028__A549__turquoise:Iter_5	lung adenocarcinoma cell line:A549.CNhs11275.10499-107C4.hg38.nobarcode	0.363089	lung adenocarcinoma cell line:A549.CNhs11275.10499-107C4.hg38.nobarcode	0.341291
RHA029__A549__turquoise:Iter_5	lung adenocarcinoma cell line:A549.CNhs11275.10499-107C4.hg38.nobarcode	0.410258	lung adenocarcinoma cell line:A549.CNhs11275.10499-107C4.hg38.nobarcode	0.56779
RHA030__A549__turquoise:Iter_5	lung adenocarcinoma cell line:A549.CNhs11275.10499-107C4.hg38.nobarcode	0.40366	lung adenocarcinoma cell line:A549.CNhs11275.10499-107C4.hg38.nobarcode	0.419222
RHA031__A549__turquoise:Iter_5	lung adenocarcinoma cell line:A549.CNhs11275.10499-107C4.hg38.nobarcode	0.350586	lung adenocarcinoma cell line:A549.CNhs11275.10499-107C4.hg38.nobarcode	0.52513
RHA032__A549__turquoise:Iter_5	lung adenocarcinoma cell line:A549.CNhs11275.10499-107C4.hg38.nobarcode	0.351141	lung adenocarcinoma cell line:A549.CNhs11275.10499-107C4.hg38.nobarcode	0.562105
RHA033__A549__turquoise:Iter_5	lung adenocarcinoma cell line:A549.CNhs11275.10499-107C4.hg38.nobarcode	0.346892	lung adenocarcinoma cell line:A549.CNhs11275.10499-107C4.hg38.nobarcode	0.450127
RHA034__A549__turquoise:Iter_5	lung adenocarcinoma cell line:A549.CNhs11275.10499-107C4.hg38.nobarcode	0.365473	hepatoma cell line:Li-7.CNhs11271.10484-107A7.hg38.nobarcode	0.522612
RHA035__A549__turquoise:Iter_5	lung adenocarcinoma cell line:A549.CNhs11275.10499-107C4.hg38.nobarcode	0.312985	lung adenocarcinoma cell line:A549.CNhs11275.10499-107C4.hg38.nobarcode	0.513423
RHA036__A549__turquoise:Iter_5	lung adenocarcinoma cell line:A549.CNhs11275.10499-107C4.hg38.nobarcode	0.373058	small cell lung carcinoma cell line:LK-2.CNhs11285.10541-107H1.hg38.nobarcode	0.436884
RHA037__A549__turquoise:Iter_5	lung adenocarcinoma cell line:A549.CNhs11275.10499-107C4.hg38.nobarcode	0.387874	hepatoma cell line:Li-7.CNhs11271.10484-107A7.hg38.nobarcode	0.515093
RHA038__A549__turquoise:Iter_5	lung adenocarcinoma cell line:A549.CNhs11275.10499-107C4.hg38.nobarcode	0.366073	lung adenocarcinoma cell line:A549.CNhs11275.10499-107C4.hg38.nobarcode	0.410761
RHA039__A549__turquoise:Iter_5	lung adenocarcinoma cell line:A549.CNhs11275.10499-107C4.hg38.nobarcode	0.3407	mucinous adenocarcinoma cell line:JHOM-1.CNhs11752.10648-109A9.hg38.nobarcode	0.548216
RHA040__A549__turquoise:Iter_5	lung adenocarcinoma cell line:A549.CNhs11275.10499-107C4.hg38.nobarcode	0.344063	lung adenocarcinoma cell line:A549.CNhs11275.10499-107C4.hg38.nobarcode	0.503763
RHA041__A549__turquoise:Iter_5	lung adenocarcinoma cell line:A549.CNhs11275.10499-107C4.hg38.nobarcode	0.341767	lung adenocarcinoma cell line:A549.CNhs11275.10499-107C4.hg38.nobarcode	0.336977
RHA042__A549__turquoise:Iter_5	lung adenocarcinoma cell line:A549.CNhs11275.10499-107C4.hg38.nobarcode	0.37948	hepatoma cell line:Li-7.CNhs11271.10484-107A7.hg38.nobarcode	0.572516
RHA043__A549__turquoise:Iter_5	lung adenocarcinoma cell line:A549.CNhs11275.10499-107C4.hg38.nobarcode	0.323675	lung adenocarcinoma cell line:A549.CNhs11275.10499-107C4.hg38.nobarcode	0.411963
RHA044__A549__turquoise:Iter_5	lung adenocarcinoma cell line:A549.CNhs11275.10499-107C4.hg38.nobarcode	0.343422	Monocyte-derived macrophages response to udorn influenza infection, 07hr00min, donor4 (227_121:Ud_7h).CNhs13641.13313-143A1.hg38.nobarcode	0.819874
RHA045__A549__turquoise:Iter_5	lung adenocarcinoma cell line:A549.CNhs11275.10499-107C4.hg38.nobarcode	0.412217	lung adenocarcinoma cell line:A549.CNhs11275.10499-107C4.hg38.nobarcode	0.555728
RHA046__A549__turquoise:Iter_5	lung adenocarcinoma cell line:A549.CNhs11275.10499-107C4.hg38.nobarcode	0.379979	lung adenocarcinoma cell line:A549.CNhs11275.10499-107C4.hg38.nobarcode	0.489962
RHA047__A549__turquoise:Iter_5	lung adenocarcinoma cell line:A549.CNhs11275.10499-107C4.hg38.nobarcode	0.393497	hepatoma cell line:Li-7.CNhs11271.10484-107A7.hg38.nobarcode	0.604178
RHA048__A549__turquoise:Iter_5	lung adenocarcinoma cell line:A549.CNhs11275.10499-107C4.hg38.nobarcode	0.351347	lung adenocarcinoma cell line:A549.CNhs11275.10499-107C4.hg38.nobarcode	0.423653
RHA049__A549__turquoise:Iter_5	lung adenocarcinoma cell line:A549.CNhs11275.10499-107C4.hg38.nobarcode	0.333944	lung adenocarcinoma cell line:A549.CNhs11275.10499-107C4.hg38.nobarcode	0.394538
RHA050__A549__turquoise:Iter_5	lung adenocarcinoma cell line:A549.CNhs11275.10499-107C4.hg38.nobarcode	0.336237	lung adenocarcinoma cell line:A549.CNhs11275.10499-107C4.hg38.nobarcode	0.459671
RHA051__A549__turquoise:Iter_5	lung adenocarcinoma cell line:A549.CNhs11275.10499-107C4.hg38.nobarcode	0.334682	mucinous adenocarcinoma cell line:JHOM-1.CNhs11752.10648-109A9.hg38.nobarcode	0.429165
RHA052__A549__turquoise:Iter_5	lung adenocarcinoma cell line:A549.CNhs11275.10499-107C4.hg38.nobarcode	0.352193	Monocyte-derived macrophages response to udorn influenza infection, 07hr00min, donor4 (227_121:Ud_7h).CNhs13641.13313-143A1.hg38.nobarcode	0.773583
RHA053__A549__turquoise:Iter_5	lung adenocarcinoma cell line:A549.CNhs11275.10499-107C4.hg38.nobarcode	0.374751	hepatoma cell line:Li-7.CNhs11271.10484-107A7.hg38.nobarcode	0.502891
RHA054__A549__turquoise:Iter_5	lung adenocarcinoma cell line:A549.CNhs11275.10499-107C4.hg38.nobarcode	0.302282	medial temporal gyrus, adult, donor10258, tech_rep2.CNhs14552.10376-105G7.hg38.nobarcode	0.385808
RHA055__A549__turquoise:Iter_5	lung adenocarcinoma cell line:A549.CNhs11275.10499-107C4.hg38.nobarcode	0.307568	medial temporal gyrus, adult, donor10258, tech_rep2.CNhs14552.10376-105G7.hg38.nobarcode	0.600001
RHA056__A549__turquoise:Iter_5	lung adenocarcinoma cell line:A549.CNhs11275.10499-107C4.hg38.nobarcode	0.396135	lung adenocarcinoma cell line:A549.CNhs11275.10499-107C4.hg38.nobarcode	0.539776
RHA057__A549__turquoise:Iter_5	lung adenocarcinoma cell line:A549.CNhs11275.10499-107C4.hg38.nobarcode	0.368644	lung adenocarcinoma cell line:A549.CNhs11275.10499-107C4.hg38.nobarcode	0.554676
RHA058__A549__turquoise:Iter_5	lung adenocarcinoma cell line:A549.CNhs11275.10499-107C4.hg38.nobarcode	0.27829	lung adenocarcinoma cell line:A549.CNhs11275.10499-107C4.hg38.nobarcode	0.426969
RHA059__A549__turquoise:Iter_5	lung adenocarcinoma cell line:A549.CNhs11275.10499-107C4.hg38.nobarcode	0.383582	lung adenocarcinoma cell line:A549.CNhs11275.10499-107C4.hg38.nobarcode	0.354778
RHA060__A549__turquoise:Iter_5	lung adenocarcinoma cell line:A549.CNhs11275.10499-107C4.hg38.nobarcode	0.37313	hepatoma cell line:Li-7.CNhs11271.10484-107A7.hg38.nobarcode	0.499769
RHA061__A549__turquoise:Iter_5	lung adenocarcinoma cell line:A549.CNhs11275.10499-107C4.hg38.nobarcode	0.382745	lung adenocarcinoma cell line:A549.CNhs11275.10499-107C4.hg38.nobarcode	0.468061
RHA062__A549__turquoise:Iter_5	lung adenocarcinoma cell line:A549.CNhs11275.10499-107C4.hg38.nobarcode	0.399989	hepatoma cell line:Li-7.CNhs11271.10484-107A7.hg38.nobarcode	0.557046
RHA063__A549__turquoise:Iter_5	lung adenocarcinoma cell line:A549.CNhs11275.10499-107C4.hg38.nobarcode	0.410708	hepatoma cell line:Li-7.CNhs11271.10484-107A7.hg38.nobarcode	0.597269
RHA064__A549__turquoise:Iter_5	lung adenocarcinoma cell line:A549.CNhs11275.10499-107C4.hg38.nobarcode	0.374674	lung adenocarcinoma cell line:A549.CNhs11275.10499-107C4.hg38.nobarcode	0.552983
RHA065__A549__turquoise:Iter_5	lung adenocarcinoma cell line:A549.CNhs11275.10499-107C4.hg38.nobarcode	0.38697	lung adenocarcinoma cell line:A549.CNhs11275.10499-107C4.hg38.nobarcode	0.544667
RHA066__A549__turquoise:Iter_5	lung adenocarcinoma cell line:A549.CNhs11275.10499-107C4.hg38.nobarcode	0.349331	medial temporal gyrus, adult, donor10258, tech_rep2.CNhs14552.10376-105G7.hg38.nobarcode	0.435141
RHA067__A549__turquoise:Iter_5	lung adenocarcinoma cell line:A549.CNhs11275.10499-107C4.hg38.nobarcode	0.395101	hepatoma cell line:Li-7.CNhs11271.10484-107A7.hg38.nobarcode	0.534523
RHA068__A549__turquoise:Iter_5	lung adenocarcinoma cell line:A549.CNhs11275.10499-107C4.hg38.nobarcode	0.388299	mucinous adenocarcinoma cell line:JHOM-1.CNhs11752.10648-109A9.hg38.nobarcode	0.520971
RHA069__A549__turquoise:Iter_5	lung adenocarcinoma cell line:A549.CNhs11275.10499-107C4.hg38.nobarcode	0.322551	mucinous adenocarcinoma cell line:JHOM-1.CNhs11752.10648-109A9.hg38.nobarcode	0.444382
RHA070__A549__turquoise:Iter_5	lung adenocarcinoma cell line:A549.CNhs11275.10499-107C4.hg38.nobarcode	0.294532	lung adenocarcinoma cell line:A549.CNhs11275.10499-107C4.hg38.nobarcode	0.429704
RHA071__A549__turquoise:Iter_5	lung adenocarcinoma cell line:A549.CNhs11275.10499-107C4.hg38.nobarcode	0.395915	lung adenocarcinoma cell line:A549.CNhs11275.10499-107C4.hg38.nobarcode	0.475739
RHA072__A549__turquoise:Iter_5	lung adenocarcinoma cell line:A549.CNhs11275.10499-107C4.hg38.nobarcode	0.273819	medial temporal gyrus, adult, donor10258, tech_rep2.CNhs14552.10376-105G7.hg38.nobarcode	0.518597
RHA073__A549__turquoise:Iter_5	lung adenocarcinoma cell line:A549.CNhs11275.10499-107C4.hg38.nobarcode	0.29728	lung adenocarcinoma cell line:A549.CNhs11275.10499-107C4.hg38.nobarcode	0.403672
RHA074__A549__turquoise:Iter_5	lung adenocarcinoma cell line:A549.CNhs11275.10499-107C4.hg38.nobarcode	0.37448	hepatoma cell line:Li-7.CNhs11271.10484-107A7.hg38.nobarcode	0.573796
RHA075__A549__turquoise:Iter_5	lung adenocarcinoma cell line:A549.CNhs11275.10499-107C4.hg38.nobarcode	0.35597	mucinous adenocarcinoma cell line:JHOM-1.CNhs11752.10648-109A9.hg38.nobarcode	0.450999
RHA076__A549__turquoise:Iter_5	lung adenocarcinoma cell line:A549.CNhs11275.10499-107C4.hg38.nobarcode	0.281466	medial temporal gyrus, adult, donor10258, tech_rep2.CNhs14552.10376-105G7.hg38.nobarcode	0.338411
RHA077__A549__turquoise:Iter_5	lung adenocarcinoma cell line:A549.CNhs11275.10499-107C4.hg38.nobarcode	0.317975	hepatoma cell line:Li-7.CNhs11271.10484-107A7.hg38.nobarcode	0.435315
RHA078__A549__turquoise:Iter_5	lung adenocarcinoma cell line:A549.CNhs11275.10499-107C4.hg38.nobarcode	0.353878	hepatoma cell line:Li-7.CNhs11271.10484-107A7.hg38.nobarcode	0.499664
RHA079__A549__turquoise:Iter_5	lung adenocarcinoma cell line:A549.CNhs11275.10499-107C4.hg38.nobarcode	0.39696	hepatoma cell line:Li-7.CNhs11271.10484-107A7.hg38.nobarcode	0.575308
RHA080__A549__turquoise:Iter_5	lung adenocarcinoma cell line:A549.CNhs11275.10499-107C4.hg38.nobarcode	0.317379	lung adenocarcinoma cell line:A549.CNhs11275.10499-107C4.hg38.nobarcode	0.429178
RHA081__A549__turquoise:Iter_5	lung adenocarcinoma cell line:A549.CNhs11275.10499-107C4.hg38.nobarcode	0.35302	lung adenocarcinoma cell line:A549.CNhs11275.10499-107C4.hg38.nobarcode	0.508057
RHA082__A549__turquoise:Iter_5	lung adenocarcinoma cell line:A549.CNhs11275.10499-107C4.hg38.nobarcode	0.325726	lung adenocarcinoma cell line:A549.CNhs11275.10499-107C4.hg38.nobarcode	0.48176
RHA084__A549__turquoise:Iter_5	lung adenocarcinoma cell line:A549.CNhs11275.10499-107C4.hg38.nobarcode	0.386012	hepatoma cell line:Li-7.CNhs11271.10484-107A7.hg38.nobarcode	0.597752
RHA085__A549__turquoise:Iter_5	lung adenocarcinoma cell line:A549.CNhs11275.10499-107C4.hg38.nobarcode	0.388581	mucinous adenocarcinoma cell line:JHOM-1.CNhs11752.10648-109A9.hg38.nobarcode	0.613945
RHA086__A549__turquoise:Iter_5	lung adenocarcinoma cell line:A549.CNhs11275.10499-107C4.hg38.nobarcode	0.334858	lung adenocarcinoma cell line:A549.CNhs11275.10499-107C4.hg38.nobarcode	0.377178
RHA087__A549__turquoise:Iter_5	lung adenocarcinoma cell line:A549.CNhs11275.10499-107C4.hg38.nobarcode	0.329955	hepatoma cell line:Li-7.CNhs11271.10484-107A7.hg38.nobarcode	0.404182
RHA088__A549__turquoise:Iter_5	lung adenocarcinoma cell line:A549.CNhs11275.10499-107C4.hg38.nobarcode	0.317591	hepatoma cell line:Li-7.CNhs11271.10484-107A7.hg38.nobarcode	0.465671
RHA089__A549__turquoise:Iter_5	lung adenocarcinoma cell line:A549.CNhs11275.10499-107C4.hg38.nobarcode	0.27416	hepatoma cell line:Li-7.CNhs11271.10484-107A7.hg38.nobarcode	0.315367
RHA091__A549__turquoise:Iter_5	lung adenocarcinoma cell line:A549.CNhs11275.10499-107C4.hg38.nobarcode	0.373411	lung adenocarcinoma cell line:A549.CNhs11275.10499-107C4.hg38.nobarcode	0.402335
RHA092__A549__turquoise:Iter_5	lung adenocarcinoma cell line:A549.CNhs11275.10499-107C4.hg38.nobarcode	0.385767	mucinous adenocarcinoma cell line:JHOM-1.CNhs11752.10648-109A9.hg38.nobarcode	0.547512
RHA093__A549__turquoise:Iter_5	lung adenocarcinoma cell line:A549.CNhs11275.10499-107C4.hg38.nobarcode	0.382429	lung adenocarcinoma cell line:A549.CNhs11275.10499-107C4.hg38.nobarcode	0.516022
RHA094__A549__turquoise:Iter_5	lung adenocarcinoma cell line:A549.CNhs11275.10499-107C4.hg38.nobarcode	0.371736	lung adenocarcinoma cell line:A549.CNhs11275.10499-107C4.hg38.nobarcode	0.387537
RHA095__A549__turquoise:Iter_5	lung adenocarcinoma cell line:A549.CNhs11275.10499-107C4.hg38.nobarcode	0.376945	lung adenocarcinoma cell line:A549.CNhs11275.10499-107C4.hg38.nobarcode	0.425436
RHA096__A549__turquoise:Iter_5	lung adenocarcinoma cell line:A549.CNhs11275.10499-107C4.hg38.nobarcode	0.309209	giant cell carcinoma cell line:Lu99B.CNhs10751.10433-106E1.hg38.nobarcode	0.443138
RHA097__A549__turquoise:Iter_5	lung adenocarcinoma cell line:A549.CNhs11275.10499-107C4.hg38.nobarcode	0.379995	hepatoma cell line:Li-7.CNhs11271.10484-107A7.hg38.nobarcode	0.456732
RHA098__A549__turquoise:Iter_5	lung adenocarcinoma cell line:A549.CNhs11275.10499-107C4.hg38.nobarcode	0.385681	small cell lung carcinoma cell line:LK-2.CNhs11285.10541-107H1.hg38.nobarcode	0.393286
RHA099__A549__turquoise:Iter_5	lung adenocarcinoma cell line:A549.CNhs11275.10499-107C4.hg38.nobarcode	0.320735	mucinous adenocarcinoma cell line:JHOM-1.CNhs11752.10648-109A9.hg38.nobarcode	0.602336
RHA015__A549__turquoise:Iter_6	lung adenocarcinoma cell line:A549.CNhs11275.10499-107C4.hg38.nobarcode	0.413567	mucinous adenocarcinoma cell line:JHOM-1.CNhs11752.10648-109A9.hg38.nobarcode	0.582607
RHA016__A549__turquoise:Iter_6	lung adenocarcinoma cell line:A549.CNhs11275.10499-107C4.hg38.nobarcode	0.399144	lung adenocarcinoma cell line:A549.CNhs11275.10499-107C4.hg38.nobarcode	0.480688
RHA017__A549__turquoise:Iter_6	lung adenocarcinoma cell line:A549.CNhs11275.10499-107C4.hg38.nobarcode	0.34232	hepatoma cell line:Li-7.CNhs11271.10484-107A7.hg38.nobarcode	0.425062
RHA018__A549__turquoise:Iter_6	lung adenocarcinoma cell line:A549.CNhs11275.10499-107C4.hg38.nobarcode	0.356069	lung adenocarcinoma cell line:A549.CNhs11275.10499-107C4.hg38.nobarcode	0.414756
RHA028__A549__turquoise:Iter_6	lung adenocarcinoma cell line:A549.CNhs11275.10499-107C4.hg38.nobarcode	0.364314	lung adenocarcinoma cell line:A549.CNhs11275.10499-107C4.hg38.nobarcode	0.31073
RHA029__A549__turquoise:Iter_6	lung adenocarcinoma cell line:A549.CNhs11275.10499-107C4.hg38.nobarcode	0.405301	hepatoma cell line:Li-7.CNhs11271.10484-107A7.hg38.nobarcode	0.568013
RHA030__A549__turquoise:Iter_6	lung adenocarcinoma cell line:A549.CNhs11275.10499-107C4.hg38.nobarcode	0.40374	lung adenocarcinoma cell line:A549.CNhs11275.10499-107C4.hg38.nobarcode	0.398446
RHA031__A549__turquoise:Iter_6	lung adenocarcinoma cell line:A549.CNhs11275.10499-107C4.hg38.nobarcode	0.354333	lung adenocarcinoma cell line:A549.CNhs11275.10499-107C4.hg38.nobarcode	0.517806
RHA032__A549__turquoise:Iter_6	lung adenocarcinoma cell line:A549.CNhs11275.10499-107C4.hg38.nobarcode	0.350422	lung adenocarcinoma cell line:A549.CNhs11275.10499-107C4.hg38.nobarcode	0.544968
RHA033__A549__turquoise:Iter_6	lung adenocarcinoma cell line:A549.CNhs11275.10499-107C4.hg38.nobarcode	0.34516	lung adenocarcinoma cell line:A549.CNhs11275.10499-107C4.hg38.nobarcode	0.440071
RHA034__A549__turquoise:Iter_6	lung adenocarcinoma cell line:A549.CNhs11275.10499-107C4.hg38.nobarcode	0.369487	hepatoma cell line:Li-7.CNhs11271.10484-107A7.hg38.nobarcode	0.553828
RHA035__A549__turquoise:Iter_6	lung adenocarcinoma cell line:A549.CNhs11275.10499-107C4.hg38.nobarcode	0.312215	lung adenocarcinoma cell line:A549.CNhs11275.10499-107C4.hg38.nobarcode	0.505546
RHA036__A549__turquoise:Iter_6	lung adenocarcinoma cell line:A549.CNhs11275.10499-107C4.hg38.nobarcode	0.373598	small cell lung carcinoma cell line:LK-2.CNhs11285.10541-107H1.hg38.nobarcode	0.430848
RHA037__A549__turquoise:Iter_6	lung adenocarcinoma cell line:A549.CNhs11275.10499-107C4.hg38.nobarcode	0.38723	hepatoma cell line:Li-7.CNhs11271.10484-107A7.hg38.nobarcode	0.52493
RHA038__A549__turquoise:Iter_6	lung adenocarcinoma cell line:A549.CNhs11275.10499-107C4.hg38.nobarcode	0.370501	lung adenocarcinoma cell line:A549.CNhs11275.10499-107C4.hg38.nobarcode	0.411483
RHA039__A549__turquoise:Iter_6	lung adenocarcinoma cell line:A549.CNhs11275.10499-107C4.hg38.nobarcode	0.341004	mucinous adenocarcinoma cell line:JHOM-1.CNhs11752.10648-109A9.hg38.nobarcode	0.529589
RHA040__A549__turquoise:Iter_6	lung adenocarcinoma cell line:A549.CNhs11275.10499-107C4.hg38.nobarcode	0.339725	hepatoma cell line:Li-7.CNhs11271.10484-107A7.hg38.nobarcode	0.478502
RHA041__A549__turquoise:Iter_6	lung adenocarcinoma cell line:A549.CNhs11275.10499-107C4.hg38.nobarcode	0.343471	lung adenocarcinoma cell line:A549.CNhs11275.10499-107C4.hg38.nobarcode	0.345477
RHA042__A549__turquoise:Iter_6	lung adenocarcinoma cell line:A549.CNhs11275.10499-107C4.hg38.nobarcode	0.378774	hepatoma cell line:Li-7.CNhs11271.10484-107A7.hg38.nobarcode	0.558379
RHA043__A549__turquoise:Iter_6	lung adenocarcinoma cell line:A549.CNhs11275.10499-107C4.hg38.nobarcode	0.325885	hepatoma cell line:Li-7.CNhs11271.10484-107A7.hg38.nobarcode	0.429002
RHA044__A549__turquoise:Iter_6	lung adenocarcinoma cell line:A549.CNhs11275.10499-107C4.hg38.nobarcode	0.339453	Monocyte-derived macrophages response to udorn influenza infection, 07hr00min, donor4 (227_121:Ud_7h).CNhs13641.13313-143A1.hg38.nobarcode	0.832152
RHA045__A549__turquoise:Iter_6	lung adenocarcinoma cell line:A549.CNhs11275.10499-107C4.hg38.nobarcode	0.409413	lung adenocarcinoma cell line:A549.CNhs11275.10499-107C4.hg38.nobarcode	0.571265
RHA046__A549__turquoise:Iter_6	lung adenocarcinoma cell line:A549.CNhs11275.10499-107C4.hg38.nobarcode	0.379882	hepatoma cell line:Li-7.CNhs11271.10484-107A7.hg38.nobarcode	0.499515
RHA047__A549__turquoise:Iter_6	lung adenocarcinoma cell line:A549.CNhs11275.10499-107C4.hg38.nobarcode	0.388731	hepatoma cell line:Li-7.CNhs11271.10484-107A7.hg38.nobarcode	0.55859
RHA048__A549__turquoise:Iter_6	lung adenocarcinoma cell line:A549.CNhs11275.10499-107C4.hg38.nobarcode	0.35037	lung adenocarcinoma cell line:A549.CNhs11275.10499-107C4.hg38.nobarcode	0.394306
RHA049__A549__turquoise:Iter_6	lung adenocarcinoma cell line:A549.CNhs11275.10499-107C4.hg38.nobarcode	0.33522	lung adenocarcinoma cell line:A549.CNhs11275.10499-107C4.hg38.nobarcode	0.393879
RHA050__A549__turquoise:Iter_6	lung adenocarcinoma cell line:A549.CNhs11275.10499-107C4.hg38.nobarcode	0.337778	lung adenocarcinoma cell line:A549.CNhs11275.10499-107C4.hg38.nobarcode	0.449368
RHA051__A549__turquoise:Iter_6	lung adenocarcinoma cell line:A549.CNhs11275.10499-107C4.hg38.nobarcode	0.334496	hepatoma cell line:Li-7.CNhs11271.10484-107A7.hg38.nobarcode	0.435982
RHA052__A549__turquoise:Iter_6	lung adenocarcinoma cell line:A549.CNhs11275.10499-107C4.hg38.nobarcode	0.351779	Monocyte-derived macrophages response to udorn influenza infection, 07hr00min, donor4 (227_121:Ud_7h).CNhs13641.13313-143A1.hg38.nobarcode	0.785893
RHA053__A549__turquoise:Iter_6	lung adenocarcinoma cell line:A549.CNhs11275.10499-107C4.hg38.nobarcode	0.367623	hepatoma cell line:Li-7.CNhs11271.10484-107A7.hg38.nobarcode	0.510503
RHA054__A549__turquoise:Iter_6	lung adenocarcinoma cell line:A549.CNhs11275.10499-107C4.hg38.nobarcode	0.297236	medial temporal gyrus, adult, donor10258, tech_rep2.CNhs14552.10376-105G7.hg38.nobarcode	0.37985
RHA055__A549__turquoise:Iter_6	lung adenocarcinoma cell line:A549.CNhs11275.10499-107C4.hg38.nobarcode	0.309642	medial temporal gyrus, adult, donor10258, tech_rep2.CNhs14552.10376-105G7.hg38.nobarcode	0.578713
RHA056__A549__turquoise:Iter_6	lung adenocarcinoma cell line:A549.CNhs11275.10499-107C4.hg38.nobarcode	0.394658	lung adenocarcinoma cell line:A549.CNhs11275.10499-107C4.hg38.nobarcode	0.518907
RHA057__A549__turquoise:Iter_6	lung adenocarcinoma cell line:A549.CNhs11275.10499-107C4.hg38.nobarcode	0.37165	lung adenocarcinoma cell line:A549.CNhs11275.10499-107C4.hg38.nobarcode	0.551092
RHA058__A549__turquoise:Iter_6	lung adenocarcinoma cell line:A549.CNhs11275.10499-107C4.hg38.nobarcode	0.27846	lung adenocarcinoma cell line:A549.CNhs11275.10499-107C4.hg38.nobarcode	0.416838
RHA059__A549__turquoise:Iter_6	lung adenocarcinoma cell line:A549.CNhs11275.10499-107C4.hg38.nobarcode	0.389404	lung adenocarcinoma cell line:A549.CNhs11275.10499-107C4.hg38.nobarcode	0.353374
RHA060__A549__turquoise:Iter_6	lung adenocarcinoma cell line:A549.CNhs11275.10499-107C4.hg38.nobarcode	0.367983	mucinous adenocarcinoma cell line:JHOM-1.CNhs11752.10648-109A9.hg38.nobarcode	0.517511
RHA061__A549__turquoise:Iter_6	lung adenocarcinoma cell line:A549.CNhs11275.10499-107C4.hg38.nobarcode	0.37771	lung adenocarcinoma cell line:A549.CNhs11275.10499-107C4.hg38.nobarcode	0.464878
RHA062__A549__turquoise:Iter_6	lung adenocarcinoma cell line:A549.CNhs11275.10499-107C4.hg38.nobarcode	0.402168	hepatoma cell line:Li-7.CNhs11271.10484-107A7.hg38.nobarcode	0.573584
RHA063__A549__turquoise:Iter_6	lung adenocarcinoma cell line:A549.CNhs11275.10499-107C4.hg38.nobarcode	0.407832	hepatoma cell line:Li-7.CNhs11271.10484-107A7.hg38.nobarcode	0.598483
RHA064__A549__turquoise:Iter_6	lung adenocarcinoma cell line:A549.CNhs11275.10499-107C4.hg38.nobarcode	0.381683	hepatoma cell line:Li-7.CNhs11271.10484-107A7.hg38.nobarcode	0.556018
RHA065__A549__turquoise:Iter_6	lung adenocarcinoma cell line:A549.CNhs11275.10499-107C4.hg38.nobarcode	0.390045	lung adenocarcinoma cell line:A549.CNhs11275.10499-107C4.hg38.nobarcode	0.563952
RHA066__A549__turquoise:Iter_6	lung adenocarcinoma cell line:A549.CNhs11275.10499-107C4.hg38.nobarcode	0.348707	lung adenocarcinoma cell line:A549.CNhs11275.10499-107C4.hg38.nobarcode	0.425714
RHA067__A549__turquoise:Iter_6	lung adenocarcinoma cell line:A549.CNhs11275.10499-107C4.hg38.nobarcode	0.396379	hepatoma cell line:Li-7.CNhs11271.10484-107A7.hg38.nobarcode	0.563714
RHA068__A549__turquoise:Iter_6	lung adenocarcinoma cell line:A549.CNhs11275.10499-107C4.hg38.nobarcode	0.390287	lung adenocarcinoma cell line:A549.CNhs11275.10499-107C4.hg38.nobarcode	0.471439
RHA069__A549__turquoise:Iter_6	lung adenocarcinoma cell line:A549.CNhs11275.10499-107C4.hg38.nobarcode	0.328697	mucinous adenocarcinoma cell line:JHOM-1.CNhs11752.10648-109A9.hg38.nobarcode	0.391156
RHA070__A549__turquoise:Iter_6	lung adenocarcinoma cell line:A549.CNhs11275.10499-107C4.hg38.nobarcode	0.30012	hepatoma cell line:Li-7.CNhs11271.10484-107A7.hg38.nobarcode	0.432004
RHA071__A549__turquoise:Iter_6	lung adenocarcinoma cell line:A549.CNhs11275.10499-107C4.hg38.nobarcode	0.39854	lung adenocarcinoma cell line:A549.CNhs11275.10499-107C4.hg38.nobarcode	0.484061
RHA072__A549__turquoise:Iter_6	lung adenocarcinoma cell line:A549.CNhs11275.10499-107C4.hg38.nobarcode	0.270114	medial temporal gyrus, adult, donor10258, tech_rep2.CNhs14552.10376-105G7.hg38.nobarcode	0.510548
RHA073__A549__turquoise:Iter_6	lung adenocarcinoma cell line:A549.CNhs11275.10499-107C4.hg38.nobarcode	0.297315	lung adenocarcinoma cell line:A549.CNhs11275.10499-107C4.hg38.nobarcode	0.426365
RHA074__A549__turquoise:Iter_6	lung adenocarcinoma cell line:A549.CNhs11275.10499-107C4.hg38.nobarcode	0.372139	hepatoma cell line:Li-7.CNhs11271.10484-107A7.hg38.nobarcode	0.596282
RHA075__A549__turquoise:Iter_6	lung adenocarcinoma cell line:A549.CNhs11275.10499-107C4.hg38.nobarcode	0.348978	mucinous adenocarcinoma cell line:JHOM-1.CNhs11752.10648-109A9.hg38.nobarcode	0.481652
RHA076__A549__turquoise:Iter_6	lung adenocarcinoma cell line:A549.CNhs11275.10499-107C4.hg38.nobarcode	0.27645	medial temporal gyrus, adult, donor10258, tech_rep2.CNhs14552.10376-105G7.hg38.nobarcode	0.328055
RHA077__A549__turquoise:Iter_6	lung adenocarcinoma cell line:A549.CNhs11275.10499-107C4.hg38.nobarcode	0.316836	hepatoma cell line:Li-7.CNhs11271.10484-107A7.hg38.nobarcode	0.41832
RHA078__A549__turquoise:Iter_6	lung adenocarcinoma cell line:A549.CNhs11275.10499-107C4.hg38.nobarcode	0.354199	hepatoma cell line:Li-7.CNhs11271.10484-107A7.hg38.nobarcode	0.543933
RHA079__A549__turquoise:Iter_6	lung adenocarcinoma cell line:A549.CNhs11275.10499-107C4.hg38.nobarcode	0.392125	hepatoma cell line:Li-7.CNhs11271.10484-107A7.hg38.nobarcode	0.548051
RHA080__A549__turquoise:Iter_6	lung adenocarcinoma cell line:A549.CNhs11275.10499-107C4.hg38.nobarcode	0.323487	lung adenocarcinoma cell line:A549.CNhs11275.10499-107C4.hg38.nobarcode	0.414903
RHA081__A549__turquoise:Iter_6	lung adenocarcinoma cell line:A549.CNhs11275.10499-107C4.hg38.nobarcode	0.352271	hepatoma cell line:Li-7.CNhs11271.10484-107A7.hg38.nobarcode	0.484926
RHA082__A549__turquoise:Iter_6	lung adenocarcinoma cell line:A549.CNhs11275.10499-107C4.hg38.nobarcode	0.325056	lung adenocarcinoma cell line:A549.CNhs11275.10499-107C4.hg38.nobarcode	0.480953
RHA084__A549__turquoise:Iter_6	lung adenocarcinoma cell line:A549.CNhs11275.10499-107C4.hg38.nobarcode	0.383665	hepatoma cell line:Li-7.CNhs11271.10484-107A7.hg38.nobarcode	0.577108
RHA085__A549__turquoise:Iter_6	lung adenocarcinoma cell line:A549.CNhs11275.10499-107C4.hg38.nobarcode	0.388468	mucinous adenocarcinoma cell line:JHOM-1.CNhs11752.10648-109A9.hg38.nobarcode	0.624391
RHA086__A549__turquoise:Iter_6	Fibroblast - skin, normal donor2 (cytoplasmic fraction).CNhs14561.14301-155B8.hg38.nobarcode	0.342532	lung adenocarcinoma cell line:A549.CNhs11275.10499-107C4.hg38.nobarcode	0.351933
RHA087__A549__turquoise:Iter_6	lung adenocarcinoma cell line:A549.CNhs11275.10499-107C4.hg38.nobarcode	0.331995	lung adenocarcinoma cell line:A549.CNhs11275.10499-107C4.hg38.nobarcode	0.369007
RHA088__A549__turquoise:Iter_6	lung adenocarcinoma cell line:A549.CNhs11275.10499-107C4.hg38.nobarcode	0.310799	mucinous adenocarcinoma cell line:JHOM-1.CNhs11752.10648-109A9.hg38.nobarcode	0.435106
RHA089__A549__turquoise:Iter_6	lung adenocarcinoma cell line:A549.CNhs11275.10499-107C4.hg38.nobarcode	0.273718	lung adenocarcinoma cell line:A549.CNhs11275.10499-107C4.hg38.nobarcode	0.289568
RHA091__A549__turquoise:Iter_6	lung adenocarcinoma cell line:A549.CNhs11275.10499-107C4.hg38.nobarcode	0.374698	lung adenocarcinoma cell line:A549.CNhs11275.10499-107C4.hg38.nobarcode	0.434027
RHA092__A549__turquoise:Iter_6	lung adenocarcinoma cell line:A549.CNhs11275.10499-107C4.hg38.nobarcode	0.383205	mucinous adenocarcinoma cell line:JHOM-1.CNhs11752.10648-109A9.hg38.nobarcode	0.562717
RHA093__A549__turquoise:Iter_6	lung adenocarcinoma cell line:A549.CNhs11275.10499-107C4.hg38.nobarcode	0.383324	lung adenocarcinoma cell line:A549.CNhs11275.10499-107C4.hg38.nobarcode	0.519255
RHA094__A549__turquoise:Iter_6	lung adenocarcinoma cell line:A549.CNhs11275.10499-107C4.hg38.nobarcode	0.378973	hepatoma cell line:Li-7.CNhs11271.10484-107A7.hg38.nobarcode	0.378759
RHA095__A549__turquoise:Iter_6	lung adenocarcinoma cell line:A549.CNhs11275.10499-107C4.hg38.nobarcode	0.377039	lung adenocarcinoma cell line:A549.CNhs11275.10499-107C4.hg38.nobarcode	0.402468
RHA096__A549__turquoise:Iter_6	lung adenocarcinoma cell line:A549.CNhs11275.10499-107C4.hg38.nobarcode	0.309807	lung adenocarcinoma cell line:A549.CNhs11275.10499-107C4.hg38.nobarcode	0.429722
RHA097__A549__turquoise:Iter_6	lung adenocarcinoma cell line:A549.CNhs11275.10499-107C4.hg38.nobarcode	0.37996	lung adenocarcinoma cell line:A549.CNhs11275.10499-107C4.hg38.nobarcode	0.406175
RHA098__A549__turquoise:Iter_6	lung adenocarcinoma cell line:A549.CNhs11275.10499-107C4.hg38.nobarcode	0.379169	small cell lung carcinoma cell line:LK-2.CNhs11285.10541-107H1.hg38.nobarcode	0.378986
RHA099__A549__turquoise:Iter_6	lung adenocarcinoma cell line:A549.CNhs11275.10499-107C4.hg38.nobarcode	0.316669	mucinous adenocarcinoma cell line:JHOM-1.CNhs11752.10648-109A9.hg38.nobarcode	0.57813
RHA015__A549__turquoise:Iter_7	lung adenocarcinoma cell line:A549.CNhs11275.10499-107C4.hg38.nobarcode	0.412214	mucinous adenocarcinoma cell line:JHOM-1.CNhs11752.10648-109A9.hg38.nobarcode	0.574043
RHA016__A549__turquoise:Iter_7	lung adenocarcinoma cell line:A549.CNhs11275.10499-107C4.hg38.nobarcode	0.397806	lung adenocarcinoma cell line:A549.CNhs11275.10499-107C4.hg38.nobarcode	0.477382
RHA017__A549__turquoise:Iter_7	lung adenocarcinoma cell line:A549.CNhs11275.10499-107C4.hg38.nobarcode	0.342401	hepatoma cell line:Li-7.CNhs11271.10484-107A7.hg38.nobarcode	0.409571
RHA018__A549__turquoise:Iter_7	lung adenocarcinoma cell line:A549.CNhs11275.10499-107C4.hg38.nobarcode	0.357224	lung adenocarcinoma cell line:A549.CNhs11275.10499-107C4.hg38.nobarcode	0.440894
RHA028__A549__turquoise:Iter_7	lung adenocarcinoma cell line:A549.CNhs11275.10499-107C4.hg38.nobarcode	0.367149	lung adenocarcinoma cell line:A549.CNhs11275.10499-107C4.hg38.nobarcode	0.340946
RHA029__A549__turquoise:Iter_7	lung adenocarcinoma cell line:A549.CNhs11275.10499-107C4.hg38.nobarcode	0.409148	lung adenocarcinoma cell line:A549.CNhs11275.10499-107C4.hg38.nobarcode	0.553223
RHA030__A549__turquoise:Iter_7	lung adenocarcinoma cell line:A549.CNhs11275.10499-107C4.hg38.nobarcode	0.404205	lung adenocarcinoma cell line:A549.CNhs11275.10499-107C4.hg38.nobarcode	0.3948
RHA031__A549__turquoise:Iter_7	lung adenocarcinoma cell line:A549.CNhs11275.10499-107C4.hg38.nobarcode	0.355517	lung adenocarcinoma cell line:A549.CNhs11275.10499-107C4.hg38.nobarcode	0.528964
RHA032__A549__turquoise:Iter_7	lung adenocarcinoma cell line:A549.CNhs11275.10499-107C4.hg38.nobarcode	0.3511	hepatoma cell line:Li-7.CNhs11271.10484-107A7.hg38.nobarcode	0.525363
RHA033__A549__turquoise:Iter_7	lung adenocarcinoma cell line:A549.CNhs11275.10499-107C4.hg38.nobarcode	0.343752	lung adenocarcinoma cell line:A549.CNhs11275.10499-107C4.hg38.nobarcode	0.433788
RHA034__A549__turquoise:Iter_7	lung adenocarcinoma cell line:A549.CNhs11275.10499-107C4.hg38.nobarcode	0.361967	hepatoma cell line:Li-7.CNhs11271.10484-107A7.hg38.nobarcode	0.530666
RHA035__A549__turquoise:Iter_7	lung adenocarcinoma cell line:A549.CNhs11275.10499-107C4.hg38.nobarcode	0.311913	lung adenocarcinoma cell line:A549.CNhs11275.10499-107C4.hg38.nobarcode	0.532093
RHA036__A549__turquoise:Iter_7	lung adenocarcinoma cell line:A549.CNhs11275.10499-107C4.hg38.nobarcode	0.379613	small cell lung carcinoma cell line:LK-2.CNhs11285.10541-107H1.hg38.nobarcode	0.440436
RHA037__A549__turquoise:Iter_7	lung adenocarcinoma cell line:A549.CNhs11275.10499-107C4.hg38.nobarcode	0.390891	hepatoma cell line:Li-7.CNhs11271.10484-107A7.hg38.nobarcode	0.522415
RHA038__A549__turquoise:Iter_7	lung adenocarcinoma cell line:A549.CNhs11275.10499-107C4.hg38.nobarcode	0.375903	lung adenocarcinoma cell line:A549.CNhs11275.10499-107C4.hg38.nobarcode	0.395236
RHA039__A549__turquoise:Iter_7	lung adenocarcinoma cell line:A549.CNhs11275.10499-107C4.hg38.nobarcode	0.342566	mucinous adenocarcinoma cell line:JHOM-1.CNhs11752.10648-109A9.hg38.nobarcode	0.516117
RHA040__A549__turquoise:Iter_7	lung adenocarcinoma cell line:A549.CNhs11275.10499-107C4.hg38.nobarcode	0.343174	hepatoma cell line:Li-7.CNhs11271.10484-107A7.hg38.nobarcode	0.500529
RHA041__A549__turquoise:Iter_7	lung adenocarcinoma cell line:A549.CNhs11275.10499-107C4.hg38.nobarcode	0.334464	lung adenocarcinoma cell line:A549.CNhs11275.10499-107C4.hg38.nobarcode	0.347296
RHA042__A549__turquoise:Iter_7	lung adenocarcinoma cell line:A549.CNhs11275.10499-107C4.hg38.nobarcode	0.378446	hepatoma cell line:Li-7.CNhs11271.10484-107A7.hg38.nobarcode	0.584934
RHA043__A549__turquoise:Iter_7	lung adenocarcinoma cell line:A549.CNhs11275.10499-107C4.hg38.nobarcode	0.323719	lung adenocarcinoma cell line:A549.CNhs11275.10499-107C4.hg38.nobarcode	0.401318
RHA044__A549__turquoise:Iter_7	lung adenocarcinoma cell line:A549.CNhs11275.10499-107C4.hg38.nobarcode	0.341811	Monocyte-derived macrophages response to udorn influenza infection, 07hr00min, donor4 (227_121:Ud_7h).CNhs13641.13313-143A1.hg38.nobarcode	0.8236
RHA045__A549__turquoise:Iter_7	lung adenocarcinoma cell line:A549.CNhs11275.10499-107C4.hg38.nobarcode	0.408583	lung adenocarcinoma cell line:A549.CNhs11275.10499-107C4.hg38.nobarcode	0.585794
RHA046__A549__turquoise:Iter_7	lung adenocarcinoma cell line:A549.CNhs11275.10499-107C4.hg38.nobarcode	0.378587	lung adenocarcinoma cell line:A549.CNhs11275.10499-107C4.hg38.nobarcode	0.489641
RHA047__A549__turquoise:Iter_7	lung adenocarcinoma cell line:A549.CNhs11275.10499-107C4.hg38.nobarcode	0.389779	hepatoma cell line:Li-7.CNhs11271.10484-107A7.hg38.nobarcode	0.557934
RHA048__A549__turquoise:Iter_7	lung adenocarcinoma cell line:A549.CNhs11275.10499-107C4.hg38.nobarcode	0.353178	lung adenocarcinoma cell line:A549.CNhs11275.10499-107C4.hg38.nobarcode	0.420808
RHA049__A549__turquoise:Iter_7	lung adenocarcinoma cell line:A549.CNhs11275.10499-107C4.hg38.nobarcode	0.335194	hepatoma cell line:Li-7.CNhs11271.10484-107A7.hg38.nobarcode	0.390468
RHA050__A549__turquoise:Iter_7	lung adenocarcinoma cell line:A549.CNhs11275.10499-107C4.hg38.nobarcode	0.336556	lung adenocarcinoma cell line:A549.CNhs11275.10499-107C4.hg38.nobarcode	0.437442
RHA051__A549__turquoise:Iter_7	lung adenocarcinoma cell line:A549.CNhs11275.10499-107C4.hg38.nobarcode	0.335814	hepatoma cell line:Li-7.CNhs11271.10484-107A7.hg38.nobarcode	0.436406
RHA052__A549__turquoise:Iter_7	lung adenocarcinoma cell line:A549.CNhs11275.10499-107C4.hg38.nobarcode	0.355267	Monocyte-derived macrophages response to udorn influenza infection, 07hr00min, donor4 (227_121:Ud_7h).CNhs13641.13313-143A1.hg38.nobarcode	0.776348
RHA053__A549__turquoise:Iter_7	lung adenocarcinoma cell line:A549.CNhs11275.10499-107C4.hg38.nobarcode	0.368419	hepatoma cell line:Li-7.CNhs11271.10484-107A7.hg38.nobarcode	0.533026
RHA054__A549__turquoise:Iter_7	lung adenocarcinoma cell line:A549.CNhs11275.10499-107C4.hg38.nobarcode	0.293566	medial temporal gyrus, adult, donor10258, tech_rep2.CNhs14552.10376-105G7.hg38.nobarcode	0.374533
RHA055__A549__turquoise:Iter_7	lung adenocarcinoma cell line:A549.CNhs11275.10499-107C4.hg38.nobarcode	0.310399	medial temporal gyrus, adult, donor10258, tech_rep2.CNhs14552.10376-105G7.hg38.nobarcode	0.563607
RHA056__A549__turquoise:Iter_7	lung adenocarcinoma cell line:A549.CNhs11275.10499-107C4.hg38.nobarcode	0.390398	lung adenocarcinoma cell line:A549.CNhs11275.10499-107C4.hg38.nobarcode	0.527905
RHA057__A549__turquoise:Iter_7	lung adenocarcinoma cell line:A549.CNhs11275.10499-107C4.hg38.nobarcode	0.372429	lung adenocarcinoma cell line:A549.CNhs11275.10499-107C4.hg38.nobarcode	0.555329
RHA058__A549__turquoise:Iter_7	lung adenocarcinoma cell line:A549.CNhs11275.10499-107C4.hg38.nobarcode	0.277003	lung adenocarcinoma cell line:A549.CNhs11275.10499-107C4.hg38.nobarcode	0.423928
RHA059__A549__turquoise:Iter_7	lung adenocarcinoma cell line:A549.CNhs11275.10499-107C4.hg38.nobarcode	0.386875	lung adenocarcinoma cell line:A549.CNhs11275.10499-107C4.hg38.nobarcode	0.358976
RHA060__A549__turquoise:Iter_7	lung adenocarcinoma cell line:A549.CNhs11275.10499-107C4.hg38.nobarcode	0.373336	hepatoma cell line:Li-7.CNhs11271.10484-107A7.hg38.nobarcode	0.488281
RHA061__A549__turquoise:Iter_7	lung adenocarcinoma cell line:A549.CNhs11275.10499-107C4.hg38.nobarcode	0.376252	hepatoma cell line:Li-7.CNhs11271.10484-107A7.hg38.nobarcode	0.446928
RHA062__A549__turquoise:Iter_7	lung adenocarcinoma cell line:A549.CNhs11275.10499-107C4.hg38.nobarcode	0.399163	hepatoma cell line:Li-7.CNhs11271.10484-107A7.hg38.nobarcode	0.570467
RHA063__A549__turquoise:Iter_7	lung adenocarcinoma cell line:A549.CNhs11275.10499-107C4.hg38.nobarcode	0.408591	hepatoma cell line:Li-7.CNhs11271.10484-107A7.hg38.nobarcode	0.616799
RHA064__A549__turquoise:Iter_7	lung adenocarcinoma cell line:A549.CNhs11275.10499-107C4.hg38.nobarcode	0.374557	lung adenocarcinoma cell line:A549.CNhs11275.10499-107C4.hg38.nobarcode	0.519455
RHA065__A549__turquoise:Iter_7	lung adenocarcinoma cell line:A549.CNhs11275.10499-107C4.hg38.nobarcode	0.387166	lung adenocarcinoma cell line:A549.CNhs11275.10499-107C4.hg38.nobarcode	0.572109
RHA066__A549__turquoise:Iter_7	lung adenocarcinoma cell line:A549.CNhs11275.10499-107C4.hg38.nobarcode	0.353763	medial temporal gyrus, adult, donor10258, tech_rep2.CNhs14552.10376-105G7.hg38.nobarcode	0.455913
RHA067__A549__turquoise:Iter_7	lung adenocarcinoma cell line:A549.CNhs11275.10499-107C4.hg38.nobarcode	0.39794	hepatoma cell line:Li-7.CNhs11271.10484-107A7.hg38.nobarcode	0.549081
RHA068__A549__turquoise:Iter_7	lung adenocarcinoma cell line:A549.CNhs11275.10499-107C4.hg38.nobarcode	0.386854	mucinous adenocarcinoma cell line:JHOM-1.CNhs11752.10648-109A9.hg38.nobarcode	0.498315
RHA069__A549__turquoise:Iter_7	lung adenocarcinoma cell line:A549.CNhs11275.10499-107C4.hg38.nobarcode	0.325295	mucinous adenocarcinoma cell line:JHOM-1.CNhs11752.10648-109A9.hg38.nobarcode	0.41427
RHA070__A549__turquoise:Iter_7	lung adenocarcinoma cell line:A549.CNhs11275.10499-107C4.hg38.nobarcode	0.296521	lung adenocarcinoma cell line:A549.CNhs11275.10499-107C4.hg38.nobarcode	0.437803
RHA071__A549__turquoise:Iter_7	lung adenocarcinoma cell line:A549.CNhs11275.10499-107C4.hg38.nobarcode	0.398857	hepatoma cell line:Li-7.CNhs11271.10484-107A7.hg38.nobarcode	0.540148
RHA072__A549__turquoise:Iter_7	lung adenocarcinoma cell line:A549.CNhs11275.10499-107C4.hg38.nobarcode	0.27458	medial temporal gyrus, adult, donor10258, tech_rep2.CNhs14552.10376-105G7.hg38.nobarcode	0.530618
RHA073__A549__turquoise:Iter_7	lung adenocarcinoma cell line:A549.CNhs11275.10499-107C4.hg38.nobarcode	0.299959	lung adenocarcinoma cell line:A549.CNhs11275.10499-107C4.hg38.nobarcode	0.422563
RHA074__A549__turquoise:Iter_7	lung adenocarcinoma cell line:A549.CNhs11275.10499-107C4.hg38.nobarcode	0.377022	hepatoma cell line:Li-7.CNhs11271.10484-107A7.hg38.nobarcode	0.556178
RHA075__A549__turquoise:Iter_7	lung adenocarcinoma cell line:A549.CNhs11275.10499-107C4.hg38.nobarcode	0.352824	mucinous adenocarcinoma cell line:JHOM-1.CNhs11752.10648-109A9.hg38.nobarcode	0.450826
RHA076__A549__turquoise:Iter_7	lung adenocarcinoma cell line:A549.CNhs11275.10499-107C4.hg38.nobarcode	0.27676	medial temporal gyrus, adult, donor10258, tech_rep2.CNhs14552.10376-105G7.hg38.nobarcode	0.341415
RHA077__A549__turquoise:Iter_7	lung adenocarcinoma cell line:A549.CNhs11275.10499-107C4.hg38.nobarcode	0.323222	hepatoma cell line:Li-7.CNhs11271.10484-107A7.hg38.nobarcode	0.431436
RHA078__A549__turquoise:Iter_7	lung adenocarcinoma cell line:A549.CNhs11275.10499-107C4.hg38.nobarcode	0.35051	hepatoma cell line:Li-7.CNhs11271.10484-107A7.hg38.nobarcode	0.551828
RHA079__A549__turquoise:Iter_7	lung adenocarcinoma cell line:A549.CNhs11275.10499-107C4.hg38.nobarcode	0.394914	hepatoma cell line:Li-7.CNhs11271.10484-107A7.hg38.nobarcode	0.582674
RHA080__A549__turquoise:Iter_7	lung adenocarcinoma cell line:A549.CNhs11275.10499-107C4.hg38.nobarcode	0.313745	lung adenocarcinoma cell line:A549.CNhs11275.10499-107C4.hg38.nobarcode	0.419964
RHA081__A549__turquoise:Iter_7	lung adenocarcinoma cell line:A549.CNhs11275.10499-107C4.hg38.nobarcode	0.355358	lung adenocarcinoma cell line:A549.CNhs11275.10499-107C4.hg38.nobarcode	0.488703
RHA082__A549__turquoise:Iter_7	lung adenocarcinoma cell line:A549.CNhs11275.10499-107C4.hg38.nobarcode	0.325864	lung adenocarcinoma cell line:A549.CNhs11275.10499-107C4.hg38.nobarcode	0.478864
RHA084__A549__turquoise:Iter_7	lung adenocarcinoma cell line:A549.CNhs11275.10499-107C4.hg38.nobarcode	0.385777	mucinous adenocarcinoma cell line:JHOM-1.CNhs11752.10648-109A9.hg38.nobarcode	0.564306
RHA085__A549__turquoise:Iter_7	lung adenocarcinoma cell line:A549.CNhs11275.10499-107C4.hg38.nobarcode	0.385884	mucinous adenocarcinoma cell line:JHOM-1.CNhs11752.10648-109A9.hg38.nobarcode	0.647269
RHA086__A549__turquoise:Iter_7	lung adenocarcinoma cell line:A549.CNhs11275.10499-107C4.hg38.nobarcode	0.337652	lung adenocarcinoma cell line:A549.CNhs11275.10499-107C4.hg38.nobarcode	0.362767
RHA087__A549__turquoise:Iter_7	lung adenocarcinoma cell line:A549.CNhs11275.10499-107C4.hg38.nobarcode	0.333933	hepatoma cell line:Li-7.CNhs11271.10484-107A7.hg38.nobarcode	0.406177
RHA088__A549__turquoise:Iter_7	lung adenocarcinoma cell line:A549.CNhs11275.10499-107C4.hg38.nobarcode	0.316514	hepatoma cell line:Li-7.CNhs11271.10484-107A7.hg38.nobarcode	0.468264
RHA089__A549__turquoise:Iter_7	lung adenocarcinoma cell line:A549.CNhs11275.10499-107C4.hg38.nobarcode	0.270684	hepatoma cell line:Li-7.CNhs11271.10484-107A7.hg38.nobarcode	0.313885
RHA091__A549__turquoise:Iter_7	lung adenocarcinoma cell line:A549.CNhs11275.10499-107C4.hg38.nobarcode	0.372737	lung adenocarcinoma cell line:A549.CNhs11275.10499-107C4.hg38.nobarcode	0.39434
RHA092__A549__turquoise:Iter_7	lung adenocarcinoma cell line:A549.CNhs11275.10499-107C4.hg38.nobarcode	0.382844	mucinous adenocarcinoma cell line:JHOM-1.CNhs11752.10648-109A9.hg38.nobarcode	0.545476
RHA093__A549__turquoise:Iter_7	lung adenocarcinoma cell line:A549.CNhs11275.10499-107C4.hg38.nobarcode	0.384135	lung adenocarcinoma cell line:A549.CNhs11275.10499-107C4.hg38.nobarcode	0.507614
RHA094__A549__turquoise:Iter_7	lung adenocarcinoma cell line:A549.CNhs11275.10499-107C4.hg38.nobarcode	0.377833	lung adenocarcinoma cell line:A549.CNhs11275.10499-107C4.hg38.nobarcode	0.36493
RHA095__A549__turquoise:Iter_7	lung adenocarcinoma cell line:A549.CNhs11275.10499-107C4.hg38.nobarcode	0.375526	lung adenocarcinoma cell line:A549.CNhs11275.10499-107C4.hg38.nobarcode	0.416347
RHA096__A549__turquoise:Iter_7	lung adenocarcinoma cell line:A549.CNhs11275.10499-107C4.hg38.nobarcode	0.311349	giant cell carcinoma cell line:Lu99B.CNhs10751.10433-106E1.hg38.nobarcode	0.435336
RHA097__A549__turquoise:Iter_7	lung adenocarcinoma cell line:A549.CNhs11275.10499-107C4.hg38.nobarcode	0.38203	lung adenocarcinoma cell line:A549.CNhs11275.10499-107C4.hg38.nobarcode	0.406543
RHA098__A549__turquoise:Iter_7	lung adenocarcinoma cell line:A549.CNhs11275.10499-107C4.hg38.nobarcode	0.382413	lung adenocarcinoma cell line:A549.CNhs11275.10499-107C4.hg38.nobarcode	0.380074
RHA099__A549__turquoise:Iter_7	lung adenocarcinoma cell line:A549.CNhs11275.10499-107C4.hg38.nobarcode	0.320481	mucinous adenocarcinoma cell line:JHOM-1.CNhs11752.10648-109A9.hg38.nobarcode	0.59256
RHA015__A549__turquoise:Iter_8	lung adenocarcinoma cell line:A549.CNhs11275.10499-107C4.hg38.nobarcode	0.408822	mucinous adenocarcinoma cell line:JHOM-1.CNhs11752.10648-109A9.hg38.nobarcode	0.580859
RHA016__A549__turquoise:Iter_8	lung adenocarcinoma cell line:A549.CNhs11275.10499-107C4.hg38.nobarcode	0.403926	lung adenocarcinoma cell line:A549.CNhs11275.10499-107C4.hg38.nobarcode	0.471959
RHA017__A549__turquoise:Iter_8	lung adenocarcinoma cell line:A549.CNhs11275.10499-107C4.hg38.nobarcode	0.346857	hepatoma cell line:Li-7.CNhs11271.10484-107A7.hg38.nobarcode	0.425815
RHA018__A549__turquoise:Iter_8	lung adenocarcinoma cell line:A549.CNhs11275.10499-107C4.hg38.nobarcode	0.353146	lung adenocarcinoma cell line:A549.CNhs11275.10499-107C4.hg38.nobarcode	0.431751
RHA028__A549__turquoise:Iter_8	lung adenocarcinoma cell line:A549.CNhs11275.10499-107C4.hg38.nobarcode	0.360237	lung adenocarcinoma cell line:A549.CNhs11275.10499-107C4.hg38.nobarcode	0.345754
RHA029__A549__turquoise:Iter_8	lung adenocarcinoma cell line:A549.CNhs11275.10499-107C4.hg38.nobarcode	0.4076	lung adenocarcinoma cell line:A549.CNhs11275.10499-107C4.hg38.nobarcode	0.571237
RHA030__A549__turquoise:Iter_8	lung adenocarcinoma cell line:A549.CNhs11275.10499-107C4.hg38.nobarcode	0.404129	lung adenocarcinoma cell line:A549.CNhs11275.10499-107C4.hg38.nobarcode	0.392151
RHA031__A549__turquoise:Iter_8	lung adenocarcinoma cell line:A549.CNhs11275.10499-107C4.hg38.nobarcode	0.35366	lung adenocarcinoma cell line:A549.CNhs11275.10499-107C4.hg38.nobarcode	0.506292
RHA032__A549__turquoise:Iter_8	lung adenocarcinoma cell line:A549.CNhs11275.10499-107C4.hg38.nobarcode	0.345833	hepatoma cell line:Li-7.CNhs11271.10484-107A7.hg38.nobarcode	0.524429
RHA033__A549__turquoise:Iter_8	lung adenocarcinoma cell line:A549.CNhs11275.10499-107C4.hg38.nobarcode	0.347477	lung adenocarcinoma cell line:A549.CNhs11275.10499-107C4.hg38.nobarcode	0.45071
RHA034__A549__turquoise:Iter_8	lung adenocarcinoma cell line:A549.CNhs11275.10499-107C4.hg38.nobarcode	0.368396	hepatoma cell line:Li-7.CNhs11271.10484-107A7.hg38.nobarcode	0.523584
RHA035__A549__turquoise:Iter_8	lung adenocarcinoma cell line:A549.CNhs11275.10499-107C4.hg38.nobarcode	0.30998	lung adenocarcinoma cell line:A549.CNhs11275.10499-107C4.hg38.nobarcode	0.511192
RHA036__A549__turquoise:Iter_8	lung adenocarcinoma cell line:A549.CNhs11275.10499-107C4.hg38.nobarcode	0.374833	small cell lung carcinoma cell line:LK-2.CNhs11285.10541-107H1.hg38.nobarcode	0.400091
RHA037__A549__turquoise:Iter_8	lung adenocarcinoma cell line:A549.CNhs11275.10499-107C4.hg38.nobarcode	0.39248	hepatoma cell line:Li-7.CNhs11271.10484-107A7.hg38.nobarcode	0.504201
RHA038__A549__turquoise:Iter_8	lung adenocarcinoma cell line:A549.CNhs11275.10499-107C4.hg38.nobarcode	0.366265	lung adenocarcinoma cell line:A549.CNhs11275.10499-107C4.hg38.nobarcode	0.415958
RHA039__A549__turquoise:Iter_8	lung adenocarcinoma cell line:A549.CNhs11275.10499-107C4.hg38.nobarcode	0.343114	mucinous adenocarcinoma cell line:JHOM-1.CNhs11752.10648-109A9.hg38.nobarcode	0.522591
RHA040__A549__turquoise:Iter_8	lung adenocarcinoma cell line:A549.CNhs11275.10499-107C4.hg38.nobarcode	0.340179	lung adenocarcinoma cell line:A549.CNhs11275.10499-107C4.hg38.nobarcode	0.472957
RHA041__A549__turquoise:Iter_8	lung adenocarcinoma cell line:A549.CNhs11275.10499-107C4.hg38.nobarcode	0.34394	lung adenocarcinoma cell line:A549.CNhs11275.10499-107C4.hg38.nobarcode	0.353734
RHA042__A549__turquoise:Iter_8	lung adenocarcinoma cell line:A549.CNhs11275.10499-107C4.hg38.nobarcode	0.383139	hepatoma cell line:Li-7.CNhs11271.10484-107A7.hg38.nobarcode	0.607296
RHA043__A549__turquoise:Iter_8	lung adenocarcinoma cell line:A549.CNhs11275.10499-107C4.hg38.nobarcode	0.324113	lung adenocarcinoma cell line:A549.CNhs11275.10499-107C4.hg38.nobarcode	0.40683
RHA044__A549__turquoise:Iter_8	lung adenocarcinoma cell line:A549.CNhs11275.10499-107C4.hg38.nobarcode	0.34345	Monocyte-derived macrophages response to udorn influenza infection, 07hr00min, donor4 (227_121:Ud_7h).CNhs13641.13313-143A1.hg38.nobarcode	0.825992
RHA045__A549__turquoise:Iter_8	lung adenocarcinoma cell line:A549.CNhs11275.10499-107C4.hg38.nobarcode	0.405882	lung adenocarcinoma cell line:A549.CNhs11275.10499-107C4.hg38.nobarcode	0.578033
RHA046__A549__turquoise:Iter_8	lung adenocarcinoma cell line:A549.CNhs11275.10499-107C4.hg38.nobarcode	0.379333	hepatoma cell line:Li-7.CNhs11271.10484-107A7.hg38.nobarcode	0.525338
RHA047__A549__turquoise:Iter_8	lung adenocarcinoma cell line:A549.CNhs11275.10499-107C4.hg38.nobarcode	0.395029	hepatoma cell line:Li-7.CNhs11271.10484-107A7.hg38.nobarcode	0.563821
RHA048__A549__turquoise:Iter_8	lung adenocarcinoma cell line:A549.CNhs11275.10499-107C4.hg38.nobarcode	0.346728	lung adenocarcinoma cell line:A549.CNhs11275.10499-107C4.hg38.nobarcode	0.426573
RHA049__A549__turquoise:Iter_8	lung adenocarcinoma cell line:A549.CNhs11275.10499-107C4.hg38.nobarcode	0.337573	lung adenocarcinoma cell line:A549.CNhs11275.10499-107C4.hg38.nobarcode	0.396389
RHA050__A549__turquoise:Iter_8	lung adenocarcinoma cell line:A549.CNhs11275.10499-107C4.hg38.nobarcode	0.337511	lung adenocarcinoma cell line:A549.CNhs11275.10499-107C4.hg38.nobarcode	0.43383
RHA051__A549__turquoise:Iter_8	lung adenocarcinoma cell line:A549.CNhs11275.10499-107C4.hg38.nobarcode	0.334119	mucinous adenocarcinoma cell line:JHOM-1.CNhs11752.10648-109A9.hg38.nobarcode	0.460103
RHA052__A549__turquoise:Iter_8	lung adenocarcinoma cell line:A549.CNhs11275.10499-107C4.hg38.nobarcode	0.356349	Monocyte-derived macrophages response to udorn influenza infection, 07hr00min, donor4 (227_121:Ud_7h).CNhs13641.13313-143A1.hg38.nobarcode	0.769556
RHA053__A549__turquoise:Iter_8	lung adenocarcinoma cell line:A549.CNhs11275.10499-107C4.hg38.nobarcode	0.368031	hepatoma cell line:Li-7.CNhs11271.10484-107A7.hg38.nobarcode	0.548793
RHA054__A549__turquoise:Iter_8	lung adenocarcinoma cell line:A549.CNhs11275.10499-107C4.hg38.nobarcode	0.300261	medial temporal gyrus, adult, donor10258, tech_rep2.CNhs14552.10376-105G7.hg38.nobarcode	0.397953
RHA055__A549__turquoise:Iter_8	lung adenocarcinoma cell line:A549.CNhs11275.10499-107C4.hg38.nobarcode	0.306999	medial temporal gyrus, adult, donor10258, tech_rep2.CNhs14552.10376-105G7.hg38.nobarcode	0.619052
RHA056__A549__turquoise:Iter_8	lung adenocarcinoma cell line:A549.CNhs11275.10499-107C4.hg38.nobarcode	0.393572	lung adenocarcinoma cell line:A549.CNhs11275.10499-107C4.hg38.nobarcode	0.511992
RHA057__A549__turquoise:Iter_8	lung adenocarcinoma cell line:A549.CNhs11275.10499-107C4.hg38.nobarcode	0.378243	lung adenocarcinoma cell line:A549.CNhs11275.10499-107C4.hg38.nobarcode	0.527955
RHA058__A549__turquoise:Iter_8	lung adenocarcinoma cell line:A549.CNhs11275.10499-107C4.hg38.nobarcode	0.281104	lung adenocarcinoma cell line:A549.CNhs11275.10499-107C4.hg38.nobarcode	0.396202
RHA059__A549__turquoise:Iter_8	lung adenocarcinoma cell line:A549.CNhs11275.10499-107C4.hg38.nobarcode	0.389899	lung adenocarcinoma cell line:A549.CNhs11275.10499-107C4.hg38.nobarcode	0.342959
RHA060__A549__turquoise:Iter_8	lung adenocarcinoma cell line:A549.CNhs11275.10499-107C4.hg38.nobarcode	0.367148	mucinous adenocarcinoma cell line:JHOM-1.CNhs11752.10648-109A9.hg38.nobarcode	0.47547
RHA061__A549__turquoise:Iter_8	lung adenocarcinoma cell line:A549.CNhs11275.10499-107C4.hg38.nobarcode	0.3805	hepatoma cell line:Li-7.CNhs11271.10484-107A7.hg38.nobarcode	0.498033
RHA062__A549__turquoise:Iter_8	lung adenocarcinoma cell line:A549.CNhs11275.10499-107C4.hg38.nobarcode	0.401799	hepatoma cell line:Li-7.CNhs11271.10484-107A7.hg38.nobarcode	0.533505
RHA063__A549__turquoise:Iter_8	lung adenocarcinoma cell line:A549.CNhs11275.10499-107C4.hg38.nobarcode	0.40827	hepatoma cell line:Li-7.CNhs11271.10484-107A7.hg38.nobarcode	0.599321
RHA064__A549__turquoise:Iter_8	lung adenocarcinoma cell line:A549.CNhs11275.10499-107C4.hg38.nobarcode	0.379622	hepatoma cell line:Li-7.CNhs11271.10484-107A7.hg38.nobarcode	0.549706
RHA065__A549__turquoise:Iter_8	lung adenocarcinoma cell line:A549.CNhs11275.10499-107C4.hg38.nobarcode	0.394894	lung adenocarcinoma cell line:A549.CNhs11275.10499-107C4.hg38.nobarcode	0.559035
RHA066__A549__turquoise:Iter_8	lung adenocarcinoma cell line:A549.CNhs11275.10499-107C4.hg38.nobarcode	0.349151	medial temporal gyrus, adult, donor10258, tech_rep2.CNhs14552.10376-105G7.hg38.nobarcode	0.435957
RHA067__A549__turquoise:Iter_8	lung adenocarcinoma cell line:A549.CNhs11275.10499-107C4.hg38.nobarcode	0.40189	hepatoma cell line:Li-7.CNhs11271.10484-107A7.hg38.nobarcode	0.546407
RHA068__A549__turquoise:Iter_8	lung adenocarcinoma cell line:A549.CNhs11275.10499-107C4.hg38.nobarcode	0.389818	mucinous adenocarcinoma cell line:JHOM-1.CNhs11752.10648-109A9.hg38.nobarcode	0.49535
RHA069__A549__turquoise:Iter_8	lung adenocarcinoma cell line:A549.CNhs11275.10499-107C4.hg38.nobarcode	0.32892	mucinous adenocarcinoma cell line:JHOM-1.CNhs11752.10648-109A9.hg38.nobarcode	0.414275
RHA070__A549__turquoise:Iter_8	lung adenocarcinoma cell line:A549.CNhs11275.10499-107C4.hg38.nobarcode	0.294371	lung adenocarcinoma cell line:A549.CNhs11275.10499-107C4.hg38.nobarcode	0.454483
RHA071__A549__turquoise:Iter_8	lung adenocarcinoma cell line:A549.CNhs11275.10499-107C4.hg38.nobarcode	0.396801	lung adenocarcinoma cell line:A549.CNhs11275.10499-107C4.hg38.nobarcode	0.477407
RHA072__A549__turquoise:Iter_8	lung adenocarcinoma cell line:A549.CNhs11275.10499-107C4.hg38.nobarcode	0.269356	medial temporal gyrus, adult, donor10258, tech_rep2.CNhs14552.10376-105G7.hg38.nobarcode	0.540039
RHA073__A549__turquoise:Iter_8	lung adenocarcinoma cell line:A549.CNhs11275.10499-107C4.hg38.nobarcode	0.295059	lung adenocarcinoma cell line:A549.CNhs11275.10499-107C4.hg38.nobarcode	0.431877
RHA074__A549__turquoise:Iter_8	lung adenocarcinoma cell line:A549.CNhs11275.10499-107C4.hg38.nobarcode	0.376196	hepatoma cell line:Li-7.CNhs11271.10484-107A7.hg38.nobarcode	0.565627
RHA075__A549__turquoise:Iter_8	lung adenocarcinoma cell line:A549.CNhs11275.10499-107C4.hg38.nobarcode	0.349566	mucinous adenocarcinoma cell line:JHOM-1.CNhs11752.10648-109A9.hg38.nobarcode	0.477605
RHA076__A549__turquoise:Iter_8	lung adenocarcinoma cell line:A549.CNhs11275.10499-107C4.hg38.nobarcode	0.278757	medial temporal gyrus, adult, donor10258, tech_rep2.CNhs14552.10376-105G7.hg38.nobarcode	0.29631
RHA077__A549__turquoise:Iter_8	lung adenocarcinoma cell line:A549.CNhs11275.10499-107C4.hg38.nobarcode	0.3217	hepatoma cell line:Li-7.CNhs11271.10484-107A7.hg38.nobarcode	0.414375
RHA078__A549__turquoise:Iter_8	lung adenocarcinoma cell line:A549.CNhs11275.10499-107C4.hg38.nobarcode	0.352867	lung adenocarcinoma cell line:A549.CNhs11275.10499-107C4.hg38.nobarcode	0.525867
RHA079__A549__turquoise:Iter_8	lung adenocarcinoma cell line:A549.CNhs11275.10499-107C4.hg38.nobarcode	0.398597	hepatoma cell line:Li-7.CNhs11271.10484-107A7.hg38.nobarcode	0.547059
RHA080__A549__turquoise:Iter_8	lung adenocarcinoma cell line:A549.CNhs11275.10499-107C4.hg38.nobarcode	0.321452	lung adenocarcinoma cell line:A549.CNhs11275.10499-107C4.hg38.nobarcode	0.456964
RHA081__A549__turquoise:Iter_8	lung adenocarcinoma cell line:A549.CNhs11275.10499-107C4.hg38.nobarcode	0.355507	lung adenocarcinoma cell line:A549.CNhs11275.10499-107C4.hg38.nobarcode	0.469146
RHA082__A549__turquoise:Iter_8	lung adenocarcinoma cell line:A549.CNhs11275.10499-107C4.hg38.nobarcode	0.32995	lung adenocarcinoma cell line:A549.CNhs11275.10499-107C4.hg38.nobarcode	0.48064
RHA084__A549__turquoise:Iter_8	lung adenocarcinoma cell line:A549.CNhs11275.10499-107C4.hg38.nobarcode	0.386846	hepatoma cell line:Li-7.CNhs11271.10484-107A7.hg38.nobarcode	0.551186
RHA085__A549__turquoise:Iter_8	lung adenocarcinoma cell line:A549.CNhs11275.10499-107C4.hg38.nobarcode	0.388806	mucinous adenocarcinoma cell line:JHOM-1.CNhs11752.10648-109A9.hg38.nobarcode	0.588352
RHA086__A549__turquoise:Iter_8	lung adenocarcinoma cell line:A549.CNhs11275.10499-107C4.hg38.nobarcode	0.335458	lung adenocarcinoma cell line:A549.CNhs11275.10499-107C4.hg38.nobarcode	0.355996
RHA087__A549__turquoise:Iter_8	lung adenocarcinoma cell line:A549.CNhs11275.10499-107C4.hg38.nobarcode	0.331817	hepatoma cell line:Li-7.CNhs11271.10484-107A7.hg38.nobarcode	0.409121
RHA088__A549__turquoise:Iter_8	lung adenocarcinoma cell line:A549.CNhs11275.10499-107C4.hg38.nobarcode	0.314637	mucinous adenocarcinoma cell line:JHOM-1.CNhs11752.10648-109A9.hg38.nobarcode	0.482559
RHA089__A549__turquoise:Iter_8	lung adenocarcinoma cell line:A549.CNhs11275.10499-107C4.hg38.nobarcode	0.277935	hepatoma cell line:Li-7.CNhs11271.10484-107A7.hg38.nobarcode	0.301902
RHA091__A549__turquoise:Iter_8	lung adenocarcinoma cell line:A549.CNhs11275.10499-107C4.hg38.nobarcode	0.377365	lung adenocarcinoma cell line:A549.CNhs11275.10499-107C4.hg38.nobarcode	0.410684
RHA092__A549__turquoise:Iter_8	lung adenocarcinoma cell line:A549.CNhs11275.10499-107C4.hg38.nobarcode	0.381739	mucinous adenocarcinoma cell line:JHOM-1.CNhs11752.10648-109A9.hg38.nobarcode	0.537708
RHA093__A549__turquoise:Iter_8	lung adenocarcinoma cell line:A549.CNhs11275.10499-107C4.hg38.nobarcode	0.3765	lung adenocarcinoma cell line:A549.CNhs11275.10499-107C4.hg38.nobarcode	0.510851
RHA094__A549__turquoise:Iter_8	lung adenocarcinoma cell line:A549.CNhs11275.10499-107C4.hg38.nobarcode	0.378308	lung adenocarcinoma cell line:A549.CNhs11275.10499-107C4.hg38.nobarcode	0.383094
RHA095__A549__turquoise:Iter_8	lung adenocarcinoma cell line:A549.CNhs11275.10499-107C4.hg38.nobarcode	0.373282	lung adenocarcinoma cell line:A549.CNhs11275.10499-107C4.hg38.nobarcode	0.394744
RHA096__A549__turquoise:Iter_8	lung adenocarcinoma cell line:A549.CNhs11275.10499-107C4.hg38.nobarcode	0.312202	lung adenocarcinoma cell line:A549.CNhs11275.10499-107C4.hg38.nobarcode	0.420355
RHA097__A549__turquoise:Iter_8	lung adenocarcinoma cell line:A549.CNhs11275.10499-107C4.hg38.nobarcode	0.384149	hepatoma cell line:Li-7.CNhs11271.10484-107A7.hg38.nobarcode	0.409922
RHA098__A549__turquoise:Iter_8	lung adenocarcinoma cell line:A549.CNhs11275.10499-107C4.hg38.nobarcode	0.376474	small cell lung carcinoma cell line:LK-2.CNhs11285.10541-107H1.hg38.nobarcode	0.384099
RHA099__A549__turquoise:Iter_8	lung adenocarcinoma cell line:A549.CNhs11275.10499-107C4.hg38.nobarcode	0.316472	mucinous adenocarcinoma cell line:JHOM-1.CNhs11752.10648-109A9.hg38.nobarcode	0.587244
RHA015__A549__turquoise:Iter_9	lung adenocarcinoma cell line:A549.CNhs11275.10499-107C4.hg38.nobarcode	0.414817	mucinous adenocarcinoma cell line:JHOM-1.CNhs11752.10648-109A9.hg38.nobarcode	0.588949
RHA016__A549__turquoise:Iter_9	lung adenocarcinoma cell line:A549.CNhs11275.10499-107C4.hg38.nobarcode	0.398813	lung adenocarcinoma cell line:A549.CNhs11275.10499-107C4.hg38.nobarcode	0.467902
RHA017__A549__turquoise:Iter_9	lung adenocarcinoma cell line:A549.CNhs11275.10499-107C4.hg38.nobarcode	0.338844	hepatoma cell line:Li-7.CNhs11271.10484-107A7.hg38.nobarcode	0.391919
RHA018__A549__turquoise:Iter_9	lung adenocarcinoma cell line:A549.CNhs11275.10499-107C4.hg38.nobarcode	0.358864	lung adenocarcinoma cell line:A549.CNhs11275.10499-107C4.hg38.nobarcode	0.437975
RHA028__A549__turquoise:Iter_9	lung adenocarcinoma cell line:A549.CNhs11275.10499-107C4.hg38.nobarcode	0.364892	lung adenocarcinoma cell line:A549.CNhs11275.10499-107C4.hg38.nobarcode	0.343393
RHA029__A549__turquoise:Iter_9	lung adenocarcinoma cell line:A549.CNhs11275.10499-107C4.hg38.nobarcode	0.406749	lung adenocarcinoma cell line:A549.CNhs11275.10499-107C4.hg38.nobarcode	0.573969
RHA030__A549__turquoise:Iter_9	lung adenocarcinoma cell line:A549.CNhs11275.10499-107C4.hg38.nobarcode	0.408962	lung adenocarcinoma cell line:A549.CNhs11275.10499-107C4.hg38.nobarcode	0.381845
RHA031__A549__turquoise:Iter_9	lung adenocarcinoma cell line:A549.CNhs11275.10499-107C4.hg38.nobarcode	0.354957	lung adenocarcinoma cell line:A549.CNhs11275.10499-107C4.hg38.nobarcode	0.512366
RHA032__A549__turquoise:Iter_9	lung adenocarcinoma cell line:A549.CNhs11275.10499-107C4.hg38.nobarcode	0.347774	lung adenocarcinoma cell line:A549.CNhs11275.10499-107C4.hg38.nobarcode	0.534405
RHA033__A549__turquoise:Iter_9	lung adenocarcinoma cell line:A549.CNhs11275.10499-107C4.hg38.nobarcode	0.343984	hepatoma cell line:Li-7.CNhs11271.10484-107A7.hg38.nobarcode	0.469589
RHA034__A549__turquoise:Iter_9	lung adenocarcinoma cell line:A549.CNhs11275.10499-107C4.hg38.nobarcode	0.355013	hepatoma cell line:Li-7.CNhs11271.10484-107A7.hg38.nobarcode	0.53286
RHA035__A549__turquoise:Iter_9	lung adenocarcinoma cell line:A549.CNhs11275.10499-107C4.hg38.nobarcode	0.30958	lung adenocarcinoma cell line:A549.CNhs11275.10499-107C4.hg38.nobarcode	0.522916
RHA036__A549__turquoise:Iter_9	lung adenocarcinoma cell line:A549.CNhs11275.10499-107C4.hg38.nobarcode	0.373731	small cell lung carcinoma cell line:LK-2.CNhs11285.10541-107H1.hg38.nobarcode	0.436321
RHA037__A549__turquoise:Iter_9	lung adenocarcinoma cell line:A549.CNhs11275.10499-107C4.hg38.nobarcode	0.390626	hepatoma cell line:Li-7.CNhs11271.10484-107A7.hg38.nobarcode	0.487681
RHA038__A549__turquoise:Iter_9	lung adenocarcinoma cell line:A549.CNhs11275.10499-107C4.hg38.nobarcode	0.370016	lung adenocarcinoma cell line:A549.CNhs11275.10499-107C4.hg38.nobarcode	0.402956
RHA039__A549__turquoise:Iter_9	lung adenocarcinoma cell line:A549.CNhs11275.10499-107C4.hg38.nobarcode	0.345305	mucinous adenocarcinoma cell line:JHOM-1.CNhs11752.10648-109A9.hg38.nobarcode	0.504213
RHA040__A549__turquoise:Iter_9	lung adenocarcinoma cell line:A549.CNhs11275.10499-107C4.hg38.nobarcode	0.349421	hepatoma cell line:Li-7.CNhs11271.10484-107A7.hg38.nobarcode	0.489905
RHA041__A549__turquoise:Iter_9	lung adenocarcinoma cell line:A549.CNhs11275.10499-107C4.hg38.nobarcode	0.341267	lung adenocarcinoma cell line:A549.CNhs11275.10499-107C4.hg38.nobarcode	0.34142
RHA042__A549__turquoise:Iter_9	lung adenocarcinoma cell line:A549.CNhs11275.10499-107C4.hg38.nobarcode	0.383937	hepatoma cell line:Li-7.CNhs11271.10484-107A7.hg38.nobarcode	0.540476
RHA043__A549__turquoise:Iter_9	lung adenocarcinoma cell line:A549.CNhs11275.10499-107C4.hg38.nobarcode	0.322975	lung adenocarcinoma cell line:A549.CNhs11275.10499-107C4.hg38.nobarcode	0.414302
RHA044__A549__turquoise:Iter_9	lung adenocarcinoma cell line:A549.CNhs11275.10499-107C4.hg38.nobarcode	0.340159	Monocyte-derived macrophages response to udorn influenza infection, 07hr00min, donor4 (227_121:Ud_7h).CNhs13641.13313-143A1.hg38.nobarcode	0.828534
RHA045__A549__turquoise:Iter_9	lung adenocarcinoma cell line:A549.CNhs11275.10499-107C4.hg38.nobarcode	0.410763	lung adenocarcinoma cell line:A549.CNhs11275.10499-107C4.hg38.nobarcode	0.600954
RHA046__A549__turquoise:Iter_9	lung adenocarcinoma cell line:A549.CNhs11275.10499-107C4.hg38.nobarcode	0.380219	lung adenocarcinoma cell line:A549.CNhs11275.10499-107C4.hg38.nobarcode	0.500843
RHA047__A549__turquoise:Iter_9	lung adenocarcinoma cell line:A549.CNhs11275.10499-107C4.hg38.nobarcode	0.385337	hepatoma cell line:Li-7.CNhs11271.10484-107A7.hg38.nobarcode	0.560104
RHA048__A549__turquoise:Iter_9	lung adenocarcinoma cell line:A549.CNhs11275.10499-107C4.hg38.nobarcode	0.352041	lung adenocarcinoma cell line:A549.CNhs11275.10499-107C4.hg38.nobarcode	0.407852
RHA049__A549__turquoise:Iter_9	lung adenocarcinoma cell line:A549.CNhs11275.10499-107C4.hg38.nobarcode	0.335433	hepatoma cell line:Li-7.CNhs11271.10484-107A7.hg38.nobarcode	0.387852
RHA050__A549__turquoise:Iter_9	lung adenocarcinoma cell line:A549.CNhs11275.10499-107C4.hg38.nobarcode	0.338691	lung adenocarcinoma cell line:A549.CNhs11275.10499-107C4.hg38.nobarcode	0.452073
RHA051__A549__turquoise:Iter_9	lung adenocarcinoma cell line:A549.CNhs11275.10499-107C4.hg38.nobarcode	0.332731	hepatoma cell line:Li-7.CNhs11271.10484-107A7.hg38.nobarcode	0.413963
RHA052__A549__turquoise:Iter_9	lung adenocarcinoma cell line:A549.CNhs11275.10499-107C4.hg38.nobarcode	0.350627	Monocyte-derived macrophages response to udorn influenza infection, 07hr00min, donor4 (227_121:Ud_7h).CNhs13641.13313-143A1.hg38.nobarcode	0.766999
RHA053__A549__turquoise:Iter_9	lung adenocarcinoma cell line:A549.CNhs11275.10499-107C4.hg38.nobarcode	0.369901	hepatoma cell line:Li-7.CNhs11271.10484-107A7.hg38.nobarcode	0.504655
RHA054__A549__turquoise:Iter_9	lung adenocarcinoma cell line:A549.CNhs11275.10499-107C4.hg38.nobarcode	0.295997	medial temporal gyrus, adult, donor10258, tech_rep2.CNhs14552.10376-105G7.hg38.nobarcode	0.403953
RHA055__A549__turquoise:Iter_9	lung adenocarcinoma cell line:A549.CNhs11275.10499-107C4.hg38.nobarcode	0.309684	medial temporal gyrus, adult, donor10258, tech_rep2.CNhs14552.10376-105G7.hg38.nobarcode	0.608407
RHA056__A549__turquoise:Iter_9	lung adenocarcinoma cell line:A549.CNhs11275.10499-107C4.hg38.nobarcode	0.395351	lung adenocarcinoma cell line:A549.CNhs11275.10499-107C4.hg38.nobarcode	0.515767
RHA057__A549__turquoise:Iter_9	lung adenocarcinoma cell line:A549.CNhs11275.10499-107C4.hg38.nobarcode	0.377778	lung adenocarcinoma cell line:A549.CNhs11275.10499-107C4.hg38.nobarcode	0.533815
RHA058__A549__turquoise:Iter_9	lung adenocarcinoma cell line:A549.CNhs11275.10499-107C4.hg38.nobarcode	0.276186	lung adenocarcinoma cell line:A549.CNhs11275.10499-107C4.hg38.nobarcode	0.414053
RHA059__A549__turquoise:Iter_9	lung adenocarcinoma cell line:A549.CNhs11275.10499-107C4.hg38.nobarcode	0.385622	lung adenocarcinoma cell line:A549.CNhs11275.10499-107C4.hg38.nobarcode	0.3496
RHA060__A549__turquoise:Iter_9	lung adenocarcinoma cell line:A549.CNhs11275.10499-107C4.hg38.nobarcode	0.371501	hepatoma cell line:Li-7.CNhs11271.10484-107A7.hg38.nobarcode	0.510225
RHA061__A549__turquoise:Iter_9	lung adenocarcinoma cell line:A549.CNhs11275.10499-107C4.hg38.nobarcode	0.384361	hepatoma cell line:Li-7.CNhs11271.10484-107A7.hg38.nobarcode	0.473171
RHA062__A549__turquoise:Iter_9	lung adenocarcinoma cell line:A549.CNhs11275.10499-107C4.hg38.nobarcode	0.398669	hepatoma cell line:Li-7.CNhs11271.10484-107A7.hg38.nobarcode	0.571458
RHA063__A549__turquoise:Iter_9	lung adenocarcinoma cell line:A549.CNhs11275.10499-107C4.hg38.nobarcode	0.411276	hepatoma cell line:Li-7.CNhs11271.10484-107A7.hg38.nobarcode	0.622495
RHA064__A549__turquoise:Iter_9	lung adenocarcinoma cell line:A549.CNhs11275.10499-107C4.hg38.nobarcode	0.381651	lung adenocarcinoma cell line:A549.CNhs11275.10499-107C4.hg38.nobarcode	0.532178
RHA065__A549__turquoise:Iter_9	lung adenocarcinoma cell line:A549.CNhs11275.10499-107C4.hg38.nobarcode	0.387571	lung adenocarcinoma cell line:A549.CNhs11275.10499-107C4.hg38.nobarcode	0.560888
RHA066__A549__turquoise:Iter_9	lung adenocarcinoma cell line:A549.CNhs11275.10499-107C4.hg38.nobarcode	0.351896	medial temporal gyrus, adult, donor10258, tech_rep2.CNhs14552.10376-105G7.hg38.nobarcode	0.42472
RHA067__A549__turquoise:Iter_9	lung adenocarcinoma cell line:A549.CNhs11275.10499-107C4.hg38.nobarcode	0.394941	hepatoma cell line:Li-7.CNhs11271.10484-107A7.hg38.nobarcode	0.555514
RHA068__A549__turquoise:Iter_9	lung adenocarcinoma cell line:A549.CNhs11275.10499-107C4.hg38.nobarcode	0.389612	mucinous adenocarcinoma cell line:JHOM-1.CNhs11752.10648-109A9.hg38.nobarcode	0.52413
RHA069__A549__turquoise:Iter_9	lung adenocarcinoma cell line:A549.CNhs11275.10499-107C4.hg38.nobarcode	0.327095	mucinous adenocarcinoma cell line:JHOM-1.CNhs11752.10648-109A9.hg38.nobarcode	0.420843
RHA070__A549__turquoise:Iter_9	lung adenocarcinoma cell line:A549.CNhs11275.10499-107C4.hg38.nobarcode	0.298806	hepatoma cell line:Li-7.CNhs11271.10484-107A7.hg38.nobarcode	0.420389
RHA071__A549__turquoise:Iter_9	lung adenocarcinoma cell line:A549.CNhs11275.10499-107C4.hg38.nobarcode	0.401245	hepatoma cell line:Li-7.CNhs11271.10484-107A7.hg38.nobarcode	0.486889
RHA072__A549__turquoise:Iter_9	lung adenocarcinoma cell line:A549.CNhs11275.10499-107C4.hg38.nobarcode	0.266068	medial temporal gyrus, adult, donor10258, tech_rep2.CNhs14552.10376-105G7.hg38.nobarcode	0.541822
RHA073__A549__turquoise:Iter_9	lung adenocarcinoma cell line:A549.CNhs11275.10499-107C4.hg38.nobarcode	0.298254	lung adenocarcinoma cell line:A549.CNhs11275.10499-107C4.hg38.nobarcode	0.431145
RHA074__A549__turquoise:Iter_9	lung adenocarcinoma cell line:A549.CNhs11275.10499-107C4.hg38.nobarcode	0.376308	hepatoma cell line:Li-7.CNhs11271.10484-107A7.hg38.nobarcode	0.54651
RHA075__A549__turquoise:Iter_9	lung adenocarcinoma cell line:A549.CNhs11275.10499-107C4.hg38.nobarcode	0.346906	mucinous adenocarcinoma cell line:JHOM-1.CNhs11752.10648-109A9.hg38.nobarcode	0.445055
RHA076__A549__turquoise:Iter_9	lung adenocarcinoma cell line:A549.CNhs11275.10499-107C4.hg38.nobarcode	0.281678	medial temporal gyrus, adult, donor10258, tech_rep2.CNhs14552.10376-105G7.hg38.nobarcode	0.334296
RHA077__A549__turquoise:Iter_9	lung adenocarcinoma cell line:A549.CNhs11275.10499-107C4.hg38.nobarcode	0.320518	hepatoma cell line:Li-7.CNhs11271.10484-107A7.hg38.nobarcode	0.441495
RHA078__A549__turquoise:Iter_9	lung adenocarcinoma cell line:A549.CNhs11275.10499-107C4.hg38.nobarcode	0.350373	hepatoma cell line:Li-7.CNhs11271.10484-107A7.hg38.nobarcode	0.539788
RHA079__A549__turquoise:Iter_9	lung adenocarcinoma cell line:A549.CNhs11275.10499-107C4.hg38.nobarcode	0.395727	hepatoma cell line:Li-7.CNhs11271.10484-107A7.hg38.nobarcode	0.558478
RHA080__A549__turquoise:Iter_9	lung adenocarcinoma cell line:A549.CNhs11275.10499-107C4.hg38.nobarcode	0.315881	lung adenocarcinoma cell line:A549.CNhs11275.10499-107C4.hg38.nobarcode	0.436197
RHA081__A549__turquoise:Iter_9	lung adenocarcinoma cell line:A549.CNhs11275.10499-107C4.hg38.nobarcode	0.354605	hepatoma cell line:Li-7.CNhs11271.10484-107A7.hg38.nobarcode	0.469151
RHA082__A549__turquoise:Iter_9	lung adenocarcinoma cell line:A549.CNhs11275.10499-107C4.hg38.nobarcode	0.328577	lung adenocarcinoma cell line:A549.CNhs11275.10499-107C4.hg38.nobarcode	0.471366
RHA084__A549__turquoise:Iter_9	lung adenocarcinoma cell line:A549.CNhs11275.10499-107C4.hg38.nobarcode	0.382635	mucinous adenocarcinoma cell line:JHOM-1.CNhs11752.10648-109A9.hg38.nobarcode	0.584464
RHA085__A549__turquoise:Iter_9	lung adenocarcinoma cell line:A549.CNhs11275.10499-107C4.hg38.nobarcode	0.384862	mucinous adenocarcinoma cell line:JHOM-1.CNhs11752.10648-109A9.hg38.nobarcode	0.621478
RHA086__A549__turquoise:Iter_9	lung adenocarcinoma cell line:A549.CNhs11275.10499-107C4.hg38.nobarcode	0.336735	lung adenocarcinoma cell line:A549.CNhs11275.10499-107C4.hg38.nobarcode	0.350035
RHA087__A549__turquoise:Iter_9	lung adenocarcinoma cell line:A549.CNhs11275.10499-107C4.hg38.nobarcode	0.330313	lung adenocarcinoma cell line:A549.CNhs11275.10499-107C4.hg38.nobarcode	0.398285
RHA088__A549__turquoise:Iter_9	lung adenocarcinoma cell line:A549.CNhs11275.10499-107C4.hg38.nobarcode	0.316074	hepatoma cell line:Li-7.CNhs11271.10484-107A7.hg38.nobarcode	0.487443
RHA089__A549__turquoise:Iter_9	lung adenocarcinoma cell line:A549.CNhs11275.10499-107C4.hg38.nobarcode	0.278423	hepatoma cell line:Li-7.CNhs11271.10484-107A7.hg38.nobarcode	0.324003
RHA091__A549__turquoise:Iter_9	lung adenocarcinoma cell line:A549.CNhs11275.10499-107C4.hg38.nobarcode	0.371627	lung adenocarcinoma cell line:A549.CNhs11275.10499-107C4.hg38.nobarcode	0.417412
RHA092__A549__turquoise:Iter_9	lung adenocarcinoma cell line:A549.CNhs11275.10499-107C4.hg38.nobarcode	0.378781	mucinous adenocarcinoma cell line:JHOM-1.CNhs11752.10648-109A9.hg38.nobarcode	0.541107
RHA093__A549__turquoise:Iter_9	lung adenocarcinoma cell line:A549.CNhs11275.10499-107C4.hg38.nobarcode	0.382356	lung adenocarcinoma cell line:A549.CNhs11275.10499-107C4.hg38.nobarcode	0.510814
RHA094__A549__turquoise:Iter_9	lung adenocarcinoma cell line:A549.CNhs11275.10499-107C4.hg38.nobarcode	0.373142	hepatoma cell line:Li-7.CNhs11271.10484-107A7.hg38.nobarcode	0.399276
RHA095__A549__turquoise:Iter_9	lung adenocarcinoma cell line:A549.CNhs11275.10499-107C4.hg38.nobarcode	0.375522	lung adenocarcinoma cell line:A549.CNhs11275.10499-107C4.hg38.nobarcode	0.409638
RHA096__A549__turquoise:Iter_9	lung adenocarcinoma cell line:A549.CNhs11275.10499-107C4.hg38.nobarcode	0.313678	giant cell carcinoma cell line:Lu99B.CNhs10751.10433-106E1.hg38.nobarcode	0.442238
RHA097__A549__turquoise:Iter_9	lung adenocarcinoma cell line:A549.CNhs11275.10499-107C4.hg38.nobarcode	0.378594	lung adenocarcinoma cell line:A549.CNhs11275.10499-107C4.hg38.nobarcode	0.405245
RHA098__A549__turquoise:Iter_9	lung adenocarcinoma cell line:A549.CNhs11275.10499-107C4.hg38.nobarcode	0.37637	small cell lung carcinoma cell line:LK-2.CNhs11285.10541-107H1.hg38.nobarcode	0.389996
RHA099__A549__turquoise:Iter_9	lung adenocarcinoma cell line:A549.CNhs11275.10499-107C4.hg38.nobarcode	0.311225	mucinous adenocarcinoma cell line:JHOM-1.CNhs11752.10648-109A9.hg38.nobarcode	0.602597
RHA015__A549__turquoise:Iter_10	lung adenocarcinoma cell line:A549.CNhs11275.10499-107C4.hg38.nobarcode	0.413876	mucinous adenocarcinoma cell line:JHOM-1.CNhs11752.10648-109A9.hg38.nobarcode	0.571424
RHA016__A549__turquoise:Iter_10	lung adenocarcinoma cell line:A549.CNhs11275.10499-107C4.hg38.nobarcode	0.402024	lung adenocarcinoma cell line:A549.CNhs11275.10499-107C4.hg38.nobarcode	0.478296
RHA017__A549__turquoise:Iter_10	lung adenocarcinoma cell line:A549.CNhs11275.10499-107C4.hg38.nobarcode	0.339874	hepatoma cell line:Li-7.CNhs11271.10484-107A7.hg38.nobarcode	0.413685
RHA018__A549__turquoise:Iter_10	lung adenocarcinoma cell line:A549.CNhs11275.10499-107C4.hg38.nobarcode	0.356273	lung adenocarcinoma cell line:A549.CNhs11275.10499-107C4.hg38.nobarcode	0.395467
RHA028__A549__turquoise:Iter_10	lung adenocarcinoma cell line:A549.CNhs11275.10499-107C4.hg38.nobarcode	0.359771	lung adenocarcinoma cell line:A549.CNhs11275.10499-107C4.hg38.nobarcode	0.314456
RHA029__A549__turquoise:Iter_10	lung adenocarcinoma cell line:A549.CNhs11275.10499-107C4.hg38.nobarcode	0.407773	lung adenocarcinoma cell line:A549.CNhs11275.10499-107C4.hg38.nobarcode	0.554092
RHA030__A549__turquoise:Iter_10	lung adenocarcinoma cell line:A549.CNhs11275.10499-107C4.hg38.nobarcode	0.402887	lung adenocarcinoma cell line:A549.CNhs11275.10499-107C4.hg38.nobarcode	0.393589
RHA031__A549__turquoise:Iter_10	lung adenocarcinoma cell line:A549.CNhs11275.10499-107C4.hg38.nobarcode	0.353291	lung adenocarcinoma cell line:A549.CNhs11275.10499-107C4.hg38.nobarcode	0.527328
RHA032__A549__turquoise:Iter_10	lung adenocarcinoma cell line:A549.CNhs11275.10499-107C4.hg38.nobarcode	0.351506	lung adenocarcinoma cell line:A549.CNhs11275.10499-107C4.hg38.nobarcode	0.542406
RHA033__A549__turquoise:Iter_10	lung adenocarcinoma cell line:A549.CNhs11275.10499-107C4.hg38.nobarcode	0.35106	lung adenocarcinoma cell line:A549.CNhs11275.10499-107C4.hg38.nobarcode	0.435386
RHA034__A549__turquoise:Iter_10	lung adenocarcinoma cell line:A549.CNhs11275.10499-107C4.hg38.nobarcode	0.36697	hepatoma cell line:Li-7.CNhs11271.10484-107A7.hg38.nobarcode	0.513738
RHA035__A549__turquoise:Iter_10	lung adenocarcinoma cell line:A549.CNhs11275.10499-107C4.hg38.nobarcode	0.30867	lung adenocarcinoma cell line:A549.CNhs11275.10499-107C4.hg38.nobarcode	0.515124
RHA036__A549__turquoise:Iter_10	lung adenocarcinoma cell line:A549.CNhs11275.10499-107C4.hg38.nobarcode	0.378045	small cell lung carcinoma cell line:LK-2.CNhs11285.10541-107H1.hg38.nobarcode	0.424271
RHA037__A549__turquoise:Iter_10	lung adenocarcinoma cell line:A549.CNhs11275.10499-107C4.hg38.nobarcode	0.392134	mucinous adenocarcinoma cell line:JHOM-1.CNhs11752.10648-109A9.hg38.nobarcode	0.511965
RHA038__A549__turquoise:Iter_10	lung adenocarcinoma cell line:A549.CNhs11275.10499-107C4.hg38.nobarcode	0.369522	lung adenocarcinoma cell line:A549.CNhs11275.10499-107C4.hg38.nobarcode	0.432172
RHA039__A549__turquoise:Iter_10	lung adenocarcinoma cell line:A549.CNhs11275.10499-107C4.hg38.nobarcode	0.341281	mucinous adenocarcinoma cell line:JHOM-1.CNhs11752.10648-109A9.hg38.nobarcode	0.539125
RHA040__A549__turquoise:Iter_10	lung adenocarcinoma cell line:A549.CNhs11275.10499-107C4.hg38.nobarcode	0.346019	lung adenocarcinoma cell line:A549.CNhs11275.10499-107C4.hg38.nobarcode	0.463776
RHA041__A549__turquoise:Iter_10	lung adenocarcinoma cell line:A549.CNhs11275.10499-107C4.hg38.nobarcode	0.34037	lung adenocarcinoma cell line:A549.CNhs11275.10499-107C4.hg38.nobarcode	0.339967
RHA042__A549__turquoise:Iter_10	lung adenocarcinoma cell line:A549.CNhs11275.10499-107C4.hg38.nobarcode	0.384241	hepatoma cell line:Li-7.CNhs11271.10484-107A7.hg38.nobarcode	0.583165
RHA043__A549__turquoise:Iter_10	lung adenocarcinoma cell line:A549.CNhs11275.10499-107C4.hg38.nobarcode	0.321906	lung adenocarcinoma cell line:A549.CNhs11275.10499-107C4.hg38.nobarcode	0.394466
RHA044__A549__turquoise:Iter_10	lung adenocarcinoma cell line:A549.CNhs11275.10499-107C4.hg38.nobarcode	0.336934	Monocyte-derived macrophages response to udorn influenza infection, 07hr00min, donor4 (227_121:Ud_7h).CNhs13641.13313-143A1.hg38.nobarcode	0.829156
RHA045__A549__turquoise:Iter_10	lung adenocarcinoma cell line:A549.CNhs11275.10499-107C4.hg38.nobarcode	0.407186	lung adenocarcinoma cell line:A549.CNhs11275.10499-107C4.hg38.nobarcode	0.588192
RHA046__A549__turquoise:Iter_10	lung adenocarcinoma cell line:A549.CNhs11275.10499-107C4.hg38.nobarcode	0.382043	lung adenocarcinoma cell line:A549.CNhs11275.10499-107C4.hg38.nobarcode	0.491495
RHA047__A549__turquoise:Iter_10	lung adenocarcinoma cell line:A549.CNhs11275.10499-107C4.hg38.nobarcode	0.385786	hepatoma cell line:Li-7.CNhs11271.10484-107A7.hg38.nobarcode	0.584577
RHA048__A549__turquoise:Iter_10	lung adenocarcinoma cell line:A549.CNhs11275.10499-107C4.hg38.nobarcode	0.344901	lung adenocarcinoma cell line:A549.CNhs11275.10499-107C4.hg38.nobarcode	0.418409
RHA049__A549__turquoise:Iter_10	lung adenocarcinoma cell line:A549.CNhs11275.10499-107C4.hg38.nobarcode	0.332756	lung adenocarcinoma cell line:A549.CNhs11275.10499-107C4.hg38.nobarcode	0.392147
RHA050__A549__turquoise:Iter_10	lung adenocarcinoma cell line:A549.CNhs11275.10499-107C4.hg38.nobarcode	0.338408	lung adenocarcinoma cell line:A549.CNhs11275.10499-107C4.hg38.nobarcode	0.424912
RHA051__A549__turquoise:Iter_10	lung adenocarcinoma cell line:A549.CNhs11275.10499-107C4.hg38.nobarcode	0.336246	hepatoma cell line:Li-7.CNhs11271.10484-107A7.hg38.nobarcode	0.429108
RHA052__A549__turquoise:Iter_10	lung adenocarcinoma cell line:A549.CNhs11275.10499-107C4.hg38.nobarcode	0.349778	mucinous adenocarcinoma cell line:JHOM-1.CNhs11752.10648-109A9.hg38.nobarcode	0.769061
RHA053__A549__turquoise:Iter_10	lung adenocarcinoma cell line:A549.CNhs11275.10499-107C4.hg38.nobarcode	0.376039	hepatoma cell line:Li-7.CNhs11271.10484-107A7.hg38.nobarcode	0.509328
RHA054__A549__turquoise:Iter_10	lung adenocarcinoma cell line:A549.CNhs11275.10499-107C4.hg38.nobarcode	0.298633	medial temporal gyrus, adult, donor10258, tech_rep2.CNhs14552.10376-105G7.hg38.nobarcode	0.377662
RHA055__A549__turquoise:Iter_10	lung adenocarcinoma cell line:A549.CNhs11275.10499-107C4.hg38.nobarcode	0.304853	medial temporal gyrus, adult, donor10258, tech_rep2.CNhs14552.10376-105G7.hg38.nobarcode	0.564797
RHA056__A549__turquoise:Iter_10	lung adenocarcinoma cell line:A549.CNhs11275.10499-107C4.hg38.nobarcode	0.395778	mucinous adenocarcinoma cell line:JHOM-1.CNhs11752.10648-109A9.hg38.nobarcode	0.530409
RHA057__A549__turquoise:Iter_10	lung adenocarcinoma cell line:A549.CNhs11275.10499-107C4.hg38.nobarcode	0.369582	lung adenocarcinoma cell line:A549.CNhs11275.10499-107C4.hg38.nobarcode	0.548436
RHA058__A549__turquoise:Iter_10	lung adenocarcinoma cell line:A549.CNhs11275.10499-107C4.hg38.nobarcode	0.277145	lung adenocarcinoma cell line:A549.CNhs11275.10499-107C4.hg38.nobarcode	0.418544
RHA059__A549__turquoise:Iter_10	lung adenocarcinoma cell line:A549.CNhs11275.10499-107C4.hg38.nobarcode	0.386156	lung adenocarcinoma cell line:A549.CNhs11275.10499-107C4.hg38.nobarcode	0.358652
RHA060__A549__turquoise:Iter_10	lung adenocarcinoma cell line:A549.CNhs11275.10499-107C4.hg38.nobarcode	0.36739	mucinous adenocarcinoma cell line:JHOM-1.CNhs11752.10648-109A9.hg38.nobarcode	0.492036
RHA061__A549__turquoise:Iter_10	lung adenocarcinoma cell line:A549.CNhs11275.10499-107C4.hg38.nobarcode	0.377157	lung adenocarcinoma cell line:A549.CNhs11275.10499-107C4.hg38.nobarcode	0.415056
RHA062__A549__turquoise:Iter_10	lung adenocarcinoma cell line:A549.CNhs11275.10499-107C4.hg38.nobarcode	0.400811	hepatoma cell line:Li-7.CNhs11271.10484-107A7.hg38.nobarcode	0.557343
RHA063__A549__turquoise:Iter_10	lung adenocarcinoma cell line:A549.CNhs11275.10499-107C4.hg38.nobarcode	0.408349	hepatoma cell line:Li-7.CNhs11271.10484-107A7.hg38.nobarcode	0.613724
RHA064__A549__turquoise:Iter_10	lung adenocarcinoma cell line:A549.CNhs11275.10499-107C4.hg38.nobarcode	0.371702	lung adenocarcinoma cell line:A549.CNhs11275.10499-107C4.hg38.nobarcode	0.51213
RHA065__A549__turquoise:Iter_10	lung adenocarcinoma cell line:A549.CNhs11275.10499-107C4.hg38.nobarcode	0.388679	lung adenocarcinoma cell line:A549.CNhs11275.10499-107C4.hg38.nobarcode	0.552897
RHA066__A549__turquoise:Iter_10	lung adenocarcinoma cell line:A549.CNhs11275.10499-107C4.hg38.nobarcode	0.344147	lung adenocarcinoma cell line:A549.CNhs11275.10499-107C4.hg38.nobarcode	0.445659
RHA067__A549__turquoise:Iter_10	lung adenocarcinoma cell line:A549.CNhs11275.10499-107C4.hg38.nobarcode	0.396009	hepatoma cell line:Li-7.CNhs11271.10484-107A7.hg38.nobarcode	0.539686
RHA068__A549__turquoise:Iter_10	lung adenocarcinoma cell line:A549.CNhs11275.10499-107C4.hg38.nobarcode	0.388637	mucinous adenocarcinoma cell line:JHOM-1.CNhs11752.10648-109A9.hg38.nobarcode	0.53889
RHA069__A549__turquoise:Iter_10	lung adenocarcinoma cell line:A549.CNhs11275.10499-107C4.hg38.nobarcode	0.324716	hepatoma cell line:Li-7.CNhs11271.10484-107A7.hg38.nobarcode	0.373161
RHA070__A549__turquoise:Iter_10	lung adenocarcinoma cell line:A549.CNhs11275.10499-107C4.hg38.nobarcode	0.296365	lung adenocarcinoma cell line:A549.CNhs11275.10499-107C4.hg38.nobarcode	0.443679
RHA071__A549__turquoise:Iter_10	lung adenocarcinoma cell line:A549.CNhs11275.10499-107C4.hg38.nobarcode	0.397077	lung adenocarcinoma cell line:A549.CNhs11275.10499-107C4.hg38.nobarcode	0.48303
RHA072__A549__turquoise:Iter_10	lung adenocarcinoma cell line:A549.CNhs11275.10499-107C4.hg38.nobarcode	0.273852	medial temporal gyrus, adult, donor10258, tech_rep2.CNhs14552.10376-105G7.hg38.nobarcode	0.540126
RHA073__A549__turquoise:Iter_10	lung adenocarcinoma cell line:A549.CNhs11275.10499-107C4.hg38.nobarcode	0.296556	lung adenocarcinoma cell line:A549.CNhs11275.10499-107C4.hg38.nobarcode	0.429012
RHA074__A549__turquoise:Iter_10	lung adenocarcinoma cell line:A549.CNhs11275.10499-107C4.hg38.nobarcode	0.372558	hepatoma cell line:Li-7.CNhs11271.10484-107A7.hg38.nobarcode	0.575486
RHA075__A549__turquoise:Iter_10	lung adenocarcinoma cell line:A549.CNhs11275.10499-107C4.hg38.nobarcode	0.343943	lung adenocarcinoma cell line:A549.CNhs11275.10499-107C4.hg38.nobarcode	0.425073
RHA076__A549__turquoise:Iter_10	lung adenocarcinoma cell line:A549.CNhs11275.10499-107C4.hg38.nobarcode	0.278546	medial temporal gyrus, adult, donor10258, tech_rep2.CNhs14552.10376-105G7.hg38.nobarcode	0.34505
RHA077__A549__turquoise:Iter_10	lung adenocarcinoma cell line:A549.CNhs11275.10499-107C4.hg38.nobarcode	0.316671	hepatoma cell line:Li-7.CNhs11271.10484-107A7.hg38.nobarcode	0.463862
RHA078__A549__turquoise:Iter_10	lung adenocarcinoma cell line:A549.CNhs11275.10499-107C4.hg38.nobarcode	0.347824	lung adenocarcinoma cell line:A549.CNhs11275.10499-107C4.hg38.nobarcode	0.490678
RHA079__A549__turquoise:Iter_10	lung adenocarcinoma cell line:A549.CNhs11275.10499-107C4.hg38.nobarcode	0.397052	hepatoma cell line:Li-7.CNhs11271.10484-107A7.hg38.nobarcode	0.576141
RHA080__A549__turquoise:Iter_10	lung adenocarcinoma cell line:A549.CNhs11275.10499-107C4.hg38.nobarcode	0.317403	lung adenocarcinoma cell line:A549.CNhs11275.10499-107C4.hg38.nobarcode	0.424167
RHA081__A549__turquoise:Iter_10	lung adenocarcinoma cell line:A549.CNhs11275.10499-107C4.hg38.nobarcode	0.354	lung adenocarcinoma cell line:A549.CNhs11275.10499-107C4.hg38.nobarcode	0.474546
RHA082__A549__turquoise:Iter_10	lung adenocarcinoma cell line:A549.CNhs11275.10499-107C4.hg38.nobarcode	0.328603	lung adenocarcinoma cell line:A549.CNhs11275.10499-107C4.hg38.nobarcode	0.478016
RHA084__A549__turquoise:Iter_10	lung adenocarcinoma cell line:A549.CNhs11275.10499-107C4.hg38.nobarcode	0.387001	mucinous adenocarcinoma cell line:JHOM-1.CNhs11752.10648-109A9.hg38.nobarcode	0.575721
RHA085__A549__turquoise:Iter_10	lung adenocarcinoma cell line:A549.CNhs11275.10499-107C4.hg38.nobarcode	0.385317	mucinous adenocarcinoma cell line:JHOM-1.CNhs11752.10648-109A9.hg38.nobarcode	0.628746
RHA086__A549__turquoise:Iter_10	Fibroblast - skin, normal donor2 (cytoplasmic fraction).CNhs14561.14301-155B8.hg38.nobarcode	0.334886	lung adenocarcinoma cell line:A549.CNhs11275.10499-107C4.hg38.nobarcode	0.331102
RHA087__A549__turquoise:Iter_10	lung adenocarcinoma cell line:A549.CNhs11275.10499-107C4.hg38.nobarcode	0.330379	hepatoma cell line:Li-7.CNhs11271.10484-107A7.hg38.nobarcode	0.406724
RHA088__A549__turquoise:Iter_10	lung adenocarcinoma cell line:A549.CNhs11275.10499-107C4.hg38.nobarcode	0.313254	hepatoma cell line:Li-7.CNhs11271.10484-107A7.hg38.nobarcode	0.445113
RHA089__A549__turquoise:Iter_10	lung adenocarcinoma cell line:A549.CNhs11275.10499-107C4.hg38.nobarcode	0.272715	hepatoma cell line:Li-7.CNhs11271.10484-107A7.hg38.nobarcode	0.347767
RHA091__A549__turquoise:Iter_10	lung adenocarcinoma cell line:A549.CNhs11275.10499-107C4.hg38.nobarcode	0.372393	lung adenocarcinoma cell line:A549.CNhs11275.10499-107C4.hg38.nobarcode	0.413964
RHA092__A549__turquoise:Iter_10	lung adenocarcinoma cell line:A549.CNhs11275.10499-107C4.hg38.nobarcode	0.386764	mucinous adenocarcinoma cell line:JHOM-1.CNhs11752.10648-109A9.hg38.nobarcode	0.57151
RHA093__A549__turquoise:Iter_10	lung adenocarcinoma cell line:A549.CNhs11275.10499-107C4.hg38.nobarcode	0.384541	lung adenocarcinoma cell line:A549.CNhs11275.10499-107C4.hg38.nobarcode	0.496947
RHA094__A549__turquoise:Iter_10	lung adenocarcinoma cell line:A549.CNhs11275.10499-107C4.hg38.nobarcode	0.374533	lung adenocarcinoma cell line:A549.CNhs11275.10499-107C4.hg38.nobarcode	0.381401
RHA095__A549__turquoise:Iter_10	lung adenocarcinoma cell line:A549.CNhs11275.10499-107C4.hg38.nobarcode	0.371682	lung adenocarcinoma cell line:A549.CNhs11275.10499-107C4.hg38.nobarcode	0.395055
RHA096__A549__turquoise:Iter_10	lung adenocarcinoma cell line:A549.CNhs11275.10499-107C4.hg38.nobarcode	0.307277	giant cell carcinoma cell line:Lu99B.CNhs10751.10433-106E1.hg38.nobarcode	0.472137
RHA097__A549__turquoise:Iter_10	lung adenocarcinoma cell line:A549.CNhs11275.10499-107C4.hg38.nobarcode	0.380952	hepatoma cell line:Li-7.CNhs11271.10484-107A7.hg38.nobarcode	0.398116
RHA098__A549__turquoise:Iter_10	lung adenocarcinoma cell line:A549.CNhs11275.10499-107C4.hg38.nobarcode	0.382365	lung adenocarcinoma cell line:A549.CNhs11275.10499-107C4.hg38.nobarcode	0.381796
RHA099__A549__turquoise:Iter_10	lung adenocarcinoma cell line:A549.CNhs11275.10499-107C4.hg38.nobarcode	0.313326	mucinous adenocarcinoma cell line:JHOM-1.CNhs11752.10648-109A9.hg38.nobarcode	0.595546
RHB1116__GM12878_B1__orange:Iter_1	B lymphoblastoid cell line: GM12878 ENCODE, biol_rep3.CNhs12333.10823-111C4.hg38.nobarcode	0.146701	CD4+CD25+CD45RA- memory regulatory T cells expanded, donor3.CNhs13812.11920-125H3.hg38.nobarcode	0.150857
RHB1118__GM12878_B1__orange:Iter_1	xeroderma pigentosum b cell line:XPL 17.CNhs11813.10563-108A5.hg38.nobarcode	0.131566	mycosis fungoides, T cell lymphoma cell line:HuT 102 TIB-162.CNhs11858.10744-110C6.hg38.nobarcode	0.133173
RHB1122__GM12878_B1__orange:Iter_1	B lymphoblastoid cell line: GM12878 ENCODE, biol_rep1.CNhs12331.10821-111C2.hg38.nobarcode	0.316071	migratory langerhans cells, donor1.CNhs13535.11901-125F2.hg38.nobarcode	0.452339
RHB1124__GM12878_B1__orange:Iter_1	B lymphoblastoid cell line: GM12878 ENCODE, biol_rep1.CNhs12331.10821-111C2.hg38.nobarcode	0.339326	migratory langerhans cells, donor1.CNhs13535.11901-125F2.hg38.nobarcode	0.363502
RHB1129__GM12878_B1__orange:Iter_1	B lymphoblastoid cell line: GM12878 ENCODE, biol_rep1.CNhs12331.10821-111C2.hg38.nobarcode	0.345195	migratory langerhans cells, donor1.CNhs13535.11901-125F2.hg38.nobarcode	0.522348
RHB1140__GM12878_B1__orange:Iter_1	B lymphoblastoid cell line: GM12878 ENCODE, biol_rep3.CNhs12333.10823-111C4.hg38.nobarcode	0.322005	migratory langerhans cells, donor1.CNhs13535.11901-125F2.hg38.nobarcode	0.580444
RHB1141__GM12878_B1__orange:Iter_1	B lymphoblastoid cell line: GM12878 ENCODE, biol_rep3.CNhs12333.10823-111C4.hg38.nobarcode	0.39113	splenic lymphoma with villous lymphocytes cell line:SLVL.CNhs10741.10424-106D1.hg38.nobarcode	0.342576
RHB1146__GM12878_B1__orange:Iter_1	splenic lymphoma with villous lymphocytes cell line:SLVL.CNhs10741.10424-106D1.hg38.nobarcode	0.221452	Myoblast differentiation to myotubes, day01, control donor2.CNhs14568.13479-145A5.hg38.nobarcode	0.616509
RHB1147__GM12878_B1__orange:Iter_1	B lymphoblastoid cell line: GM12878 ENCODE, biol_rep1.CNhs12331.10821-111C2.hg38.nobarcode	0.3067	CD4+CD25+CD45RA- memory regulatory T cells, donor3.CNhs13538.11908-125F9.hg38.nobarcode	0.373489
RHB1153__GM12878_B1__orange:Iter_1	B lymphoblastoid cell line: GM12878 ENCODE, biol_rep1.CNhs12331.10821-111C2.hg38.nobarcode	0.334236	CD4+CD25+CD45RA- memory regulatory T cells, donor3.CNhs13538.11908-125F9.hg38.nobarcode	0.611088
RHB1158__GM12878_B1__orange:Iter_1	B lymphoblastoid cell line: GM12878 ENCODE, biol_rep1.CNhs12331.10821-111C2.hg38.nobarcode	0.29829	medial temporal gyrus, adult, donor10258, tech_rep2.CNhs14552.10376-105G7.hg38.nobarcode	0.575343
RHB1162__GM12878_B1__orange:Iter_1	B lymphoblastoid cell line: GM12878 ENCODE, biol_rep1.CNhs12331.10821-111C2.hg38.nobarcode	0.339875	CD4+CD25+CD45RA- memory regulatory T cells, donor3.CNhs13538.11908-125F9.hg38.nobarcode	0.611059
RHB1165__GM12878_B1__orange:Iter_1	B lymphoblastoid cell line: GM12878 ENCODE, biol_rep3.CNhs12333.10823-111C4.hg38.nobarcode	0.350194	CD4+CD25+CD45RA- memory regulatory T cells, donor3.CNhs13538.11908-125F9.hg38.nobarcode	0.389383
RHB1167__GM12878_B1__orange:Iter_1	B lymphoblastoid cell line: GM12878 ENCODE, biol_rep1.CNhs12331.10821-111C2.hg38.nobarcode	0.348475	migratory langerhans cells, donor3.CNhs13547.11903-125F4.hg38.nobarcode	0.374932
RHB1169__GM12878_B1__orange:Iter_1	CD19+ B Cells, donor1.CNhs12343.11544-120B5.hg38.nobarcode	0.174543	medial temporal gyrus, adult, donor10258, tech_rep2.CNhs14552.10376-105G7.hg38.nobarcode	0.309685
RHB1171__GM12878_B1__orange:Iter_1	B lymphoblastoid cell line: GM12878 ENCODE, biol_rep1.CNhs12331.10821-111C2.hg38.nobarcode	0.325843	CD4+CD25+CD45RA- memory regulatory T cells, donor3.CNhs13538.11908-125F9.hg38.nobarcode	0.62132
RHB1172__GM12878_B1__orange:Iter_1	B lymphoblastoid cell line: GM12878 ENCODE, biol_rep3.CNhs12333.10823-111C4.hg38.nobarcode	0.195783	Saos-2 osteosarcoma treated with ascorbic acid and BGP to induce calcification, 00hr15min, biol_rep1 (A1 T1).CNhs12381.12663-134I8.hg38.nobarcode	0.195813
RHB1173__GM12878_B1__orange:Iter_1	B lymphoblastoid cell line: GM12878 ENCODE, biol_rep3.CNhs12333.10823-111C4.hg38.nobarcode	0.308622	migratory langerhans cells, donor1.CNhs13535.11901-125F2.hg38.nobarcode	0.331814
RHB1185__GM12878_B1__orange:Iter_1	splenic lymphoma with villous lymphocytes cell line:SLVL.CNhs10741.10424-106D1.hg38.nobarcode	0.142731	Fibroblast - skin, normal donor2 (cytoplasmic fraction).CNhs14561.14301-155B8.hg38.nobarcode	0.158141
RHB1188__GM12878_B1__orange:Iter_1	B lymphoblastoid cell line: GM12878 ENCODE, biol_rep1.CNhs12331.10821-111C2.hg38.nobarcode	0.311871	migratory langerhans cells, donor1.CNhs13535.11901-125F2.hg38.nobarcode	0.491133
RHB1189__GM12878_B1__orange:Iter_1	B lymphoblastoid cell line: GM12878 ENCODE, biol_rep1.CNhs12331.10821-111C2.hg38.nobarcode	0.334672	migratory langerhans cells, donor1.CNhs13535.11901-125F2.hg38.nobarcode	0.500154
RHB1193__GM12878_B1__orange:Iter_1	B lymphoblastoid cell line: GM12878 ENCODE, biol_rep1.CNhs12331.10821-111C2.hg38.nobarcode	0.299985	migratory langerhans cells, donor1.CNhs13535.11901-125F2.hg38.nobarcode	0.543967
RHB1197__GM12878_B1__orange:Iter_1	B lymphoblastoid cell line: GM12878 ENCODE, biol_rep3.CNhs12333.10823-111C4.hg38.nobarcode	0.363157	squamous cell lung carcinoma cell line:EBC-1.CNhs11273.10486-107A9.hg38.nobarcode	0.567157
RHB1199__GM12878_B1__orange:Iter_1	B lymphoblastoid cell line: GM12878 ENCODE, biol_rep3.CNhs12333.10823-111C4.hg38.nobarcode	0.348686	thymus, fetal, pool1.CNhs10650.10043-101F7.hg38.nobarcode	0.580236
RHB1200__GM12878_B1__orange:Iter_1	B lymphoblastoid cell line: GM12878 ENCODE, biol_rep1.CNhs12331.10821-111C2.hg38.nobarcode	0.254056	giant cell carcinoma cell line:Lu99B.CNhs10751.10433-106E1.hg38.nobarcode	0.61348
RHB1201__GM12878_B1__orange:Iter_1	B lymphoblastoid cell line: GM12878 ENCODE, biol_rep1.CNhs12331.10821-111C2.hg38.nobarcode	0.19361	substantia nigra - adult, donor10196.CNhs13803.10178-103C7.hg38.nobarcode	0.219644
RHB1204__GM12878_B1__orange:Iter_1	splenic lymphoma with villous lymphocytes cell line:SLVL.CNhs10741.10424-106D1.hg38.nobarcode	0.303212	CD4+CD25+CD45RA- memory regulatory T cells expanded, donor1.CNhs13204.11794-124C3.hg38.nobarcode	0.57013
RHB1205__GM12878_B1__orange:Iter_1	B lymphoblastoid cell line: GM12878 ENCODE, biol_rep1.CNhs12331.10821-111C2.hg38.nobarcode	0.251485	CD4+CD25+CD45RA+ naive regulatory T cells expanded, donor1.CNhs13203.11793-124C2.hg38.nobarcode	0.279191
RHB1206__GM12878_B1__orange:Iter_1	B lymphoblastoid cell line: GM12878 ENCODE, biol_rep1.CNhs12331.10821-111C2.hg38.nobarcode	0.249693	Small Airway Epithelial Cells donor2 (nuclear fraction).CNhs14565.14335-155F6.hg38.nobarcode	0.901544
RHB1207__GM12878_B1__orange:Iter_1	B lymphoblastoid cell line: GM12878 ENCODE, biol_rep3.CNhs12333.10823-111C4.hg38.nobarcode	0.263659	Fibroblast - skin, normal donor2 (cytoplasmic fraction).CNhs14561.14301-155B8.hg38.nobarcode	0.299181
RHB1208__GM12878_B1__orange:Iter_1	B lymphoblastoid cell line: GM12878 ENCODE, biol_rep3.CNhs12333.10823-111C4.hg38.nobarcode	0.348106	CD4+CD25+CD45RA+ naive regulatory T cells expanded, donor1.CNhs13203.11793-124C2.hg38.nobarcode	0.367889
RHB1125__GM12878_B1__orange:Iter_1	B lymphoblastoid cell line: GM12878 ENCODE, biol_rep1.CNhs12331.10821-111C2.hg38.nobarcode	0.336264	migratory langerhans cells, donor2.CNhs13536.11902-125F3.hg38.nobarcode	0.590371
RHB1116__GM12878_B1__orange:Iter_2	B lymphoblastoid cell line: GM12878 ENCODE, biol_rep3.CNhs12333.10823-111C4.hg38.nobarcode	0.147432	CD4+CD25+CD45RA- memory regulatory T cells expanded, donor3.CNhs13812.11920-125H3.hg38.nobarcode	0.169415
RHB1118__GM12878_B1__orange:Iter_2	splenic lymphoma with villous lymphocytes cell line:SLVL.CNhs10741.10424-106D1.hg38.nobarcode	0.141057	mycosis fungoides, T cell lymphoma cell line:HuT 102 TIB-162.CNhs11858.10744-110C6.hg38.nobarcode	0.136047
RHB1122__GM12878_B1__orange:Iter_2	splenic lymphoma with villous lymphocytes cell line:SLVL.CNhs10741.10424-106D1.hg38.nobarcode	0.31461	migratory langerhans cells, donor1.CNhs13535.11901-125F2.hg38.nobarcode	0.452731
RHB1124__GM12878_B1__orange:Iter_2	B lymphoblastoid cell line: GM12878 ENCODE, biol_rep1.CNhs12331.10821-111C2.hg38.nobarcode	0.340909	plasma cell leukemia cell line:ARH-77.CNhs12807.10840-111E3.hg38.nobarcode	0.333813
RHB1129__GM12878_B1__orange:Iter_2	B lymphoblastoid cell line: GM12878 ENCODE, biol_rep3.CNhs12333.10823-111C4.hg38.nobarcode	0.346514	migratory langerhans cells, donor1.CNhs13535.11901-125F2.hg38.nobarcode	0.554773
RHB1140__GM12878_B1__orange:Iter_2	B lymphoblastoid cell line: GM12878 ENCODE, biol_rep3.CNhs12333.10823-111C4.hg38.nobarcode	0.319564	migratory langerhans cells, donor1.CNhs13535.11901-125F2.hg38.nobarcode	0.575914
RHB1141__GM12878_B1__orange:Iter_2	B lymphoblastoid cell line: GM12878 ENCODE, biol_rep3.CNhs12333.10823-111C4.hg38.nobarcode	0.39252	splenic lymphoma with villous lymphocytes cell line:SLVL.CNhs10741.10424-106D1.hg38.nobarcode	0.348913
RHB1146__GM12878_B1__orange:Iter_2	splenic lymphoma with villous lymphocytes cell line:SLVL.CNhs10741.10424-106D1.hg38.nobarcode	0.221718	Small Airway Epithelial Cells donor2 (nuclear fraction).CNhs14565.14335-155F6.hg38.nobarcode	0.651887
RHB1147__GM12878_B1__orange:Iter_2	B lymphoblastoid cell line: GM12878 ENCODE, biol_rep1.CNhs12331.10821-111C2.hg38.nobarcode	0.306841	CD4+CD25+CD45RA- memory regulatory T cells, donor3.CNhs13538.11908-125F9.hg38.nobarcode	0.420292
RHB1153__GM12878_B1__orange:Iter_2	B lymphoblastoid cell line: GM12878 ENCODE, biol_rep1.CNhs12331.10821-111C2.hg38.nobarcode	0.334228	CD4+CD25+CD45RA- memory regulatory T cells, donor3.CNhs13538.11908-125F9.hg38.nobarcode	0.604825
RHB1158__GM12878_B1__orange:Iter_2	B lymphoblastoid cell line: GM12878 ENCODE, biol_rep1.CNhs12331.10821-111C2.hg38.nobarcode	0.299315	medial temporal gyrus, adult, donor10258, tech_rep2.CNhs14552.10376-105G7.hg38.nobarcode	0.542015
RHB1162__GM12878_B1__orange:Iter_2	B lymphoblastoid cell line: GM12878 ENCODE, biol_rep3.CNhs12333.10823-111C4.hg38.nobarcode	0.343985	CD4+CD25+CD45RA- memory regulatory T cells, donor3.CNhs13538.11908-125F9.hg38.nobarcode	0.65717
RHB1165__GM12878_B1__orange:Iter_2	B lymphoblastoid cell line: GM12878 ENCODE, biol_rep3.CNhs12333.10823-111C4.hg38.nobarcode	0.346174	migratory langerhans cells, donor1.CNhs13535.11901-125F2.hg38.nobarcode	0.351546
RHB1167__GM12878_B1__orange:Iter_2	B lymphoblastoid cell line: GM12878 ENCODE, biol_rep1.CNhs12331.10821-111C2.hg38.nobarcode	0.340082	migratory langerhans cells, donor3.CNhs13547.11903-125F4.hg38.nobarcode	0.411313
RHB1169__GM12878_B1__orange:Iter_2	CD19+ B Cells, donor1.CNhs12343.11544-120B5.hg38.nobarcode	0.174415	medial temporal gyrus, adult, donor10258, tech_rep2.CNhs14552.10376-105G7.hg38.nobarcode	0.309941
RHB1171__GM12878_B1__orange:Iter_2	B lymphoblastoid cell line: GM12878 ENCODE, biol_rep1.CNhs12331.10821-111C2.hg38.nobarcode	0.323205	CD4+CD25+CD45RA- memory regulatory T cells, donor3.CNhs13538.11908-125F9.hg38.nobarcode	0.61361
RHB1172__GM12878_B1__orange:Iter_2	B lymphoblastoid cell line: GM12878 ENCODE, biol_rep1.CNhs12331.10821-111C2.hg38.nobarcode	0.192651	Saos-2 osteosarcoma treated with ascorbic acid and BGP to induce calcification, 00hr15min, biol_rep1 (A1 T1).CNhs12381.12663-134I8.hg38.nobarcode	0.192476
RHB1173__GM12878_B1__orange:Iter_2	B lymphoblastoid cell line: GM12878 ENCODE, biol_rep3.CNhs12333.10823-111C4.hg38.nobarcode	0.302942	migratory langerhans cells, donor1.CNhs13535.11901-125F2.hg38.nobarcode	0.356519
RHB1185__GM12878_B1__orange:Iter_2	B lymphoblastoid cell line: GM12878 ENCODE, biol_rep1.CNhs12331.10821-111C2.hg38.nobarcode	0.142849	Fibroblast - skin, normal donor2 (cytoplasmic fraction).CNhs14561.14301-155B8.hg38.nobarcode	0.153381
RHB1188__GM12878_B1__orange:Iter_2	B lymphoblastoid cell line: GM12878 ENCODE, biol_rep3.CNhs12333.10823-111C4.hg38.nobarcode	0.313308	migratory langerhans cells, donor1.CNhs13535.11901-125F2.hg38.nobarcode	0.531573
RHB1189__GM12878_B1__orange:Iter_2	B lymphoblastoid cell line: GM12878 ENCODE, biol_rep1.CNhs12331.10821-111C2.hg38.nobarcode	0.332705	migratory langerhans cells, donor1.CNhs13535.11901-125F2.hg38.nobarcode	0.497864
RHB1193__GM12878_B1__orange:Iter_2	B lymphoblastoid cell line: GM12878 ENCODE, biol_rep1.CNhs12331.10821-111C2.hg38.nobarcode	0.298591	migratory langerhans cells, donor1.CNhs13535.11901-125F2.hg38.nobarcode	0.557704
RHB1197__GM12878_B1__orange:Iter_2	B lymphoblastoid cell line: GM12878 ENCODE, biol_rep3.CNhs12333.10823-111C4.hg38.nobarcode	0.365132	thymus, fetal, pool1.CNhs10650.10043-101F7.hg38.nobarcode	0.577435
RHB1199__GM12878_B1__orange:Iter_2	B lymphoblastoid cell line: GM12878 ENCODE, biol_rep3.CNhs12333.10823-111C4.hg38.nobarcode	0.347393	migratory langerhans cells, donor1.CNhs13535.11901-125F2.hg38.nobarcode	0.54957
RHB1200__GM12878_B1__orange:Iter_2	B lymphoblastoid cell line: GM12878 ENCODE, biol_rep3.CNhs12333.10823-111C4.hg38.nobarcode	0.261581	giant cell carcinoma cell line:Lu99B.CNhs10751.10433-106E1.hg38.nobarcode	0.599959
RHB1201__GM12878_B1__orange:Iter_2	B lymphoblastoid cell line: GM12878 ENCODE, biol_rep1.CNhs12331.10821-111C2.hg38.nobarcode	0.186755	substantia nigra - adult, donor10196.CNhs13803.10178-103C7.hg38.nobarcode	0.21772
RHB1204__GM12878_B1__orange:Iter_2	B lymphoblastoid cell line: GM12878 ENCODE, biol_rep3.CNhs12333.10823-111C4.hg38.nobarcode	0.303095	CD4+CD25+CD45RA- memory regulatory T cells expanded, donor1.CNhs13204.11794-124C3.hg38.nobarcode	0.573281
RHB1205__GM12878_B1__orange:Iter_2	B lymphoblastoid cell line: GM12878 ENCODE, biol_rep1.CNhs12331.10821-111C2.hg38.nobarcode	0.251295	CD4+CD25+CD45RA+ naive regulatory T cells expanded, donor1.CNhs13203.11793-124C2.hg38.nobarcode	0.26089
RHB1206__GM12878_B1__orange:Iter_2	B lymphoblastoid cell line: GM12878 ENCODE, biol_rep1.CNhs12331.10821-111C2.hg38.nobarcode	0.248844	Small Airway Epithelial Cells donor2 (nuclear fraction).CNhs14565.14335-155F6.hg38.nobarcode	0.900348
RHB1207__GM12878_B1__orange:Iter_2	B lymphoblastoid cell line: GM12878 ENCODE, biol_rep3.CNhs12333.10823-111C4.hg38.nobarcode	0.266653	Fibroblast - skin, normal donor2 (cytoplasmic fraction).CNhs14561.14301-155B8.hg38.nobarcode	0.299624
RHB1208__GM12878_B1__orange:Iter_2	B lymphoblastoid cell line: GM12878 ENCODE, biol_rep3.CNhs12333.10823-111C4.hg38.nobarcode	0.345845	CD4+CD25+CD45RA+ naive regulatory T cells expanded, donor1.CNhs13203.11793-124C2.hg38.nobarcode	0.367897
RHB1125__GM12878_B1__orange:Iter_2	B lymphoblastoid cell line: GM12878 ENCODE, biol_rep1.CNhs12331.10821-111C2.hg38.nobarcode	0.333309	migratory langerhans cells, donor2.CNhs13536.11902-125F3.hg38.nobarcode	0.579612
RHB1116__GM12878_B1__orange:Iter_3	B lymphoblastoid cell line: GM12878 ENCODE, biol_rep3.CNhs12333.10823-111C4.hg38.nobarcode	0.144927	CD4+CD25+CD45RA- memory regulatory T cells expanded, donor1.CNhs13204.11794-124C3.hg38.nobarcode	0.162462
RHB1118__GM12878_B1__orange:Iter_3	B lymphoblastoid cell line: GM12878 ENCODE, biol_rep1.CNhs12331.10821-111C2.hg38.nobarcode	0.136028	mycosis fungoides, T cell lymphoma cell line:HuT 102 TIB-162.CNhs11858.10744-110C6.hg38.nobarcode	0.131263
RHB1122__GM12878_B1__orange:Iter_3	B lymphoblastoid cell line: GM12878 ENCODE, biol_rep3.CNhs12333.10823-111C4.hg38.nobarcode	0.314238	migratory langerhans cells, donor1.CNhs13535.11901-125F2.hg38.nobarcode	0.48592
RHB1124__GM12878_B1__orange:Iter_3	B lymphoblastoid cell line: GM12878 ENCODE, biol_rep1.CNhs12331.10821-111C2.hg38.nobarcode	0.338356	plasma cell leukemia cell line:ARH-77.CNhs12807.10840-111E3.hg38.nobarcode	0.34553
RHB1129__GM12878_B1__orange:Iter_3	B lymphoblastoid cell line: GM12878 ENCODE, biol_rep3.CNhs12333.10823-111C4.hg38.nobarcode	0.344141	migratory langerhans cells, donor1.CNhs13535.11901-125F2.hg38.nobarcode	0.533946
RHB1140__GM12878_B1__orange:Iter_3	B lymphoblastoid cell line: GM12878 ENCODE, biol_rep3.CNhs12333.10823-111C4.hg38.nobarcode	0.325818	migratory langerhans cells, donor1.CNhs13535.11901-125F2.hg38.nobarcode	0.591105
RHB1141__GM12878_B1__orange:Iter_3	B lymphoblastoid cell line: GM12878 ENCODE, biol_rep3.CNhs12333.10823-111C4.hg38.nobarcode	0.393386	splenic lymphoma with villous lymphocytes cell line:SLVL.CNhs10741.10424-106D1.hg38.nobarcode	0.352865
RHB1146__GM12878_B1__orange:Iter_3	splenic lymphoma with villous lymphocytes cell line:SLVL.CNhs10741.10424-106D1.hg38.nobarcode	0.215854	Myoblast differentiation to myotubes, day01, control donor2.CNhs14568.13479-145A5.hg38.nobarcode	0.630306
RHB1147__GM12878_B1__orange:Iter_3	B lymphoblastoid cell line: GM12878 ENCODE, biol_rep1.CNhs12331.10821-111C2.hg38.nobarcode	0.300641	CD4+CD25+CD45RA- memory regulatory T cells, donor3.CNhs13538.11908-125F9.hg38.nobarcode	0.401438
RHB1153__GM12878_B1__orange:Iter_3	B lymphoblastoid cell line: GM12878 ENCODE, biol_rep1.CNhs12331.10821-111C2.hg38.nobarcode	0.33199	CD4+CD25+CD45RA- memory regulatory T cells, donor3.CNhs13538.11908-125F9.hg38.nobarcode	0.612929
RHB1158__GM12878_B1__orange:Iter_3	B lymphoblastoid cell line: GM12878 ENCODE, biol_rep1.CNhs12331.10821-111C2.hg38.nobarcode	0.299042	CD4+CD25+CD45RA- memory regulatory T cells, donor3.CNhs13538.11908-125F9.hg38.nobarcode	0.584117
RHB1162__GM12878_B1__orange:Iter_3	B lymphoblastoid cell line: GM12878 ENCODE, biol_rep3.CNhs12333.10823-111C4.hg38.nobarcode	0.344067	CD4+CD25+CD45RA- memory regulatory T cells, donor3.CNhs13538.11908-125F9.hg38.nobarcode	0.629926
RHB1165__GM12878_B1__orange:Iter_3	B lymphoblastoid cell line: GM12878 ENCODE, biol_rep3.CNhs12333.10823-111C4.hg38.nobarcode	0.34791	CD4+CD25+CD45RA- memory regulatory T cells, donor3.CNhs13538.11908-125F9.hg38.nobarcode	0.388292
RHB1167__GM12878_B1__orange:Iter_3	B lymphoblastoid cell line: GM12878 ENCODE, biol_rep1.CNhs12331.10821-111C2.hg38.nobarcode	0.342584	migratory langerhans cells, donor3.CNhs13547.11903-125F4.hg38.nobarcode	0.388986
RHB1169__GM12878_B1__orange:Iter_3	B lymphoblastoid cell line: GM12878 ENCODE, biol_rep1.CNhs12331.10821-111C2.hg38.nobarcode	0.173042	medial temporal gyrus, adult, donor10258, tech_rep2.CNhs14552.10376-105G7.hg38.nobarcode	0.304263
RHB1171__GM12878_B1__orange:Iter_3	B lymphoblastoid cell line: GM12878 ENCODE, biol_rep1.CNhs12331.10821-111C2.hg38.nobarcode	0.320567	CD4+CD25+CD45RA- memory regulatory T cells, donor3.CNhs13538.11908-125F9.hg38.nobarcode	0.615541
RHB1172__GM12878_B1__orange:Iter_3	B lymphoblastoid cell line: GM12878 ENCODE, biol_rep3.CNhs12333.10823-111C4.hg38.nobarcode	0.198272	Saos-2 osteosarcoma treated with ascorbic acid and BGP to induce calcification, 00hr15min, biol_rep1 (A1 T1).CNhs12381.12663-134I8.hg38.nobarcode	0.188277
RHB1173__GM12878_B1__orange:Iter_3	B lymphoblastoid cell line: GM12878 ENCODE, biol_rep1.CNhs12331.10821-111C2.hg38.nobarcode	0.310878	splenic lymphoma with villous lymphocytes cell line:SLVL.CNhs10741.10424-106D1.hg38.nobarcode	0.326596
RHB1185__GM12878_B1__orange:Iter_3	splenic lymphoma with villous lymphocytes cell line:SLVL.CNhs10741.10424-106D1.hg38.nobarcode	0.143002	Fibroblast - skin, normal donor2 (cytoplasmic fraction).CNhs14561.14301-155B8.hg38.nobarcode	0.155919
RHB1188__GM12878_B1__orange:Iter_3	B lymphoblastoid cell line: GM12878 ENCODE, biol_rep1.CNhs12331.10821-111C2.hg38.nobarcode	0.308984	migratory langerhans cells, donor1.CNhs13535.11901-125F2.hg38.nobarcode	0.543646
RHB1189__GM12878_B1__orange:Iter_3	B lymphoblastoid cell line: GM12878 ENCODE, biol_rep1.CNhs12331.10821-111C2.hg38.nobarcode	0.337206	migratory langerhans cells, donor1.CNhs13535.11901-125F2.hg38.nobarcode	0.451021
RHB1193__GM12878_B1__orange:Iter_3	B lymphoblastoid cell line: GM12878 ENCODE, biol_rep1.CNhs12331.10821-111C2.hg38.nobarcode	0.297298	migratory langerhans cells, donor1.CNhs13535.11901-125F2.hg38.nobarcode	0.539109
RHB1197__GM12878_B1__orange:Iter_3	B lymphoblastoid cell line: GM12878 ENCODE, biol_rep3.CNhs12333.10823-111C4.hg38.nobarcode	0.362597	squamous cell lung carcinoma cell line:EBC-1.CNhs11273.10486-107A9.hg38.nobarcode	0.528085
RHB1199__GM12878_B1__orange:Iter_3	B lymphoblastoid cell line: GM12878 ENCODE, biol_rep3.CNhs12333.10823-111C4.hg38.nobarcode	0.356306	migratory langerhans cells, donor1.CNhs13535.11901-125F2.hg38.nobarcode	0.550518
RHB1200__GM12878_B1__orange:Iter_3	B lymphoblastoid cell line: GM12878 ENCODE, biol_rep1.CNhs12331.10821-111C2.hg38.nobarcode	0.260054	giant cell carcinoma cell line:Lu99B.CNhs10751.10433-106E1.hg38.nobarcode	0.597111
RHB1201__GM12878_B1__orange:Iter_3	B lymphoblastoid cell line: GM12878 ENCODE, biol_rep3.CNhs12333.10823-111C4.hg38.nobarcode	0.186452	substantia nigra - adult, donor10196.CNhs13803.10178-103C7.hg38.nobarcode	0.205155
RHB1204__GM12878_B1__orange:Iter_3	splenic lymphoma with villous lymphocytes cell line:SLVL.CNhs10741.10424-106D1.hg38.nobarcode	0.294207	CD4+CD25+CD45RA- memory regulatory T cells expanded, donor1.CNhs13204.11794-124C3.hg38.nobarcode	0.564654
RHB1205__GM12878_B1__orange:Iter_3	B lymphoblastoid cell line: GM12878 ENCODE, biol_rep1.CNhs12331.10821-111C2.hg38.nobarcode	0.252577	CD4+CD25+CD45RA- memory regulatory T cells expanded, donor1.CNhs13204.11794-124C3.hg38.nobarcode	0.252781
RHB1206__GM12878_B1__orange:Iter_3	B lymphoblastoid cell line: GM12878 ENCODE, biol_rep1.CNhs12331.10821-111C2.hg38.nobarcode	0.254301	Small Airway Epithelial Cells donor2 (nuclear fraction).CNhs14565.14335-155F6.hg38.nobarcode	0.899256
RHB1207__GM12878_B1__orange:Iter_3	B lymphoblastoid cell line: GM12878 ENCODE, biol_rep3.CNhs12333.10823-111C4.hg38.nobarcode	0.267498	Fibroblast - skin, normal donor2 (cytoplasmic fraction).CNhs14561.14301-155B8.hg38.nobarcode	0.300936
RHB1208__GM12878_B1__orange:Iter_3	B lymphoblastoid cell line: GM12878 ENCODE, biol_rep3.CNhs12333.10823-111C4.hg38.nobarcode	0.345946	CD4+CD25+CD45RA+ naive regulatory T cells expanded, donor1.CNhs13203.11793-124C2.hg38.nobarcode	0.357818
RHB1125__GM12878_B1__orange:Iter_3	B lymphoblastoid cell line: GM12878 ENCODE, biol_rep1.CNhs12331.10821-111C2.hg38.nobarcode	0.33196	migratory langerhans cells, donor2.CNhs13536.11902-125F3.hg38.nobarcode	0.580444
RHB1116__GM12878_B1__orange:Iter_4	B lymphoblastoid cell line: GM12878 ENCODE, biol_rep3.CNhs12333.10823-111C4.hg38.nobarcode	0.148596	CD4+CD25+CD45RA- memory regulatory T cells expanded, donor1.CNhs13204.11794-124C3.hg38.nobarcode	0.161817
RHB1118__GM12878_B1__orange:Iter_4	xeroderma pigentosum b cell line:XPL 17.CNhs11813.10563-108A5.hg38.nobarcode	0.139037	mycosis fungoides, T cell lymphoma cell line:HuT 102 TIB-162.CNhs11858.10744-110C6.hg38.nobarcode	0.125811
RHB1122__GM12878_B1__orange:Iter_4	splenic lymphoma with villous lymphocytes cell line:SLVL.CNhs10741.10424-106D1.hg38.nobarcode	0.319256	migratory langerhans cells, donor1.CNhs13535.11901-125F2.hg38.nobarcode	0.434812
RHB1124__GM12878_B1__orange:Iter_4	B lymphoblastoid cell line: GM12878 ENCODE, biol_rep1.CNhs12331.10821-111C2.hg38.nobarcode	0.337103	migratory langerhans cells, donor1.CNhs13535.11901-125F2.hg38.nobarcode	0.35536
RHB1129__GM12878_B1__orange:Iter_4	B lymphoblastoid cell line: GM12878 ENCODE, biol_rep3.CNhs12333.10823-111C4.hg38.nobarcode	0.349398	migratory langerhans cells, donor2.CNhs13536.11902-125F3.hg38.nobarcode	0.535094
RHB1140__GM12878_B1__orange:Iter_4	B lymphoblastoid cell line: GM12878 ENCODE, biol_rep1.CNhs12331.10821-111C2.hg38.nobarcode	0.322992	migratory langerhans cells, donor1.CNhs13535.11901-125F2.hg38.nobarcode	0.612018
RHB1141__GM12878_B1__orange:Iter_4	B lymphoblastoid cell line: GM12878 ENCODE, biol_rep3.CNhs12333.10823-111C4.hg38.nobarcode	0.390926	splenic lymphoma with villous lymphocytes cell line:SLVL.CNhs10741.10424-106D1.hg38.nobarcode	0.339732
RHB1146__GM12878_B1__orange:Iter_4	splenic lymphoma with villous lymphocytes cell line:SLVL.CNhs10741.10424-106D1.hg38.nobarcode	0.2221	Myoblast differentiation to myotubes, day01, control donor2.CNhs14568.13479-145A5.hg38.nobarcode	0.627272
RHB1147__GM12878_B1__orange:Iter_4	B lymphoblastoid cell line: GM12878 ENCODE, biol_rep1.CNhs12331.10821-111C2.hg38.nobarcode	0.304257	CD4+CD25+CD45RA- memory regulatory T cells, donor3.CNhs13538.11908-125F9.hg38.nobarcode	0.404862
RHB1153__GM12878_B1__orange:Iter_4	B lymphoblastoid cell line: GM12878 ENCODE, biol_rep1.CNhs12331.10821-111C2.hg38.nobarcode	0.335406	CD4+CD25+CD45RA- memory regulatory T cells, donor3.CNhs13538.11908-125F9.hg38.nobarcode	0.616885
RHB1158__GM12878_B1__orange:Iter_4	B lymphoblastoid cell line: GM12878 ENCODE, biol_rep1.CNhs12331.10821-111C2.hg38.nobarcode	0.303448	medial temporal gyrus, adult, donor10258, tech_rep2.CNhs14552.10376-105G7.hg38.nobarcode	0.593243
RHB1162__GM12878_B1__orange:Iter_4	B lymphoblastoid cell line: GM12878 ENCODE, biol_rep3.CNhs12333.10823-111C4.hg38.nobarcode	0.345134	CD4+CD25+CD45RA- memory regulatory T cells, donor3.CNhs13538.11908-125F9.hg38.nobarcode	0.65414
RHB1165__GM12878_B1__orange:Iter_4	B lymphoblastoid cell line: GM12878 ENCODE, biol_rep3.CNhs12333.10823-111C4.hg38.nobarcode	0.350765	CD4+CD25+CD45RA- memory regulatory T cells, donor3.CNhs13538.11908-125F9.hg38.nobarcode	0.391535
RHB1167__GM12878_B1__orange:Iter_4	B lymphoblastoid cell line: GM12878 ENCODE, biol_rep1.CNhs12331.10821-111C2.hg38.nobarcode	0.343217	migratory langerhans cells, donor3.CNhs13547.11903-125F4.hg38.nobarcode	0.403075
RHB1169__GM12878_B1__orange:Iter_4	B lymphoblastoid cell line: GM12878 ENCODE, biol_rep1.CNhs12331.10821-111C2.hg38.nobarcode	0.180665	medial temporal gyrus, adult, donor10258, tech_rep2.CNhs14552.10376-105G7.hg38.nobarcode	0.297359
RHB1171__GM12878_B1__orange:Iter_4	B lymphoblastoid cell line: GM12878 ENCODE, biol_rep1.CNhs12331.10821-111C2.hg38.nobarcode	0.324311	CD4+CD25+CD45RA- memory regulatory T cells, donor3.CNhs13538.11908-125F9.hg38.nobarcode	0.652248
RHB1172__GM12878_B1__orange:Iter_4	B lymphoblastoid cell line: GM12878 ENCODE, biol_rep3.CNhs12333.10823-111C4.hg38.nobarcode	0.194759	Saos-2 osteosarcoma treated with ascorbic acid and BGP to induce calcification, 00hr15min, biol_rep1 (A1 T1).CNhs12381.12663-134I8.hg38.nobarcode	0.188469
RHB1173__GM12878_B1__orange:Iter_4	B lymphoblastoid cell line: GM12878 ENCODE, biol_rep3.CNhs12333.10823-111C4.hg38.nobarcode	0.315814	splenic lymphoma with villous lymphocytes cell line:SLVL.CNhs10741.10424-106D1.hg38.nobarcode	0.323377
RHB1185__GM12878_B1__orange:Iter_4	B lymphoblastoid cell line: GM12878 ENCODE, biol_rep3.CNhs12333.10823-111C4.hg38.nobarcode	0.150005	Fibroblast - skin, normal donor2 (cytoplasmic fraction).CNhs14561.14301-155B8.hg38.nobarcode	0.154255
RHB1188__GM12878_B1__orange:Iter_4	B lymphoblastoid cell line: GM12878 ENCODE, biol_rep1.CNhs12331.10821-111C2.hg38.nobarcode	0.310165	migratory langerhans cells, donor1.CNhs13535.11901-125F2.hg38.nobarcode	0.532093
RHB1189__GM12878_B1__orange:Iter_4	B lymphoblastoid cell line: GM12878 ENCODE, biol_rep1.CNhs12331.10821-111C2.hg38.nobarcode	0.331686	migratory langerhans cells, donor1.CNhs13535.11901-125F2.hg38.nobarcode	0.491394
RHB1193__GM12878_B1__orange:Iter_4	B lymphoblastoid cell line: GM12878 ENCODE, biol_rep1.CNhs12331.10821-111C2.hg38.nobarcode	0.292659	CD4+CD25+CD45RA- memory regulatory T cells, donor3.CNhs13538.11908-125F9.hg38.nobarcode	0.545454
RHB1197__GM12878_B1__orange:Iter_4	B lymphoblastoid cell line: GM12878 ENCODE, biol_rep3.CNhs12333.10823-111C4.hg38.nobarcode	0.364021	thymus, fetal, pool1.CNhs10650.10043-101F7.hg38.nobarcode	0.529165
RHB1199__GM12878_B1__orange:Iter_4	B lymphoblastoid cell line: GM12878 ENCODE, biol_rep1.CNhs12331.10821-111C2.hg38.nobarcode	0.351077	migratory langerhans cells, donor1.CNhs13535.11901-125F2.hg38.nobarcode	0.562228
RHB1200__GM12878_B1__orange:Iter_4	B lymphoblastoid cell line: GM12878 ENCODE, biol_rep1.CNhs12331.10821-111C2.hg38.nobarcode	0.260876	giant cell carcinoma cell line:Lu99B.CNhs10751.10433-106E1.hg38.nobarcode	0.604951
RHB1201__GM12878_B1__orange:Iter_4	B lymphoblastoid cell line: GM12878 ENCODE, biol_rep1.CNhs12331.10821-111C2.hg38.nobarcode	0.191286	substantia nigra - adult, donor10196.CNhs13803.10178-103C7.hg38.nobarcode	0.206156
RHB1204__GM12878_B1__orange:Iter_4	B lymphoblastoid cell line: GM12878 ENCODE, biol_rep1.CNhs12331.10821-111C2.hg38.nobarcode	0.299943	CD4+CD25+CD45RA- memory regulatory T cells expanded, donor1.CNhs13204.11794-124C3.hg38.nobarcode	0.596848
RHB1205__GM12878_B1__orange:Iter_4	splenic lymphoma with villous lymphocytes cell line:SLVL.CNhs10741.10424-106D1.hg38.nobarcode	0.252013	CD4+CD25+CD45RA+ naive regulatory T cells expanded, donor1.CNhs13203.11793-124C2.hg38.nobarcode	0.26505
RHB1206__GM12878_B1__orange:Iter_4	B lymphoblastoid cell line: GM12878 ENCODE, biol_rep1.CNhs12331.10821-111C2.hg38.nobarcode	0.251524	Small Airway Epithelial Cells donor2 (nuclear fraction).CNhs14565.14335-155F6.hg38.nobarcode	0.905852
RHB1207__GM12878_B1__orange:Iter_4	B lymphoblastoid cell line: GM12878 ENCODE, biol_rep3.CNhs12333.10823-111C4.hg38.nobarcode	0.267436	Fibroblast - skin, normal donor2 (cytoplasmic fraction).CNhs14561.14301-155B8.hg38.nobarcode	0.290149
RHB1208__GM12878_B1__orange:Iter_4	B lymphoblastoid cell line: GM12878 ENCODE, biol_rep3.CNhs12333.10823-111C4.hg38.nobarcode	0.342357	migratory langerhans cells, donor1.CNhs13535.11901-125F2.hg38.nobarcode	0.373127
RHB1125__GM12878_B1__orange:Iter_4	B lymphoblastoid cell line: GM12878 ENCODE, biol_rep1.CNhs12331.10821-111C2.hg38.nobarcode	0.334387	migratory langerhans cells, donor2.CNhs13536.11902-125F3.hg38.nobarcode	0.625244
RHB1116__GM12878_B1__orange:Iter_5	B lymphoblastoid cell line: GM12878 ENCODE, biol_rep3.CNhs12333.10823-111C4.hg38.nobarcode	0.144669	CD4+CD25+CD45RA- memory regulatory T cells expanded, donor1.CNhs13204.11794-124C3.hg38.nobarcode	0.156756
RHB1118__GM12878_B1__orange:Iter_5	B lymphoblastoid cell line: GM12878 ENCODE, biol_rep1.CNhs12331.10821-111C2.hg38.nobarcode	0.138782	mycosis fungoides, T cell lymphoma cell line:HuT 102 TIB-162.CNhs11858.10744-110C6.hg38.nobarcode	0.130617
RHB1122__GM12878_B1__orange:Iter_5	B lymphoblastoid cell line: GM12878 ENCODE, biol_rep1.CNhs12331.10821-111C2.hg38.nobarcode	0.315759	migratory langerhans cells, donor1.CNhs13535.11901-125F2.hg38.nobarcode	0.451395
RHB1124__GM12878_B1__orange:Iter_5	B lymphoblastoid cell line: GM12878 ENCODE, biol_rep1.CNhs12331.10821-111C2.hg38.nobarcode	0.334728	migratory langerhans cells, donor1.CNhs13535.11901-125F2.hg38.nobarcode	0.358536
RHB1129__GM12878_B1__orange:Iter_5	B lymphoblastoid cell line: GM12878 ENCODE, biol_rep3.CNhs12333.10823-111C4.hg38.nobarcode	0.343528	migratory langerhans cells, donor1.CNhs13535.11901-125F2.hg38.nobarcode	0.521692
RHB1140__GM12878_B1__orange:Iter_5	B lymphoblastoid cell line: GM12878 ENCODE, biol_rep3.CNhs12333.10823-111C4.hg38.nobarcode	0.314286	migratory langerhans cells, donor1.CNhs13535.11901-125F2.hg38.nobarcode	0.577085
RHB1141__GM12878_B1__orange:Iter_5	B lymphoblastoid cell line: GM12878 ENCODE, biol_rep3.CNhs12333.10823-111C4.hg38.nobarcode	0.396794	splenic lymphoma with villous lymphocytes cell line:SLVL.CNhs10741.10424-106D1.hg38.nobarcode	0.353354
RHB1146__GM12878_B1__orange:Iter_5	splenic lymphoma with villous lymphocytes cell line:SLVL.CNhs10741.10424-106D1.hg38.nobarcode	0.221902	Myoblast differentiation to myotubes, day01, control donor2.CNhs14568.13479-145A5.hg38.nobarcode	0.629963
RHB1147__GM12878_B1__orange:Iter_5	B lymphoblastoid cell line: GM12878 ENCODE, biol_rep1.CNhs12331.10821-111C2.hg38.nobarcode	0.302543	CD4+CD25+CD45RA- memory regulatory T cells, donor3.CNhs13538.11908-125F9.hg38.nobarcode	0.387441
RHB1153__GM12878_B1__orange:Iter_5	B lymphoblastoid cell line: GM12878 ENCODE, biol_rep3.CNhs12333.10823-111C4.hg38.nobarcode	0.332419	CD4+CD25+CD45RA- memory regulatory T cells, donor3.CNhs13538.11908-125F9.hg38.nobarcode	0.600823
RHB1158__GM12878_B1__orange:Iter_5	B lymphoblastoid cell line: GM12878 ENCODE, biol_rep1.CNhs12331.10821-111C2.hg38.nobarcode	0.30949	CD4+CD25+CD45RA- memory regulatory T cells, donor3.CNhs13538.11908-125F9.hg38.nobarcode	0.574815
RHB1162__GM12878_B1__orange:Iter_5	B lymphoblastoid cell line: GM12878 ENCODE, biol_rep3.CNhs12333.10823-111C4.hg38.nobarcode	0.343688	CD4+CD25+CD45RA- memory regulatory T cells, donor3.CNhs13538.11908-125F9.hg38.nobarcode	0.650595
RHB1165__GM12878_B1__orange:Iter_5	B lymphoblastoid cell line: GM12878 ENCODE, biol_rep3.CNhs12333.10823-111C4.hg38.nobarcode	0.354148	CD4+CD25+CD45RA- memory regulatory T cells, donor3.CNhs13538.11908-125F9.hg38.nobarcode	0.365383
RHB1167__GM12878_B1__orange:Iter_5	B lymphoblastoid cell line: GM12878 ENCODE, biol_rep1.CNhs12331.10821-111C2.hg38.nobarcode	0.338751	migratory langerhans cells, donor3.CNhs13547.11903-125F4.hg38.nobarcode	0.383894
RHB1169__GM12878_B1__orange:Iter_5	B lymphoblastoid cell line: GM12878 ENCODE, biol_rep1.CNhs12331.10821-111C2.hg38.nobarcode	0.178116	medial temporal gyrus, adult, donor10258, tech_rep2.CNhs14552.10376-105G7.hg38.nobarcode	0.298712
RHB1171__GM12878_B1__orange:Iter_5	B lymphoblastoid cell line: GM12878 ENCODE, biol_rep1.CNhs12331.10821-111C2.hg38.nobarcode	0.32104	CD4+CD25+CD45RA- memory regulatory T cells, donor3.CNhs13538.11908-125F9.hg38.nobarcode	0.598959
RHB1172__GM12878_B1__orange:Iter_5	B lymphoblastoid cell line: GM12878 ENCODE, biol_rep3.CNhs12333.10823-111C4.hg38.nobarcode	0.194044	Saos-2 osteosarcoma treated with ascorbic acid and BGP to induce calcification, 00hr15min, biol_rep1 (A1 T1).CNhs12381.12663-134I8.hg38.nobarcode	0.20119
RHB1173__GM12878_B1__orange:Iter_5	B lymphoblastoid cell line: GM12878 ENCODE, biol_rep3.CNhs12333.10823-111C4.hg38.nobarcode	0.309347	squamous cell lung carcinoma cell line:EBC-1.CNhs11273.10486-107A9.hg38.nobarcode	0.36409
RHB1185__GM12878_B1__orange:Iter_5	B lymphoblastoid cell line: GM12878 ENCODE, biol_rep1.CNhs12331.10821-111C2.hg38.nobarcode	0.146011	Fibroblast - skin, normal donor2 (cytoplasmic fraction).CNhs14561.14301-155B8.hg38.nobarcode	0.155682
RHB1188__GM12878_B1__orange:Iter_5	B lymphoblastoid cell line: GM12878 ENCODE, biol_rep1.CNhs12331.10821-111C2.hg38.nobarcode	0.307705	migratory langerhans cells, donor1.CNhs13535.11901-125F2.hg38.nobarcode	0.493672
RHB1189__GM12878_B1__orange:Iter_5	B lymphoblastoid cell line: GM12878 ENCODE, biol_rep1.CNhs12331.10821-111C2.hg38.nobarcode	0.332264	migratory langerhans cells, donor1.CNhs13535.11901-125F2.hg38.nobarcode	0.490376
RHB1193__GM12878_B1__orange:Iter_5	B lymphoblastoid cell line: GM12878 ENCODE, biol_rep1.CNhs12331.10821-111C2.hg38.nobarcode	0.296391	migratory langerhans cells, donor1.CNhs13535.11901-125F2.hg38.nobarcode	0.54511
RHB1197__GM12878_B1__orange:Iter_5	B lymphoblastoid cell line: GM12878 ENCODE, biol_rep3.CNhs12333.10823-111C4.hg38.nobarcode	0.367044	squamous cell lung carcinoma cell line:EBC-1.CNhs11273.10486-107A9.hg38.nobarcode	0.55577
RHB1199__GM12878_B1__orange:Iter_5	B lymphoblastoid cell line: GM12878 ENCODE, biol_rep3.CNhs12333.10823-111C4.hg38.nobarcode	0.34749	migratory langerhans cells, donor1.CNhs13535.11901-125F2.hg38.nobarcode	0.558076
RHB1200__GM12878_B1__orange:Iter_5	B lymphoblastoid cell line: GM12878 ENCODE, biol_rep1.CNhs12331.10821-111C2.hg38.nobarcode	0.258089	giant cell carcinoma cell line:Lu99B.CNhs10751.10433-106E1.hg38.nobarcode	0.571121
RHB1201__GM12878_B1__orange:Iter_5	B lymphoblastoid cell line: GM12878 ENCODE, biol_rep1.CNhs12331.10821-111C2.hg38.nobarcode	0.189635	substantia nigra - adult, donor10196.CNhs13803.10178-103C7.hg38.nobarcode	0.205171
RHB1204__GM12878_B1__orange:Iter_5	B lymphoblastoid cell line: GM12878 ENCODE, biol_rep1.CNhs12331.10821-111C2.hg38.nobarcode	0.304442	CD4+CD25+CD45RA- memory regulatory T cells expanded, donor1.CNhs13204.11794-124C3.hg38.nobarcode	0.58835
RHB1205__GM12878_B1__orange:Iter_5	B lymphoblastoid cell line: GM12878 ENCODE, biol_rep1.CNhs12331.10821-111C2.hg38.nobarcode	0.259554	CD4+CD25+CD45RA- memory regulatory T cells expanded, donor1.CNhs13204.11794-124C3.hg38.nobarcode	0.261074
RHB1206__GM12878_B1__orange:Iter_5	B lymphoblastoid cell line: GM12878 ENCODE, biol_rep1.CNhs12331.10821-111C2.hg38.nobarcode	0.253808	Small Airway Epithelial Cells donor2 (nuclear fraction).CNhs14565.14335-155F6.hg38.nobarcode	0.905497
RHB1207__GM12878_B1__orange:Iter_5	B lymphoblastoid cell line: GM12878 ENCODE, biol_rep3.CNhs12333.10823-111C4.hg38.nobarcode	0.266773	Fibroblast - skin, normal donor2 (cytoplasmic fraction).CNhs14561.14301-155B8.hg38.nobarcode	0.303154
RHB1208__GM12878_B1__orange:Iter_5	B lymphoblastoid cell line: GM12878 ENCODE, biol_rep3.CNhs12333.10823-111C4.hg38.nobarcode	0.345618	CD4+CD25+CD45RA+ naive regulatory T cells expanded, donor1.CNhs13203.11793-124C2.hg38.nobarcode	0.378196
RHB1125__GM12878_B1__orange:Iter_5	B lymphoblastoid cell line: GM12878 ENCODE, biol_rep1.CNhs12331.10821-111C2.hg38.nobarcode	0.338353	migratory langerhans cells, donor2.CNhs13536.11902-125F3.hg38.nobarcode	0.59853
RHB1116__GM12878_B1__orange:Iter_6	B lymphoblastoid cell line: GM12878 ENCODE, biol_rep3.CNhs12333.10823-111C4.hg38.nobarcode	0.141982	CD4+CD25+CD45RA- memory regulatory T cells expanded, donor3.CNhs13812.11920-125H3.hg38.nobarcode	0.178592
RHB1118__GM12878_B1__orange:Iter_6	splenic lymphoma with villous lymphocytes cell line:SLVL.CNhs10741.10424-106D1.hg38.nobarcode	0.137004	mycosis fungoides, T cell lymphoma cell line:HuT 102 TIB-162.CNhs11858.10744-110C6.hg38.nobarcode	0.128244
RHB1122__GM12878_B1__orange:Iter_6	B lymphoblastoid cell line: GM12878 ENCODE, biol_rep1.CNhs12331.10821-111C2.hg38.nobarcode	0.312541	migratory langerhans cells, donor1.CNhs13535.11901-125F2.hg38.nobarcode	0.429298
RHB1124__GM12878_B1__orange:Iter_6	B lymphoblastoid cell line: GM12878 ENCODE, biol_rep1.CNhs12331.10821-111C2.hg38.nobarcode	0.338718	migratory langerhans cells, donor1.CNhs13535.11901-125F2.hg38.nobarcode	0.347073
RHB1129__GM12878_B1__orange:Iter_6	B lymphoblastoid cell line: GM12878 ENCODE, biol_rep3.CNhs12333.10823-111C4.hg38.nobarcode	0.3438	migratory langerhans cells, donor1.CNhs13535.11901-125F2.hg38.nobarcode	0.561505
RHB1140__GM12878_B1__orange:Iter_6	B lymphoblastoid cell line: GM12878 ENCODE, biol_rep3.CNhs12333.10823-111C4.hg38.nobarcode	0.323922	migratory langerhans cells, donor1.CNhs13535.11901-125F2.hg38.nobarcode	0.596745
RHB1141__GM12878_B1__orange:Iter_6	B lymphoblastoid cell line: GM12878 ENCODE, biol_rep3.CNhs12333.10823-111C4.hg38.nobarcode	0.388437	splenic lymphoma with villous lymphocytes cell line:SLVL.CNhs10741.10424-106D1.hg38.nobarcode	0.332431
RHB1146__GM12878_B1__orange:Iter_6	splenic lymphoma with villous lymphocytes cell line:SLVL.CNhs10741.10424-106D1.hg38.nobarcode	0.221002	Myoblast differentiation to myotubes, day01, control donor2.CNhs14568.13479-145A5.hg38.nobarcode	0.628226
RHB1147__GM12878_B1__orange:Iter_6	B lymphoblastoid cell line: GM12878 ENCODE, biol_rep1.CNhs12331.10821-111C2.hg38.nobarcode	0.302576	CD4+CD25+CD45RA- memory regulatory T cells, donor3.CNhs13538.11908-125F9.hg38.nobarcode	0.404795
RHB1153__GM12878_B1__orange:Iter_6	B lymphoblastoid cell line: GM12878 ENCODE, biol_rep1.CNhs12331.10821-111C2.hg38.nobarcode	0.331777	CD4+CD25+CD45RA- memory regulatory T cells, donor3.CNhs13538.11908-125F9.hg38.nobarcode	0.623743
RHB1158__GM12878_B1__orange:Iter_6	B lymphoblastoid cell line: GM12878 ENCODE, biol_rep1.CNhs12331.10821-111C2.hg38.nobarcode	0.29594	CD4+CD25+CD45RA- memory regulatory T cells, donor3.CNhs13538.11908-125F9.hg38.nobarcode	0.577292
RHB1162__GM12878_B1__orange:Iter_6	B lymphoblastoid cell line: GM12878 ENCODE, biol_rep3.CNhs12333.10823-111C4.hg38.nobarcode	0.345279	CD4+CD25+CD45RA- memory regulatory T cells, donor3.CNhs13538.11908-125F9.hg38.nobarcode	0.630549
RHB1165__GM12878_B1__orange:Iter_6	B lymphoblastoid cell line: GM12878 ENCODE, biol_rep3.CNhs12333.10823-111C4.hg38.nobarcode	0.349933	CD4+CD25+CD45RA- memory regulatory T cells, donor3.CNhs13538.11908-125F9.hg38.nobarcode	0.330244
RHB1167__GM12878_B1__orange:Iter_6	B lymphoblastoid cell line: GM12878 ENCODE, biol_rep1.CNhs12331.10821-111C2.hg38.nobarcode	0.343032	migratory langerhans cells, donor3.CNhs13547.11903-125F4.hg38.nobarcode	0.396625
RHB1169__GM12878_B1__orange:Iter_6	CD19+ B Cells, donor1.CNhs12343.11544-120B5.hg38.nobarcode	0.177061	medial temporal gyrus, adult, donor10258, tech_rep2.CNhs14552.10376-105G7.hg38.nobarcode	0.284708
RHB1171__GM12878_B1__orange:Iter_6	B lymphoblastoid cell line: GM12878 ENCODE, biol_rep1.CNhs12331.10821-111C2.hg38.nobarcode	0.321779	CD4+CD25+CD45RA- memory regulatory T cells, donor3.CNhs13538.11908-125F9.hg38.nobarcode	0.623898
RHB1172__GM12878_B1__orange:Iter_6	B lymphoblastoid cell line: GM12878 ENCODE, biol_rep3.CNhs12333.10823-111C4.hg38.nobarcode	0.200865	Saos-2 osteosarcoma treated with ascorbic acid and BGP to induce calcification, 00hr15min, biol_rep1 (A1 T1).CNhs12381.12663-134I8.hg38.nobarcode	0.19453
RHB1173__GM12878_B1__orange:Iter_6	B lymphoblastoid cell line: GM12878 ENCODE, biol_rep3.CNhs12333.10823-111C4.hg38.nobarcode	0.31058	splenic lymphoma with villous lymphocytes cell line:SLVL.CNhs10741.10424-106D1.hg38.nobarcode	0.341351
RHB1185__GM12878_B1__orange:Iter_6	splenic lymphoma with villous lymphocytes cell line:SLVL.CNhs10741.10424-106D1.hg38.nobarcode	0.141205	immature langerhans cells, donor2.CNhs13480.11905-125F6.hg38.nobarcode	0.150791
RHB1188__GM12878_B1__orange:Iter_6	B lymphoblastoid cell line: GM12878 ENCODE, biol_rep1.CNhs12331.10821-111C2.hg38.nobarcode	0.310607	migratory langerhans cells, donor1.CNhs13535.11901-125F2.hg38.nobarcode	0.500449
RHB1189__GM12878_B1__orange:Iter_6	B lymphoblastoid cell line: GM12878 ENCODE, biol_rep1.CNhs12331.10821-111C2.hg38.nobarcode	0.334141	migratory langerhans cells, donor1.CNhs13535.11901-125F2.hg38.nobarcode	0.507381
RHB1193__GM12878_B1__orange:Iter_6	B lymphoblastoid cell line: GM12878 ENCODE, biol_rep1.CNhs12331.10821-111C2.hg38.nobarcode	0.297556	migratory langerhans cells, donor1.CNhs13535.11901-125F2.hg38.nobarcode	0.532167
RHB1197__GM12878_B1__orange:Iter_6	B lymphoblastoid cell line: GM12878 ENCODE, biol_rep3.CNhs12333.10823-111C4.hg38.nobarcode	0.368311	thymus, fetal, pool1.CNhs10650.10043-101F7.hg38.nobarcode	0.574386
RHB1199__GM12878_B1__orange:Iter_6	B lymphoblastoid cell line: GM12878 ENCODE, biol_rep3.CNhs12333.10823-111C4.hg38.nobarcode	0.3544	thymus, fetal, pool1.CNhs10650.10043-101F7.hg38.nobarcode	0.565967
RHB1200__GM12878_B1__orange:Iter_6	splenic lymphoma with villous lymphocytes cell line:SLVL.CNhs10741.10424-106D1.hg38.nobarcode	0.259644	giant cell carcinoma cell line:Lu99B.CNhs10751.10433-106E1.hg38.nobarcode	0.600995
RHB1201__GM12878_B1__orange:Iter_6	B lymphoblastoid cell line: GM12878 ENCODE, biol_rep1.CNhs12331.10821-111C2.hg38.nobarcode	0.187088	substantia nigra - adult, donor10196.CNhs13803.10178-103C7.hg38.nobarcode	0.190758
RHB1204__GM12878_B1__orange:Iter_6	B lymphoblastoid cell line: GM12878 ENCODE, biol_rep1.CNhs12331.10821-111C2.hg38.nobarcode	0.296431	CD4+CD25+CD45RA- memory regulatory T cells expanded, donor1.CNhs13204.11794-124C3.hg38.nobarcode	0.556323
RHB1205__GM12878_B1__orange:Iter_6	B lymphoblastoid cell line: GM12878 ENCODE, biol_rep1.CNhs12331.10821-111C2.hg38.nobarcode	0.251145	CD4+CD25+CD45RA+ naive regulatory T cells expanded, donor1.CNhs13203.11793-124C2.hg38.nobarcode	0.249591
RHB1206__GM12878_B1__orange:Iter_6	B lymphoblastoid cell line: GM12878 ENCODE, biol_rep1.CNhs12331.10821-111C2.hg38.nobarcode	0.252072	Small Airway Epithelial Cells donor2 (nuclear fraction).CNhs14565.14335-155F6.hg38.nobarcode	0.895928
RHB1207__GM12878_B1__orange:Iter_6	B lymphoblastoid cell line: GM12878 ENCODE, biol_rep3.CNhs12333.10823-111C4.hg38.nobarcode	0.268515	Fibroblast - skin, normal donor2 (cytoplasmic fraction).CNhs14561.14301-155B8.hg38.nobarcode	0.291183
RHB1208__GM12878_B1__orange:Iter_6	B lymphoblastoid cell line: GM12878 ENCODE, biol_rep3.CNhs12333.10823-111C4.hg38.nobarcode	0.339862	migratory langerhans cells, donor1.CNhs13535.11901-125F2.hg38.nobarcode	0.346357
RHB1125__GM12878_B1__orange:Iter_6	B lymphoblastoid cell line: GM12878 ENCODE, biol_rep1.CNhs12331.10821-111C2.hg38.nobarcode	0.333229	migratory langerhans cells, donor2.CNhs13536.11902-125F3.hg38.nobarcode	0.611232
RHB1116__GM12878_B1__orange:Iter_7	B lymphoblastoid cell line: GM12878 ENCODE, biol_rep3.CNhs12333.10823-111C4.hg38.nobarcode	0.143084	CD4+CD25+CD45RA- memory regulatory T cells expanded, donor1.CNhs13204.11794-124C3.hg38.nobarcode	0.165522
RHB1118__GM12878_B1__orange:Iter_7	B lymphoblastoid cell line: GM12878 ENCODE, biol_rep1.CNhs12331.10821-111C2.hg38.nobarcode	0.134591	mycosis fungoides, T cell lymphoma cell line:HuT 102 TIB-162.CNhs11858.10744-110C6.hg38.nobarcode	0.131395
RHB1122__GM12878_B1__orange:Iter_7	B lymphoblastoid cell line: GM12878 ENCODE, biol_rep1.CNhs12331.10821-111C2.hg38.nobarcode	0.31042	migratory langerhans cells, donor1.CNhs13535.11901-125F2.hg38.nobarcode	0.442696
RHB1124__GM12878_B1__orange:Iter_7	B lymphoblastoid cell line: GM12878 ENCODE, biol_rep1.CNhs12331.10821-111C2.hg38.nobarcode	0.342016	migratory langerhans cells, donor1.CNhs13535.11901-125F2.hg38.nobarcode	0.361036
RHB1129__GM12878_B1__orange:Iter_7	B lymphoblastoid cell line: GM12878 ENCODE, biol_rep3.CNhs12333.10823-111C4.hg38.nobarcode	0.344092	migratory langerhans cells, donor1.CNhs13535.11901-125F2.hg38.nobarcode	0.555501
RHB1140__GM12878_B1__orange:Iter_7	B lymphoblastoid cell line: GM12878 ENCODE, biol_rep3.CNhs12333.10823-111C4.hg38.nobarcode	0.320715	migratory langerhans cells, donor1.CNhs13535.11901-125F2.hg38.nobarcode	0.598028
RHB1141__GM12878_B1__orange:Iter_7	B lymphoblastoid cell line: GM12878 ENCODE, biol_rep3.CNhs12333.10823-111C4.hg38.nobarcode	0.389546	splenic lymphoma with villous lymphocytes cell line:SLVL.CNhs10741.10424-106D1.hg38.nobarcode	0.312864
RHB1146__GM12878_B1__orange:Iter_7	B lymphoblastoid cell line: GM12878 ENCODE, biol_rep1.CNhs12331.10821-111C2.hg38.nobarcode	0.217322	Myoblast differentiation to myotubes, day01, control donor2.CNhs14568.13479-145A5.hg38.nobarcode	0.627742
RHB1147__GM12878_B1__orange:Iter_7	B lymphoblastoid cell line: GM12878 ENCODE, biol_rep1.CNhs12331.10821-111C2.hg38.nobarcode	0.305162	CD4+CD25+CD45RA- memory regulatory T cells, donor3.CNhs13538.11908-125F9.hg38.nobarcode	0.403055
RHB1153__GM12878_B1__orange:Iter_7	B lymphoblastoid cell line: GM12878 ENCODE, biol_rep3.CNhs12333.10823-111C4.hg38.nobarcode	0.33715	CD4+CD25+CD45RA- memory regulatory T cells, donor3.CNhs13538.11908-125F9.hg38.nobarcode	0.647304
RHB1158__GM12878_B1__orange:Iter_7	B lymphoblastoid cell line: GM12878 ENCODE, biol_rep1.CNhs12331.10821-111C2.hg38.nobarcode	0.30422	CD4+CD25+CD45RA- memory regulatory T cells, donor3.CNhs13538.11908-125F9.hg38.nobarcode	0.535527
RHB1162__GM12878_B1__orange:Iter_7	B lymphoblastoid cell line: GM12878 ENCODE, biol_rep3.CNhs12333.10823-111C4.hg38.nobarcode	0.342574	CD4+CD25+CD45RA- memory regulatory T cells, donor3.CNhs13538.11908-125F9.hg38.nobarcode	0.633105
RHB1165__GM12878_B1__orange:Iter_7	B lymphoblastoid cell line: GM12878 ENCODE, biol_rep3.CNhs12333.10823-111C4.hg38.nobarcode	0.349771	CD4+CD25+CD45RA- memory regulatory T cells, donor3.CNhs13538.11908-125F9.hg38.nobarcode	0.365052
RHB1167__GM12878_B1__orange:Iter_7	B lymphoblastoid cell line: GM12878 ENCODE, biol_rep1.CNhs12331.10821-111C2.hg38.nobarcode	0.342392	migratory langerhans cells, donor3.CNhs13547.11903-125F4.hg38.nobarcode	0.397399
RHB1169__GM12878_B1__orange:Iter_7	B lymphoblastoid cell line: GM12878 ENCODE, biol_rep1.CNhs12331.10821-111C2.hg38.nobarcode	0.175269	medial temporal gyrus, adult, donor10258, tech_rep2.CNhs14552.10376-105G7.hg38.nobarcode	0.308348
RHB1171__GM12878_B1__orange:Iter_7	B lymphoblastoid cell line: GM12878 ENCODE, biol_rep1.CNhs12331.10821-111C2.hg38.nobarcode	0.318822	CD4+CD25+CD45RA- memory regulatory T cells, donor3.CNhs13538.11908-125F9.hg38.nobarcode	0.620513
RHB1172__GM12878_B1__orange:Iter_7	B lymphoblastoid cell line: GM12878 ENCODE, biol_rep3.CNhs12333.10823-111C4.hg38.nobarcode	0.197885	Saos-2 osteosarcoma treated with ascorbic acid and BGP to induce calcification, 00hr15min, biol_rep1 (A1 T1).CNhs12381.12663-134I8.hg38.nobarcode	0.189447
RHB1173__GM12878_B1__orange:Iter_7	B lymphoblastoid cell line: GM12878 ENCODE, biol_rep3.CNhs12333.10823-111C4.hg38.nobarcode	0.311895	migratory langerhans cells, donor1.CNhs13535.11901-125F2.hg38.nobarcode	0.362147
RHB1185__GM12878_B1__orange:Iter_7	B lymphoblastoid cell line: GM12878 ENCODE, biol_rep1.CNhs12331.10821-111C2.hg38.nobarcode	0.140405	Fibroblast - skin, normal donor2 (cytoplasmic fraction).CNhs14561.14301-155B8.hg38.nobarcode	0.155984
RHB1188__GM12878_B1__orange:Iter_7	B lymphoblastoid cell line: GM12878 ENCODE, biol_rep1.CNhs12331.10821-111C2.hg38.nobarcode	0.313462	migratory langerhans cells, donor1.CNhs13535.11901-125F2.hg38.nobarcode	0.479593
RHB1189__GM12878_B1__orange:Iter_7	B lymphoblastoid cell line: GM12878 ENCODE, biol_rep1.CNhs12331.10821-111C2.hg38.nobarcode	0.332418	migratory langerhans cells, donor1.CNhs13535.11901-125F2.hg38.nobarcode	0.497817
RHB1193__GM12878_B1__orange:Iter_7	B lymphoblastoid cell line: GM12878 ENCODE, biol_rep1.CNhs12331.10821-111C2.hg38.nobarcode	0.298359	migratory langerhans cells, donor1.CNhs13535.11901-125F2.hg38.nobarcode	0.543778
RHB1197__GM12878_B1__orange:Iter_7	B lymphoblastoid cell line: GM12878 ENCODE, biol_rep3.CNhs12333.10823-111C4.hg38.nobarcode	0.368878	squamous cell lung carcinoma cell line:EBC-1.CNhs11273.10486-107A9.hg38.nobarcode	0.525405
RHB1199__GM12878_B1__orange:Iter_7	B lymphoblastoid cell line: GM12878 ENCODE, biol_rep3.CNhs12333.10823-111C4.hg38.nobarcode	0.345349	thymus, fetal, pool1.CNhs10650.10043-101F7.hg38.nobarcode	0.541975
RHB1200__GM12878_B1__orange:Iter_7	B lymphoblastoid cell line: GM12878 ENCODE, biol_rep1.CNhs12331.10821-111C2.hg38.nobarcode	0.254929	giant cell carcinoma cell line:Lu99B.CNhs10751.10433-106E1.hg38.nobarcode	0.586474
RHB1201__GM12878_B1__orange:Iter_7	B lymphoblastoid cell line: GM12878 ENCODE, biol_rep1.CNhs12331.10821-111C2.hg38.nobarcode	0.189278	substantia nigra - adult, donor10196.CNhs13803.10178-103C7.hg38.nobarcode	0.222353
RHB1204__GM12878_B1__orange:Iter_7	B lymphoblastoid cell line: GM12878 ENCODE, biol_rep1.CNhs12331.10821-111C2.hg38.nobarcode	0.300894	CD4+CD25+CD45RA- memory regulatory T cells expanded, donor1.CNhs13204.11794-124C3.hg38.nobarcode	0.575411
RHB1205__GM12878_B1__orange:Iter_7	B lymphoblastoid cell line: GM12878 ENCODE, biol_rep1.CNhs12331.10821-111C2.hg38.nobarcode	0.251235	CD4+CD25+CD45RA- memory regulatory T cells expanded, donor1.CNhs13204.11794-124C3.hg38.nobarcode	0.264128
RHB1206__GM12878_B1__orange:Iter_7	B lymphoblastoid cell line: GM12878 ENCODE, biol_rep1.CNhs12331.10821-111C2.hg38.nobarcode	0.254879	Small Airway Epithelial Cells donor2 (nuclear fraction).CNhs14565.14335-155F6.hg38.nobarcode	0.893123
RHB1207__GM12878_B1__orange:Iter_7	B lymphoblastoid cell line: GM12878 ENCODE, biol_rep3.CNhs12333.10823-111C4.hg38.nobarcode	0.265326	Fibroblast - skin, normal donor2 (cytoplasmic fraction).CNhs14561.14301-155B8.hg38.nobarcode	0.287589
RHB1208__GM12878_B1__orange:Iter_7	B lymphoblastoid cell line: GM12878 ENCODE, biol_rep3.CNhs12333.10823-111C4.hg38.nobarcode	0.342968	CD4+CD25+CD45RA+ naive regulatory T cells expanded, donor1.CNhs13203.11793-124C2.hg38.nobarcode	0.347289
RHB1125__GM12878_B1__orange:Iter_7	B lymphoblastoid cell line: GM12878 ENCODE, biol_rep1.CNhs12331.10821-111C2.hg38.nobarcode	0.3371	migratory langerhans cells, donor2.CNhs13536.11902-125F3.hg38.nobarcode	0.595002
RHB1116__GM12878_B1__orange:Iter_8	B lymphoblastoid cell line: GM12878 ENCODE, biol_rep3.CNhs12333.10823-111C4.hg38.nobarcode	0.143817	CD4+CD25+CD45RA- memory regulatory T cells expanded, donor3.CNhs13812.11920-125H3.hg38.nobarcode	0.161746
RHB1118__GM12878_B1__orange:Iter_8	splenic lymphoma with villous lymphocytes cell line:SLVL.CNhs10741.10424-106D1.hg38.nobarcode	0.133679	mycosis fungoides, T cell lymphoma cell line:HuT 102 TIB-162.CNhs11858.10744-110C6.hg38.nobarcode	0.136226
RHB1122__GM12878_B1__orange:Iter_8	B lymphoblastoid cell line: GM12878 ENCODE, biol_rep1.CNhs12331.10821-111C2.hg38.nobarcode	0.309436	migratory langerhans cells, donor1.CNhs13535.11901-125F2.hg38.nobarcode	0.449316
RHB1124__GM12878_B1__orange:Iter_8	B lymphoblastoid cell line: GM12878 ENCODE, biol_rep1.CNhs12331.10821-111C2.hg38.nobarcode	0.340527	migratory langerhans cells, donor1.CNhs13535.11901-125F2.hg38.nobarcode	0.345101
RHB1129__GM12878_B1__orange:Iter_8	B lymphoblastoid cell line: GM12878 ENCODE, biol_rep3.CNhs12333.10823-111C4.hg38.nobarcode	0.34296	migratory langerhans cells, donor1.CNhs13535.11901-125F2.hg38.nobarcode	0.59349
RHB1140__GM12878_B1__orange:Iter_8	B lymphoblastoid cell line: GM12878 ENCODE, biol_rep3.CNhs12333.10823-111C4.hg38.nobarcode	0.319379	migratory langerhans cells, donor1.CNhs13535.11901-125F2.hg38.nobarcode	0.578387
RHB1141__GM12878_B1__orange:Iter_8	B lymphoblastoid cell line: GM12878 ENCODE, biol_rep3.CNhs12333.10823-111C4.hg38.nobarcode	0.390658	splenic lymphoma with villous lymphocytes cell line:SLVL.CNhs10741.10424-106D1.hg38.nobarcode	0.329113
RHB1146__GM12878_B1__orange:Iter_8	splenic lymphoma with villous lymphocytes cell line:SLVL.CNhs10741.10424-106D1.hg38.nobarcode	0.213938	ARPE-19 EMT induced with TGF-beta and TNF-alpha, 06hr00min, biol_rep2.CNhs14520.13665-147D2.hg38.nobarcode	0.622181
RHB1147__GM12878_B1__orange:Iter_8	B lymphoblastoid cell line: GM12878 ENCODE, biol_rep1.CNhs12331.10821-111C2.hg38.nobarcode	0.304221	CD4+CD25+CD45RA- memory regulatory T cells, donor3.CNhs13538.11908-125F9.hg38.nobarcode	0.424035
RHB1153__GM12878_B1__orange:Iter_8	B lymphoblastoid cell line: GM12878 ENCODE, biol_rep1.CNhs12331.10821-111C2.hg38.nobarcode	0.333559	CD4+CD25+CD45RA- memory regulatory T cells, donor3.CNhs13538.11908-125F9.hg38.nobarcode	0.634411
RHB1158__GM12878_B1__orange:Iter_8	B lymphoblastoid cell line: GM12878 ENCODE, biol_rep1.CNhs12331.10821-111C2.hg38.nobarcode	0.303748	medial temporal gyrus, adult, donor10258, tech_rep2.CNhs14552.10376-105G7.hg38.nobarcode	0.526198
RHB1162__GM12878_B1__orange:Iter_8	B lymphoblastoid cell line: GM12878 ENCODE, biol_rep3.CNhs12333.10823-111C4.hg38.nobarcode	0.342447	CD4+CD25+CD45RA- memory regulatory T cells, donor3.CNhs13538.11908-125F9.hg38.nobarcode	0.641731
RHB1165__GM12878_B1__orange:Iter_8	B lymphoblastoid cell line: GM12878 ENCODE, biol_rep3.CNhs12333.10823-111C4.hg38.nobarcode	0.347729	CD4+CD25+CD45RA- memory regulatory T cells, donor3.CNhs13538.11908-125F9.hg38.nobarcode	0.392479
RHB1167__GM12878_B1__orange:Iter_8	B lymphoblastoid cell line: GM12878 ENCODE, biol_rep1.CNhs12331.10821-111C2.hg38.nobarcode	0.340304	migratory langerhans cells, donor3.CNhs13547.11903-125F4.hg38.nobarcode	0.393272
RHB1169__GM12878_B1__orange:Iter_8	B lymphoblastoid cell line: GM12878 ENCODE, biol_rep1.CNhs12331.10821-111C2.hg38.nobarcode	0.172644	medial temporal gyrus, adult, donor10258, tech_rep2.CNhs14552.10376-105G7.hg38.nobarcode	0.297788
RHB1171__GM12878_B1__orange:Iter_8	B lymphoblastoid cell line: GM12878 ENCODE, biol_rep1.CNhs12331.10821-111C2.hg38.nobarcode	0.32143	CD4+CD25+CD45RA- memory regulatory T cells, donor3.CNhs13538.11908-125F9.hg38.nobarcode	0.595401
RHB1172__GM12878_B1__orange:Iter_8	B lymphoblastoid cell line: GM12878 ENCODE, biol_rep3.CNhs12333.10823-111C4.hg38.nobarcode	0.196754	Saos-2 osteosarcoma treated with ascorbic acid and BGP to induce calcification, 00hr15min, biol_rep1 (A1 T1).CNhs12381.12663-134I8.hg38.nobarcode	0.198179
RHB1173__GM12878_B1__orange:Iter_8	B lymphoblastoid cell line: GM12878 ENCODE, biol_rep3.CNhs12333.10823-111C4.hg38.nobarcode	0.311174	migratory langerhans cells, donor1.CNhs13535.11901-125F2.hg38.nobarcode	0.354237
RHB1185__GM12878_B1__orange:Iter_8	splenic lymphoma with villous lymphocytes cell line:SLVL.CNhs10741.10424-106D1.hg38.nobarcode	0.145695	Fibroblast - skin, normal donor2 (cytoplasmic fraction).CNhs14561.14301-155B8.hg38.nobarcode	0.155091
RHB1188__GM12878_B1__orange:Iter_8	B lymphoblastoid cell line: GM12878 ENCODE, biol_rep1.CNhs12331.10821-111C2.hg38.nobarcode	0.309787	migratory langerhans cells, donor1.CNhs13535.11901-125F2.hg38.nobarcode	0.507704
RHB1189__GM12878_B1__orange:Iter_8	B lymphoblastoid cell line: GM12878 ENCODE, biol_rep1.CNhs12331.10821-111C2.hg38.nobarcode	0.334532	migratory langerhans cells, donor1.CNhs13535.11901-125F2.hg38.nobarcode	0.472349
RHB1193__GM12878_B1__orange:Iter_8	B lymphoblastoid cell line: GM12878 ENCODE, biol_rep1.CNhs12331.10821-111C2.hg38.nobarcode	0.294281	migratory langerhans cells, donor1.CNhs13535.11901-125F2.hg38.nobarcode	0.557722
RHB1197__GM12878_B1__orange:Iter_8	B lymphoblastoid cell line: GM12878 ENCODE, biol_rep3.CNhs12333.10823-111C4.hg38.nobarcode	0.35822	CD4+CD25+CD45RA- memory regulatory T cells, donor3.CNhs13538.11908-125F9.hg38.nobarcode	0.580327
RHB1199__GM12878_B1__orange:Iter_8	B lymphoblastoid cell line: GM12878 ENCODE, biol_rep3.CNhs12333.10823-111C4.hg38.nobarcode	0.345313	thymus, fetal, pool1.CNhs10650.10043-101F7.hg38.nobarcode	0.557405
RHB1200__GM12878_B1__orange:Iter_8	B lymphoblastoid cell line: GM12878 ENCODE, biol_rep1.CNhs12331.10821-111C2.hg38.nobarcode	0.258877	giant cell carcinoma cell line:Lu99B.CNhs10751.10433-106E1.hg38.nobarcode	0.607796
RHB1201__GM12878_B1__orange:Iter_8	B lymphoblastoid cell line: GM12878 ENCODE, biol_rep1.CNhs12331.10821-111C2.hg38.nobarcode	0.195894	substantia nigra - adult, donor10196.CNhs13803.10178-103C7.hg38.nobarcode	0.20677
RHB1204__GM12878_B1__orange:Iter_8	B lymphoblastoid cell line: GM12878 ENCODE, biol_rep1.CNhs12331.10821-111C2.hg38.nobarcode	0.300331	CD4+CD25+CD45RA- memory regulatory T cells expanded, donor1.CNhs13204.11794-124C3.hg38.nobarcode	0.580346
RHB1205__GM12878_B1__orange:Iter_8	B lymphoblastoid cell line: GM12878 ENCODE, biol_rep1.CNhs12331.10821-111C2.hg38.nobarcode	0.256228	CD4+CD25+CD45RA+ naive regulatory T cells expanded, donor1.CNhs13203.11793-124C2.hg38.nobarcode	0.265375
RHB1206__GM12878_B1__orange:Iter_8	B lymphoblastoid cell line: GM12878 ENCODE, biol_rep1.CNhs12331.10821-111C2.hg38.nobarcode	0.252668	Small Airway Epithelial Cells donor2 (nuclear fraction).CNhs14565.14335-155F6.hg38.nobarcode	0.896656
RHB1207__GM12878_B1__orange:Iter_8	B lymphoblastoid cell line: GM12878 ENCODE, biol_rep3.CNhs12333.10823-111C4.hg38.nobarcode	0.266049	Fibroblast - skin, normal donor2 (cytoplasmic fraction).CNhs14561.14301-155B8.hg38.nobarcode	0.28854
RHB1208__GM12878_B1__orange:Iter_8	B lymphoblastoid cell line: GM12878 ENCODE, biol_rep3.CNhs12333.10823-111C4.hg38.nobarcode	0.340987	CD4+CD25+CD45RA+ naive regulatory T cells expanded, donor1.CNhs13203.11793-124C2.hg38.nobarcode	0.360151
RHB1125__GM12878_B1__orange:Iter_8	B lymphoblastoid cell line: GM12878 ENCODE, biol_rep1.CNhs12331.10821-111C2.hg38.nobarcode	0.33164	migratory langerhans cells, donor2.CNhs13536.11902-125F3.hg38.nobarcode	0.572845
RHB1116__GM12878_B1__orange:Iter_9	B lymphoblastoid cell line: GM12878 ENCODE, biol_rep3.CNhs12333.10823-111C4.hg38.nobarcode	0.145153	CD4+CD25+CD45RA- memory regulatory T cells expanded, donor3.CNhs13812.11920-125H3.hg38.nobarcode	0.173503
RHB1118__GM12878_B1__orange:Iter_9	B lymphoblastoid cell line: GM12878 ENCODE, biol_rep1.CNhs12331.10821-111C2.hg38.nobarcode	0.140399	mycosis fungoides, T cell lymphoma cell line:HuT 102 TIB-162.CNhs11858.10744-110C6.hg38.nobarcode	0.126147
RHB1122__GM12878_B1__orange:Iter_9	splenic lymphoma with villous lymphocytes cell line:SLVL.CNhs10741.10424-106D1.hg38.nobarcode	0.307799	migratory langerhans cells, donor1.CNhs13535.11901-125F2.hg38.nobarcode	0.440192
RHB1124__GM12878_B1__orange:Iter_9	B lymphoblastoid cell line: GM12878 ENCODE, biol_rep1.CNhs12331.10821-111C2.hg38.nobarcode	0.340295	migratory langerhans cells, donor1.CNhs13535.11901-125F2.hg38.nobarcode	0.352084
RHB1129__GM12878_B1__orange:Iter_9	B lymphoblastoid cell line: GM12878 ENCODE, biol_rep3.CNhs12333.10823-111C4.hg38.nobarcode	0.340595	migratory langerhans cells, donor1.CNhs13535.11901-125F2.hg38.nobarcode	0.554721
RHB1140__GM12878_B1__orange:Iter_9	B lymphoblastoid cell line: GM12878 ENCODE, biol_rep3.CNhs12333.10823-111C4.hg38.nobarcode	0.321352	migratory langerhans cells, donor1.CNhs13535.11901-125F2.hg38.nobarcode	0.580253
RHB1141__GM12878_B1__orange:Iter_9	B lymphoblastoid cell line: GM12878 ENCODE, biol_rep3.CNhs12333.10823-111C4.hg38.nobarcode	0.392274	splenic lymphoma with villous lymphocytes cell line:SLVL.CNhs10741.10424-106D1.hg38.nobarcode	0.338297
RHB1146__GM12878_B1__orange:Iter_9	splenic lymphoma with villous lymphocytes cell line:SLVL.CNhs10741.10424-106D1.hg38.nobarcode	0.220349	Myoblast differentiation to myotubes, day01, control donor2.CNhs14568.13479-145A5.hg38.nobarcode	0.636264
RHB1147__GM12878_B1__orange:Iter_9	B lymphoblastoid cell line: GM12878 ENCODE, biol_rep1.CNhs12331.10821-111C2.hg38.nobarcode	0.302083	CD4+CD25+CD45RA- memory regulatory T cells, donor3.CNhs13538.11908-125F9.hg38.nobarcode	0.390185
RHB1153__GM12878_B1__orange:Iter_9	B lymphoblastoid cell line: GM12878 ENCODE, biol_rep1.CNhs12331.10821-111C2.hg38.nobarcode	0.331722	CD4+CD25+CD45RA- memory regulatory T cells, donor3.CNhs13538.11908-125F9.hg38.nobarcode	0.593468
RHB1158__GM12878_B1__orange:Iter_9	B lymphoblastoid cell line: GM12878 ENCODE, biol_rep1.CNhs12331.10821-111C2.hg38.nobarcode	0.300109	medial temporal gyrus, adult, donor10258, tech_rep2.CNhs14552.10376-105G7.hg38.nobarcode	0.546613
RHB1162__GM12878_B1__orange:Iter_9	B lymphoblastoid cell line: GM12878 ENCODE, biol_rep3.CNhs12333.10823-111C4.hg38.nobarcode	0.342317	CD4+CD25+CD45RA- memory regulatory T cells, donor3.CNhs13538.11908-125F9.hg38.nobarcode	0.635464
RHB1165__GM12878_B1__orange:Iter_9	B lymphoblastoid cell line: GM12878 ENCODE, biol_rep3.CNhs12333.10823-111C4.hg38.nobarcode	0.34837	CD4+CD25+CD45RA- memory regulatory T cells, donor3.CNhs13538.11908-125F9.hg38.nobarcode	0.362838
RHB1167__GM12878_B1__orange:Iter_9	B lymphoblastoid cell line: GM12878 ENCODE, biol_rep1.CNhs12331.10821-111C2.hg38.nobarcode	0.344077	migratory langerhans cells, donor3.CNhs13547.11903-125F4.hg38.nobarcode	0.391261
RHB1169__GM12878_B1__orange:Iter_9	B lymphoblastoid cell line: GM12878 ENCODE, biol_rep1.CNhs12331.10821-111C2.hg38.nobarcode	0.174745	medial temporal gyrus, adult, donor10258, tech_rep2.CNhs14552.10376-105G7.hg38.nobarcode	0.302075
RHB1171__GM12878_B1__orange:Iter_9	B lymphoblastoid cell line: GM12878 ENCODE, biol_rep1.CNhs12331.10821-111C2.hg38.nobarcode	0.317019	CD4+CD25+CD45RA- memory regulatory T cells, donor3.CNhs13538.11908-125F9.hg38.nobarcode	0.630657
RHB1172__GM12878_B1__orange:Iter_9	B lymphoblastoid cell line: GM12878 ENCODE, biol_rep3.CNhs12333.10823-111C4.hg38.nobarcode	0.201261	Saos-2 osteosarcoma treated with ascorbic acid and BGP to induce calcification, 00hr15min, biol_rep1 (A1 T1).CNhs12381.12663-134I8.hg38.nobarcode	0.191918
RHB1173__GM12878_B1__orange:Iter_9	B lymphoblastoid cell line: GM12878 ENCODE, biol_rep3.CNhs12333.10823-111C4.hg38.nobarcode	0.30676	migratory langerhans cells, donor1.CNhs13535.11901-125F2.hg38.nobarcode	0.342354
RHB1185__GM12878_B1__orange:Iter_9	splenic lymphoma with villous lymphocytes cell line:SLVL.CNhs10741.10424-106D1.hg38.nobarcode	0.144496	Fibroblast - skin, normal donor2 (cytoplasmic fraction).CNhs14561.14301-155B8.hg38.nobarcode	0.153585
RHB1188__GM12878_B1__orange:Iter_9	B lymphoblastoid cell line: GM12878 ENCODE, biol_rep1.CNhs12331.10821-111C2.hg38.nobarcode	0.309643	migratory langerhans cells, donor1.CNhs13535.11901-125F2.hg38.nobarcode	0.504086
RHB1189__GM12878_B1__orange:Iter_9	B lymphoblastoid cell line: GM12878 ENCODE, biol_rep1.CNhs12331.10821-111C2.hg38.nobarcode	0.332204	migratory langerhans cells, donor1.CNhs13535.11901-125F2.hg38.nobarcode	0.470367
RHB1193__GM12878_B1__orange:Iter_9	B lymphoblastoid cell line: GM12878 ENCODE, biol_rep1.CNhs12331.10821-111C2.hg38.nobarcode	0.297915	migratory langerhans cells, donor1.CNhs13535.11901-125F2.hg38.nobarcode	0.545528
RHB1197__GM12878_B1__orange:Iter_9	B lymphoblastoid cell line: GM12878 ENCODE, biol_rep3.CNhs12333.10823-111C4.hg38.nobarcode	0.365927	squamous cell lung carcinoma cell line:EBC-1.CNhs11273.10486-107A9.hg38.nobarcode	0.576005
RHB1199__GM12878_B1__orange:Iter_9	B lymphoblastoid cell line: GM12878 ENCODE, biol_rep3.CNhs12333.10823-111C4.hg38.nobarcode	0.350674	thymus, fetal, pool1.CNhs10650.10043-101F7.hg38.nobarcode	0.573451
RHB1200__GM12878_B1__orange:Iter_9	splenic lymphoma with villous lymphocytes cell line:SLVL.CNhs10741.10424-106D1.hg38.nobarcode	0.254375	giant cell carcinoma cell line:Lu99B.CNhs10751.10433-106E1.hg38.nobarcode	0.587017
RHB1201__GM12878_B1__orange:Iter_9	B lymphoblastoid cell line: GM12878 ENCODE, biol_rep1.CNhs12331.10821-111C2.hg38.nobarcode	0.190377	substantia nigra - adult, donor10196.CNhs13803.10178-103C7.hg38.nobarcode	0.209148
RHB1204__GM12878_B1__orange:Iter_9	splenic lymphoma with villous lymphocytes cell line:SLVL.CNhs10741.10424-106D1.hg38.nobarcode	0.299166	CD4+CD25+CD45RA- memory regulatory T cells expanded, donor1.CNhs13204.11794-124C3.hg38.nobarcode	0.561043
RHB1205__GM12878_B1__orange:Iter_9	B lymphoblastoid cell line: GM12878 ENCODE, biol_rep3.CNhs12333.10823-111C4.hg38.nobarcode	0.251622	CD4+CD25+CD45RA+ naive regulatory T cells expanded, donor1.CNhs13203.11793-124C2.hg38.nobarcode	0.265751
RHB1206__GM12878_B1__orange:Iter_9	B lymphoblastoid cell line: GM12878 ENCODE, biol_rep1.CNhs12331.10821-111C2.hg38.nobarcode	0.250905	Small Airway Epithelial Cells donor2 (nuclear fraction).CNhs14565.14335-155F6.hg38.nobarcode	0.905263
RHB1207__GM12878_B1__orange:Iter_9	B lymphoblastoid cell line: GM12878 ENCODE, biol_rep3.CNhs12333.10823-111C4.hg38.nobarcode	0.265865	Fibroblast - skin, normal donor2 (cytoplasmic fraction).CNhs14561.14301-155B8.hg38.nobarcode	0.298883
RHB1208__GM12878_B1__orange:Iter_9	B lymphoblastoid cell line: GM12878 ENCODE, biol_rep3.CNhs12333.10823-111C4.hg38.nobarcode	0.340635	CD4+CD25+CD45RA+ naive regulatory T cells expanded, donor1.CNhs13203.11793-124C2.hg38.nobarcode	0.352889
RHB1125__GM12878_B1__orange:Iter_9	B lymphoblastoid cell line: GM12878 ENCODE, biol_rep1.CNhs12331.10821-111C2.hg38.nobarcode	0.330748	migratory langerhans cells, donor2.CNhs13536.11902-125F3.hg38.nobarcode	0.578181
RHB1116__GM12878_B1__orange:Iter_10	Burkitt's lymphoma cell line:RAJI.CNhs11268.10476-106I8.hg38.nobarcode	0.143979	CD4+CD25+CD45RA- memory regulatory T cells expanded, donor3.CNhs13812.11920-125H3.hg38.nobarcode	0.156194
RHB1118__GM12878_B1__orange:Iter_10	B lymphoblastoid cell line: GM12878 ENCODE, biol_rep1.CNhs12331.10821-111C2.hg38.nobarcode	0.136733	mycosis fungoides, T cell lymphoma cell line:HuT 102 TIB-162.CNhs11858.10744-110C6.hg38.nobarcode	0.140338
RHB1122__GM12878_B1__orange:Iter_10	splenic lymphoma with villous lymphocytes cell line:SLVL.CNhs10741.10424-106D1.hg38.nobarcode	0.312973	migratory langerhans cells, donor1.CNhs13535.11901-125F2.hg38.nobarcode	0.444373
RHB1124__GM12878_B1__orange:Iter_10	B lymphoblastoid cell line: GM12878 ENCODE, biol_rep1.CNhs12331.10821-111C2.hg38.nobarcode	0.339395	migratory langerhans cells, donor1.CNhs13535.11901-125F2.hg38.nobarcode	0.350948
RHB1129__GM12878_B1__orange:Iter_10	B lymphoblastoid cell line: GM12878 ENCODE, biol_rep3.CNhs12333.10823-111C4.hg38.nobarcode	0.344613	migratory langerhans cells, donor1.CNhs13535.11901-125F2.hg38.nobarcode	0.557898
RHB1140__GM12878_B1__orange:Iter_10	B lymphoblastoid cell line: GM12878 ENCODE, biol_rep1.CNhs12331.10821-111C2.hg38.nobarcode	0.319616	migratory langerhans cells, donor1.CNhs13535.11901-125F2.hg38.nobarcode	0.573989
RHB1141__GM12878_B1__orange:Iter_10	B lymphoblastoid cell line: GM12878 ENCODE, biol_rep3.CNhs12333.10823-111C4.hg38.nobarcode	0.391588	splenic lymphoma with villous lymphocytes cell line:SLVL.CNhs10741.10424-106D1.hg38.nobarcode	0.313519
RHB1146__GM12878_B1__orange:Iter_10	splenic lymphoma with villous lymphocytes cell line:SLVL.CNhs10741.10424-106D1.hg38.nobarcode	0.220402	Myoblast differentiation to myotubes, day01, control donor2.CNhs14568.13479-145A5.hg38.nobarcode	0.631976
RHB1147__GM12878_B1__orange:Iter_10	splenic lymphoma with villous lymphocytes cell line:SLVL.CNhs10741.10424-106D1.hg38.nobarcode	0.304401	CD4+CD25+CD45RA- memory regulatory T cells, donor3.CNhs13538.11908-125F9.hg38.nobarcode	0.412211
RHB1153__GM12878_B1__orange:Iter_10	B lymphoblastoid cell line: GM12878 ENCODE, biol_rep1.CNhs12331.10821-111C2.hg38.nobarcode	0.335516	CD4+CD25+CD45RA- memory regulatory T cells, donor3.CNhs13538.11908-125F9.hg38.nobarcode	0.609561
RHB1158__GM12878_B1__orange:Iter_10	B lymphoblastoid cell line: GM12878 ENCODE, biol_rep1.CNhs12331.10821-111C2.hg38.nobarcode	0.304904	medial temporal gyrus, adult, donor10258, tech_rep2.CNhs14552.10376-105G7.hg38.nobarcode	0.544786
RHB1162__GM12878_B1__orange:Iter_10	B lymphoblastoid cell line: GM12878 ENCODE, biol_rep3.CNhs12333.10823-111C4.hg38.nobarcode	0.346578	CD4+CD25+CD45RA- memory regulatory T cells, donor3.CNhs13538.11908-125F9.hg38.nobarcode	0.650668
RHB1165__GM12878_B1__orange:Iter_10	B lymphoblastoid cell line: GM12878 ENCODE, biol_rep3.CNhs12333.10823-111C4.hg38.nobarcode	0.345147	CD4+CD25+CD45RA- memory regulatory T cells, donor3.CNhs13538.11908-125F9.hg38.nobarcode	0.360171
RHB1167__GM12878_B1__orange:Iter_10	B lymphoblastoid cell line: GM12878 ENCODE, biol_rep1.CNhs12331.10821-111C2.hg38.nobarcode	0.339795	migratory langerhans cells, donor3.CNhs13547.11903-125F4.hg38.nobarcode	0.393091
RHB1169__GM12878_B1__orange:Iter_10	B lymphoblastoid cell line: GM12878 ENCODE, biol_rep1.CNhs12331.10821-111C2.hg38.nobarcode	0.175134	medial temporal gyrus, adult, donor10258, tech_rep2.CNhs14552.10376-105G7.hg38.nobarcode	0.292314
RHB1171__GM12878_B1__orange:Iter_10	B lymphoblastoid cell line: GM12878 ENCODE, biol_rep1.CNhs12331.10821-111C2.hg38.nobarcode	0.321948	CD4+CD25+CD45RA- memory regulatory T cells, donor3.CNhs13538.11908-125F9.hg38.nobarcode	0.618955
RHB1172__GM12878_B1__orange:Iter_10	B lymphoblastoid cell line: GM12878 ENCODE, biol_rep3.CNhs12333.10823-111C4.hg38.nobarcode	0.195605	Saos-2 osteosarcoma treated with ascorbic acid and BGP to induce calcification, 00hr15min, biol_rep1 (A1 T1).CNhs12381.12663-134I8.hg38.nobarcode	0.186913
RHB1173__GM12878_B1__orange:Iter_10	B lymphoblastoid cell line: GM12878 ENCODE, biol_rep3.CNhs12333.10823-111C4.hg38.nobarcode	0.31205	squamous cell lung carcinoma cell line:EBC-1.CNhs11273.10486-107A9.hg38.nobarcode	0.351458
RHB1185__GM12878_B1__orange:Iter_10	migratory langerhans cells, donor3.CNhs13547.11903-125F4.hg38.nobarcode	0.140257	Fibroblast - skin, normal donor2 (cytoplasmic fraction).CNhs14561.14301-155B8.hg38.nobarcode	0.145462
RHB1188__GM12878_B1__orange:Iter_10	B lymphoblastoid cell line: GM12878 ENCODE, biol_rep1.CNhs12331.10821-111C2.hg38.nobarcode	0.315801	migratory langerhans cells, donor1.CNhs13535.11901-125F2.hg38.nobarcode	0.490292
RHB1189__GM12878_B1__orange:Iter_10	B lymphoblastoid cell line: GM12878 ENCODE, biol_rep1.CNhs12331.10821-111C2.hg38.nobarcode	0.330581	migratory langerhans cells, donor1.CNhs13535.11901-125F2.hg38.nobarcode	0.491612
RHB1193__GM12878_B1__orange:Iter_10	B lymphoblastoid cell line: GM12878 ENCODE, biol_rep1.CNhs12331.10821-111C2.hg38.nobarcode	0.294805	CD4+CD25+CD45RA- memory regulatory T cells, donor3.CNhs13538.11908-125F9.hg38.nobarcode	0.550363
RHB1197__GM12878_B1__orange:Iter_10	B lymphoblastoid cell line: GM12878 ENCODE, biol_rep3.CNhs12333.10823-111C4.hg38.nobarcode	0.363096	squamous cell lung carcinoma cell line:EBC-1.CNhs11273.10486-107A9.hg38.nobarcode	0.550787
RHB1199__GM12878_B1__orange:Iter_10	B lymphoblastoid cell line: GM12878 ENCODE, biol_rep3.CNhs12333.10823-111C4.hg38.nobarcode	0.350639	Myoblast differentiation to myotubes, day01, control donor2.CNhs14568.13479-145A5.hg38.nobarcode	0.575206
RHB1200__GM12878_B1__orange:Iter_10	B lymphoblastoid cell line: GM12878 ENCODE, biol_rep1.CNhs12331.10821-111C2.hg38.nobarcode	0.257205	giant cell carcinoma cell line:Lu99B.CNhs10751.10433-106E1.hg38.nobarcode	0.583388
RHB1201__GM12878_B1__orange:Iter_10	B lymphoblastoid cell line: GM12878 ENCODE, biol_rep1.CNhs12331.10821-111C2.hg38.nobarcode	0.189092	substantia nigra - adult, donor10196.CNhs13803.10178-103C7.hg38.nobarcode	0.223281
RHB1204__GM12878_B1__orange:Iter_10	B lymphoblastoid cell line: GM12878 ENCODE, biol_rep1.CNhs12331.10821-111C2.hg38.nobarcode	0.300171	CD4+CD25+CD45RA- memory regulatory T cells expanded, donor1.CNhs13204.11794-124C3.hg38.nobarcode	0.580073
RHB1205__GM12878_B1__orange:Iter_10	B lymphoblastoid cell line: GM12878 ENCODE, biol_rep1.CNhs12331.10821-111C2.hg38.nobarcode	0.252682	CD4+CD25+CD45RA- memory regulatory T cells expanded, donor1.CNhs13204.11794-124C3.hg38.nobarcode	0.26527
RHB1206__GM12878_B1__orange:Iter_10	B lymphoblastoid cell line: GM12878 ENCODE, biol_rep1.CNhs12331.10821-111C2.hg38.nobarcode	0.256228	Small Airway Epithelial Cells donor2 (nuclear fraction).CNhs14565.14335-155F6.hg38.nobarcode	0.902848
RHB1207__GM12878_B1__orange:Iter_10	B lymphoblastoid cell line: GM12878 ENCODE, biol_rep3.CNhs12333.10823-111C4.hg38.nobarcode	0.270727	Fibroblast - skin, normal donor2 (cytoplasmic fraction).CNhs14561.14301-155B8.hg38.nobarcode	0.297116
RHB1208__GM12878_B1__orange:Iter_10	B lymphoblastoid cell line: GM12878 ENCODE, biol_rep3.CNhs12333.10823-111C4.hg38.nobarcode	0.34115	CD4+CD25+CD45RA+ naive regulatory T cells expanded, donor1.CNhs13203.11793-124C2.hg38.nobarcode	0.369478
RHB1125__GM12878_B1__orange:Iter_10	B lymphoblastoid cell line: GM12878 ENCODE, biol_rep1.CNhs12331.10821-111C2.hg38.nobarcode	0.332645	migratory langerhans cells, donor2.CNhs13536.11902-125F3.hg38.nobarcode	0.558571
RHG103__GM12878_B2__orange:Iter_1	B lymphoblastoid cell line: GM12878 ENCODE, biol_rep1.CNhs12331.10821-111C2.hg38.nobarcode	0.410528	xeroderma pigentosum b cell line:XPL 17.CNhs11813.10563-108A5.hg38.nobarcode	0.404163
RHG104__GM12878_B2__orange:Iter_1	B lymphoblastoid cell line: GM12878 ENCODE, biol_rep3.CNhs12333.10823-111C4.hg38.nobarcode	0.450825	B lymphoblastoid cell line: GM12878 ENCODE, biol_rep1.CNhs12331.10821-111C2.hg38.nobarcode	0.387497
RHG105__GM12878_B2__orange:Iter_1	B lymphoblastoid cell line: GM12878 ENCODE, biol_rep3.CNhs12333.10823-111C4.hg38.nobarcode	0.437143	B lymphoblastoid cell line: GM12878 ENCODE, biol_rep3.CNhs12333.10823-111C4.hg38.nobarcode	0.488799
RHG106__GM12878_B2__orange:Iter_1	B lymphoblastoid cell line: GM12878 ENCODE, biol_rep3.CNhs12333.10823-111C4.hg38.nobarcode	0.456975	B lymphoblastoid cell line: GM12878 ENCODE, biol_rep1.CNhs12331.10821-111C2.hg38.nobarcode	0.481663
RHG107__GM12878_B2__orange:Iter_1	B lymphoblastoid cell line: GM12878 ENCODE, biol_rep3.CNhs12333.10823-111C4.hg38.nobarcode	0.470141	B lymphoblastoid cell line: GM12878 ENCODE, biol_rep1.CNhs12331.10821-111C2.hg38.nobarcode	0.419842
RHG108__GM12878_B2__orange:Iter_1	B lymphoblastoid cell line: GM12878 ENCODE, biol_rep3.CNhs12333.10823-111C4.hg38.nobarcode	0.466529	B lymphoblastoid cell line: GM12878 ENCODE, biol_rep1.CNhs12331.10821-111C2.hg38.nobarcode	0.413028
RHG109__GM12878_B2__orange:Iter_1	B lymphoblastoid cell line: GM12878 ENCODE, biol_rep3.CNhs12333.10823-111C4.hg38.nobarcode	0.471272	H9 Embryonic Stem cells, biol_rep1 (H9ES-1).CNhs11917.12626-134E7.hg38.nobarcode	0.402673
RHG110__GM12878_B2__orange:Iter_1	B lymphoblastoid cell line: GM12878 ENCODE, biol_rep3.CNhs12333.10823-111C4.hg38.nobarcode	0.460564	B lymphoblastoid cell line: GM12878 ENCODE, biol_rep1.CNhs12331.10821-111C2.hg38.nobarcode	0.377523
RHG111__GM12878_B2__orange:Iter_1	B lymphoblastoid cell line: GM12878 ENCODE, biol_rep3.CNhs12333.10823-111C4.hg38.nobarcode	0.475265	B lymphoblastoid cell line: GM12878 ENCODE, biol_rep2.CNhs12332.10822-111C3.hg38.nobarcode	0.496104
RHG112__GM12878_B2__orange:Iter_1	B lymphoblastoid cell line: GM12878 ENCODE, biol_rep3.CNhs12333.10823-111C4.hg38.nobarcode	0.462223	H9 Embryoid body cells, melanocytic induction, day00, biol_rep1 (H9EB-1 d0).CNhs12822.12627-134E8.hg38.nobarcode	0.463817
RHG113__GM12878_B2__orange:Iter_1	B lymphoblastoid cell line: GM12878 ENCODE, biol_rep3.CNhs12333.10823-111C4.hg38.nobarcode	0.465724	H9 Embryonic Stem cells, biol_rep1 (H9ES-1).CNhs11917.12626-134E7.hg38.nobarcode	0.487141
RHG114__GM12878_B2__orange:Iter_1	B lymphoblastoid cell line: GM12878 ENCODE, biol_rep3.CNhs12333.10823-111C4.hg38.nobarcode	0.467792	B lymphoblastoid cell line: GM12878 ENCODE, biol_rep1.CNhs12331.10821-111C2.hg38.nobarcode	0.478014
RHG115__GM12878_B2__orange:Iter_1	B lymphoblastoid cell line: GM12878 ENCODE, biol_rep3.CNhs12333.10823-111C4.hg38.nobarcode	0.46213	B lymphoblastoid cell line: GM12878 ENCODE, biol_rep2.CNhs12332.10822-111C3.hg38.nobarcode	0.523528
RHG116__GM12878_B2__orange:Iter_1	B lymphoblastoid cell line: GM12878 ENCODE, biol_rep3.CNhs12333.10823-111C4.hg38.nobarcode	0.467482	H9 Embryonic Stem cells, biol_rep1 (H9ES-1).CNhs11917.12626-134E7.hg38.nobarcode	0.452162
RHG117__GM12878_B2__orange:Iter_1	B lymphoblastoid cell line: GM12878 ENCODE, biol_rep3.CNhs12333.10823-111C4.hg38.nobarcode	0.468898	B lymphoblastoid cell line: GM12878 ENCODE, biol_rep1.CNhs12331.10821-111C2.hg38.nobarcode	0.528904
RHG118__GM12878_B2__orange:Iter_1	B lymphoblastoid cell line: GM12878 ENCODE, biol_rep3.CNhs12333.10823-111C4.hg38.nobarcode	0.46013	B lymphoblastoid cell line: GM12878 ENCODE, biol_rep2.CNhs12332.10822-111C3.hg38.nobarcode	0.401166
RHG119__GM12878_B2__orange:Iter_1	B lymphoblastoid cell line: GM12878 ENCODE, biol_rep3.CNhs12333.10823-111C4.hg38.nobarcode	0.464072	B lymphoblastoid cell line: GM12878 ENCODE, biol_rep2.CNhs12332.10822-111C3.hg38.nobarcode	0.494347
RHG120__GM12878_B2__orange:Iter_1	B lymphoblastoid cell line: GM12878 ENCODE, biol_rep3.CNhs12333.10823-111C4.hg38.nobarcode	0.4511	H9 Embryonic Stem cells, biol_rep1 (H9ES-1).CNhs11917.12626-134E7.hg38.nobarcode	0.469676
RHG121__GM12878_B2__orange:Iter_1	B lymphoblastoid cell line: GM12878 ENCODE, biol_rep1.CNhs12331.10821-111C2.hg38.nobarcode	0.396809	migratory langerhans cells, donor1.CNhs13535.11901-125F2.hg38.nobarcode	0.42181
RHG122__GM12878_B2__orange:Iter_1	B lymphoblastoid cell line: GM12878 ENCODE, biol_rep3.CNhs12333.10823-111C4.hg38.nobarcode	0.406822	mycosis fungoides, T cell lymphoma cell line:HuT 102 TIB-162.CNhs11858.10744-110C6.hg38.nobarcode	0.456477
RHG123__GM12878_B2__orange:Iter_1	B lymphoblastoid cell line: GM12878 ENCODE, biol_rep3.CNhs12333.10823-111C4.hg38.nobarcode	0.428656	B lymphoblastoid cell line: GM12878 ENCODE, biol_rep3.CNhs12333.10823-111C4.hg38.nobarcode	0.44943
RHG124__GM12878_B2__orange:Iter_1	B lymphoblastoid cell line: GM12878 ENCODE, biol_rep3.CNhs12333.10823-111C4.hg38.nobarcode	0.450474	B lymphoblastoid cell line: GM12878 ENCODE, biol_rep1.CNhs12331.10821-111C2.hg38.nobarcode	0.490885
RHG125__GM12878_B2__orange:Iter_1	B lymphoblastoid cell line: GM12878 ENCODE, biol_rep3.CNhs12333.10823-111C4.hg38.nobarcode	0.466881	B lymphoblastoid cell line: GM12878 ENCODE, biol_rep1.CNhs12331.10821-111C2.hg38.nobarcode	0.418382
RHG126__GM12878_B2__orange:Iter_1	B lymphoblastoid cell line: GM12878 ENCODE, biol_rep3.CNhs12333.10823-111C4.hg38.nobarcode	0.371472	substantia nigra - adult, donor10196.CNhs13803.10178-103C7.hg38.nobarcode	0.311918
RHG127__GM12878_B2__orange:Iter_1	B lymphoblastoid cell line: GM12878 ENCODE, biol_rep1.CNhs12331.10821-111C2.hg38.nobarcode	0.421415	migratory langerhans cells, donor2.CNhs13536.11902-125F3.hg38.nobarcode	0.580681
RHG128__GM12878_B2__orange:Iter_1	B lymphoblastoid cell line: GM12878 ENCODE, biol_rep3.CNhs12333.10823-111C4.hg38.nobarcode	0.468137	B lymphoblastoid cell line: GM12878 ENCODE, biol_rep1.CNhs12331.10821-111C2.hg38.nobarcode	0.482494
RHG129__GM12878_B2__orange:Iter_1	B lymphoblastoid cell line: GM12878 ENCODE, biol_rep3.CNhs12333.10823-111C4.hg38.nobarcode	0.465486	B lymphoblastoid cell line: GM12878 ENCODE, biol_rep1.CNhs12331.10821-111C2.hg38.nobarcode	0.451064
RHG130__GM12878_B2__orange:Iter_1	B lymphoblastoid cell line: GM12878 ENCODE, biol_rep3.CNhs12333.10823-111C4.hg38.nobarcode	0.441308	B lymphoblastoid cell line: GM12878 ENCODE, biol_rep1.CNhs12331.10821-111C2.hg38.nobarcode	0.439743
RHG131__GM12878_B2__orange:Iter_1	B lymphoblastoid cell line: GM12878 ENCODE, biol_rep3.CNhs12333.10823-111C4.hg38.nobarcode	0.446297	B lymphoblastoid cell line: GM12878 ENCODE, biol_rep3.CNhs12333.10823-111C4.hg38.nobarcode	0.468956
RHG132__GM12878_B2__orange:Iter_1	B lymphoblastoid cell line: GM12878 ENCODE, biol_rep3.CNhs12333.10823-111C4.hg38.nobarcode	0.384884	substantia nigra - adult, donor10196.CNhs13803.10178-103C7.hg38.nobarcode	0.285969
RHG133__GM12878_B2__orange:Iter_1	B lymphoblastoid cell line: GM12878 ENCODE, biol_rep3.CNhs12333.10823-111C4.hg38.nobarcode	0.449006	B lymphoblastoid cell line: GM12878 ENCODE, biol_rep1.CNhs12331.10821-111C2.hg38.nobarcode	0.379252
RHG134__GM12878_B2__orange:Iter_1	B lymphoblastoid cell line: GM12878 ENCODE, biol_rep3.CNhs12333.10823-111C4.hg38.nobarcode	0.457469	B lymphoblastoid cell line: GM12878 ENCODE, biol_rep1.CNhs12331.10821-111C2.hg38.nobarcode	0.411554
RHG135__GM12878_B2__orange:Iter_1	B lymphoblastoid cell line: GM12878 ENCODE, biol_rep3.CNhs12333.10823-111C4.hg38.nobarcode	0.44094	migratory langerhans cells, donor1.CNhs13535.11901-125F2.hg38.nobarcode	0.523697
RHG136__GM12878_B2__orange:Iter_1	B lymphoblastoid cell line: GM12878 ENCODE, biol_rep3.CNhs12333.10823-111C4.hg38.nobarcode	0.45029	splenic lymphoma with villous lymphocytes cell line:SLVL.CNhs10741.10424-106D1.hg38.nobarcode	0.343657
RHG137__GM12878_B2__orange:Iter_1	B lymphoblastoid cell line: GM12878 ENCODE, biol_rep3.CNhs12333.10823-111C4.hg38.nobarcode	0.467185	H9 Embryonic Stem cells, biol_rep1 (H9ES-1).CNhs11917.12626-134E7.hg38.nobarcode	0.41201
RHG138__GM12878_B2__orange:Iter_1	B lymphoblastoid cell line: GM12878 ENCODE, biol_rep3.CNhs12333.10823-111C4.hg38.nobarcode	0.446777	B lymphoblastoid cell line: GM12878 ENCODE, biol_rep3.CNhs12333.10823-111C4.hg38.nobarcode	0.357355
RHG139__GM12878_B2__orange:Iter_1	B lymphoblastoid cell line: GM12878 ENCODE, biol_rep3.CNhs12333.10823-111C4.hg38.nobarcode	0.471258	B lymphoblastoid cell line: GM12878 ENCODE, biol_rep1.CNhs12331.10821-111C2.hg38.nobarcode	0.414472
RHG140__GM12878_B2__orange:Iter_1	B lymphoblastoid cell line: GM12878 ENCODE, biol_rep3.CNhs12333.10823-111C4.hg38.nobarcode	0.469744	Saos-2 osteosarcoma treated with ascorbic acid and BGP to induce calcification, 00hr15min, biol_rep1 (A1 T1).CNhs12381.12663-134I8.hg38.nobarcode	0.458603
RHG141__GM12878_B2__orange:Iter_1	B lymphoblastoid cell line: GM12878 ENCODE, biol_rep3.CNhs12333.10823-111C4.hg38.nobarcode	0.455398	CD4+CD25+CD45RA- memory regulatory T cells expanded, donor1.CNhs13204.11794-124C3.hg38.nobarcode	0.550436
RHG142__GM12878_B2__orange:Iter_1	B lymphoblastoid cell line: GM12878 ENCODE, biol_rep3.CNhs12333.10823-111C4.hg38.nobarcode	0.474952	B lymphoblastoid cell line: GM12878 ENCODE, biol_rep2.CNhs12332.10822-111C3.hg38.nobarcode	0.533744
RHG143__GM12878_B2__orange:Iter_1	B lymphoblastoid cell line: GM12878 ENCODE, biol_rep3.CNhs12333.10823-111C4.hg38.nobarcode	0.311808	substantia nigra - adult, donor10196.CNhs13803.10178-103C7.hg38.nobarcode	0.363257
RHG144__GM12878_B2__orange:Iter_1	B lymphoblastoid cell line: GM12878 ENCODE, biol_rep3.CNhs12333.10823-111C4.hg38.nobarcode	0.465671	H9 Embryonic Stem cells, biol_rep1 (H9ES-1).CNhs11917.12626-134E7.hg38.nobarcode	0.531158
RHG145__GM12878_B2__orange:Iter_1	B lymphoblastoid cell line: GM12878 ENCODE, biol_rep3.CNhs12333.10823-111C4.hg38.nobarcode	0.461932	H9 Embryonic Stem cells, biol_rep1 (H9ES-1).CNhs11917.12626-134E7.hg38.nobarcode	0.496913
RHG146__GM12878_B2__orange:Iter_1	B lymphoblastoid cell line: GM12878 ENCODE, biol_rep3.CNhs12333.10823-111C4.hg38.nobarcode	0.479194	B lymphoblastoid cell line: GM12878 ENCODE, biol_rep1.CNhs12331.10821-111C2.hg38.nobarcode	0.505045
RHG147__GM12878_B2__orange:Iter_1	B lymphoblastoid cell line: GM12878 ENCODE, biol_rep3.CNhs12333.10823-111C4.hg38.nobarcode	0.382498	B lymphoblastoid cell line: GM12878 ENCODE, biol_rep3.CNhs12333.10823-111C4.hg38.nobarcode	0.504676
RHG148__GM12878_B2__orange:Iter_1	B lymphoblastoid cell line: GM12878 ENCODE, biol_rep3.CNhs12333.10823-111C4.hg38.nobarcode	0.442219	xeroderma pigentosum b cell line:XPL 17.CNhs11813.10563-108A5.hg38.nobarcode	0.433474
RHG149__GM12878_B2__orange:Iter_1	B lymphoblastoid cell line: GM12878 ENCODE, biol_rep3.CNhs12333.10823-111C4.hg38.nobarcode	0.455649	H9 Embryonic Stem cells, biol_rep1 (H9ES-1).CNhs11917.12626-134E7.hg38.nobarcode	0.49286
RHG150__GM12878_B2__orange:Iter_1	B lymphoblastoid cell line: GM12878 ENCODE, biol_rep3.CNhs12333.10823-111C4.hg38.nobarcode	0.454594	B lymphoblastoid cell line: GM12878 ENCODE, biol_rep2.CNhs12332.10822-111C3.hg38.nobarcode	0.380652
RHG151__GM12878_B2__orange:Iter_1	B lymphoblastoid cell line: GM12878 ENCODE, biol_rep3.CNhs12333.10823-111C4.hg38.nobarcode	0.454647	B lymphoblastoid cell line: GM12878 ENCODE, biol_rep1.CNhs12331.10821-111C2.hg38.nobarcode	0.406869
RHG152__GM12878_B2__orange:Iter_1	B lymphoblastoid cell line: GM12878 ENCODE, biol_rep3.CNhs12333.10823-111C4.hg38.nobarcode	0.459599	B lymphoblastoid cell line: GM12878 ENCODE, biol_rep3.CNhs12333.10823-111C4.hg38.nobarcode	0.476582
RHG153__GM12878_B2__orange:Iter_1	B lymphoblastoid cell line: GM12878 ENCODE, biol_rep3.CNhs12333.10823-111C4.hg38.nobarcode	0.41838	xeroderma pigentosum b cell line:XPL 17.CNhs11813.10563-108A5.hg38.nobarcode	0.485625
RHG154__GM12878_B2__orange:Iter_1	B lymphoblastoid cell line: GM12878 ENCODE, biol_rep3.CNhs12333.10823-111C4.hg38.nobarcode	0.258956	substantia nigra - adult, donor10196.CNhs13803.10178-103C7.hg38.nobarcode	0.283741
RHG155__GM12878_B2__orange:Iter_1	B lymphoblastoid cell line: GM12878 ENCODE, biol_rep3.CNhs12333.10823-111C4.hg38.nobarcode	0.443046	B lymphoblastoid cell line: GM12878 ENCODE, biol_rep1.CNhs12331.10821-111C2.hg38.nobarcode	0.546523
RHG156__GM12878_B2__orange:Iter_1	B lymphoblastoid cell line: GM12878 ENCODE, biol_rep3.CNhs12333.10823-111C4.hg38.nobarcode	0.460877	B lymphoblastoid cell line: GM12878 ENCODE, biol_rep1.CNhs12331.10821-111C2.hg38.nobarcode	0.517915
RHG157__GM12878_B2__orange:Iter_1	B lymphoblastoid cell line: GM12878 ENCODE, biol_rep3.CNhs12333.10823-111C4.hg38.nobarcode	0.451276	xeroderma pigentosum b cell line:XPL 17.CNhs11813.10563-108A5.hg38.nobarcode	0.540091
RHG158__GM12878_B2__orange:Iter_1	B lymphoblastoid cell line: GM12878 ENCODE, biol_rep3.CNhs12333.10823-111C4.hg38.nobarcode	0.448231	B lymphoblastoid cell line: GM12878 ENCODE, biol_rep1.CNhs12331.10821-111C2.hg38.nobarcode	0.414431
RHG159__GM12878_B2__orange:Iter_1	B lymphoblastoid cell line: GM12878 ENCODE, biol_rep3.CNhs12333.10823-111C4.hg38.nobarcode	0.429179	xeroderma pigentosum b cell line:XPL 17.CNhs11813.10563-108A5.hg38.nobarcode	0.44023
RHG160__GM12878_B2__orange:Iter_1	B lymphoblastoid cell line: GM12878 ENCODE, biol_rep3.CNhs12333.10823-111C4.hg38.nobarcode	0.476554	B lymphoblastoid cell line: GM12878 ENCODE, biol_rep1.CNhs12331.10821-111C2.hg38.nobarcode	0.475146
RHG161__GM12878_B2__orange:Iter_1	B lymphoblastoid cell line: GM12878 ENCODE, biol_rep3.CNhs12333.10823-111C4.hg38.nobarcode	0.462363	B lymphoblastoid cell line: GM12878 ENCODE, biol_rep1.CNhs12331.10821-111C2.hg38.nobarcode	0.450882
RHG162__GM12878_B2__orange:Iter_1	B lymphoblastoid cell line: GM12878 ENCODE, biol_rep3.CNhs12333.10823-111C4.hg38.nobarcode	0.460086	Saos-2 osteosarcoma treated with ascorbic acid and BGP to induce calcification, 00hr15min, biol_rep1 (A1 T1).CNhs12381.12663-134I8.hg38.nobarcode	0.461409
RHG163__GM12878_B2__orange:Iter_1	B lymphoblastoid cell line: GM12878 ENCODE, biol_rep3.CNhs12333.10823-111C4.hg38.nobarcode	0.441615	B lymphoblastoid cell line: GM12878 ENCODE, biol_rep1.CNhs12331.10821-111C2.hg38.nobarcode	0.366306
RHG164__GM12878_B2__orange:Iter_1	B lymphoblastoid cell line: GM12878 ENCODE, biol_rep3.CNhs12333.10823-111C4.hg38.nobarcode	0.455667	plasma cell leukemia cell line:ARH-77.CNhs12807.10840-111E3.hg38.nobarcode	0.431562
RHG165__GM12878_B2__orange:Iter_1	B lymphoblastoid cell line: GM12878 ENCODE, biol_rep3.CNhs12333.10823-111C4.hg38.nobarcode	0.46732	B lymphoblastoid cell line: GM12878 ENCODE, biol_rep1.CNhs12331.10821-111C2.hg38.nobarcode	0.386876
RHG166__GM12878_B2__orange:Iter_1	B lymphoblastoid cell line: GM12878 ENCODE, biol_rep3.CNhs12333.10823-111C4.hg38.nobarcode	0.472155	Saos-2 osteosarcoma treated with ascorbic acid and BGP to induce calcification, 00hr15min, biol_rep1 (A1 T1).CNhs12381.12663-134I8.hg38.nobarcode	0.437913
RHG167__GM12878_B2__orange:Iter_1	B lymphoblastoid cell line: GM12878 ENCODE, biol_rep3.CNhs12333.10823-111C4.hg38.nobarcode	0.460122	Saos-2 osteosarcoma treated with ascorbic acid and BGP to induce calcification, 00hr15min, biol_rep1 (A1 T1).CNhs12381.12663-134I8.hg38.nobarcode	0.355463
RHG168__GM12878_B2__orange:Iter_1	B lymphoblastoid cell line: GM12878 ENCODE, biol_rep3.CNhs12333.10823-111C4.hg38.nobarcode	0.410968	cord blood derived cell line:COBL-a untreated.CNhs11045.10449-106F8.hg38.nobarcode	0.378144
RHG169__GM12878_B2__orange:Iter_1	B lymphoblastoid cell line: GM12878 ENCODE, biol_rep1.CNhs12331.10821-111C2.hg38.nobarcode	0.385425	migratory langerhans cells, donor2.CNhs13536.11902-125F3.hg38.nobarcode	0.580894
RHG170__GM12878_B2__orange:Iter_1	B lymphoblastoid cell line: GM12878 ENCODE, biol_rep3.CNhs12333.10823-111C4.hg38.nobarcode	0.463394	plasma cell leukemia cell line:ARH-77.CNhs12807.10840-111E3.hg38.nobarcode	0.469399
RHG171__GM12878_B2__orange:Iter_1	B lymphoblastoid cell line: GM12878 ENCODE, biol_rep3.CNhs12333.10823-111C4.hg38.nobarcode	0.455277	Saos-2 osteosarcoma treated with ascorbic acid and BGP to induce calcification, 00hr15min, biol_rep1 (A1 T1).CNhs12381.12663-134I8.hg38.nobarcode	0.423905
RHG172__GM12878_B2__orange:Iter_1	B lymphoblastoid cell line: GM12878 ENCODE, biol_rep3.CNhs12333.10823-111C4.hg38.nobarcode	0.450451	B lymphoblastoid cell line: GM12878 ENCODE, biol_rep3.CNhs12333.10823-111C4.hg38.nobarcode	0.422602
RHG173__GM12878_B2__orange:Iter_1	B lymphoblastoid cell line: GM12878 ENCODE, biol_rep3.CNhs12333.10823-111C4.hg38.nobarcode	0.441366	xeroderma pigentosum b cell line:XPL 17.CNhs11813.10563-108A5.hg38.nobarcode	0.478603
RHG174__GM12878_B2__orange:Iter_1	B lymphoblastoid cell line: GM12878 ENCODE, biol_rep1.CNhs12331.10821-111C2.hg38.nobarcode	0.338057	substantia nigra - adult, donor10196.CNhs13803.10178-103C7.hg38.nobarcode	0.226156
RHG175__GM12878_B2__orange:Iter_1	B lymphoblastoid cell line: GM12878 ENCODE, biol_rep3.CNhs12333.10823-111C4.hg38.nobarcode	0.444636	B lymphoblastoid cell line: GM12878 ENCODE, biol_rep1.CNhs12331.10821-111C2.hg38.nobarcode	0.325401
RHG176__GM12878_B2__orange:Iter_1	B lymphoblastoid cell line: GM12878 ENCODE, biol_rep3.CNhs12333.10823-111C4.hg38.nobarcode	0.455063	B lymphoblastoid cell line: GM12878 ENCODE, biol_rep1.CNhs12331.10821-111C2.hg38.nobarcode	0.381761
RHG177__GM12878_B2__orange:Iter_1	B lymphoblastoid cell line: GM12878 ENCODE, biol_rep3.CNhs12333.10823-111C4.hg38.nobarcode	0.427366	B lymphoblastoid cell line: GM12878 ENCODE, biol_rep1.CNhs12331.10821-111C2.hg38.nobarcode	0.302747
RHG178__GM12878_B2__orange:Iter_1	B lymphoblastoid cell line: GM12878 ENCODE, biol_rep3.CNhs12333.10823-111C4.hg38.nobarcode	0.432343	cord blood derived cell line:COBL-a untreated.CNhs11045.10449-106F8.hg38.nobarcode	0.370157
RHG179__GM12878_B2__orange:Iter_1	B lymphoblastoid cell line: GM12878 ENCODE, biol_rep3.CNhs12333.10823-111C4.hg38.nobarcode	0.458117	B lymphoblastoid cell line: GM12878 ENCODE, biol_rep1.CNhs12331.10821-111C2.hg38.nobarcode	0.38044
RHG180__GM12878_B2__orange:Iter_1	B lymphoblastoid cell line: GM12878 ENCODE, biol_rep3.CNhs12333.10823-111C4.hg38.nobarcode	0.446045	B lymphoblastoid cell line: GM12878 ENCODE, biol_rep1.CNhs12331.10821-111C2.hg38.nobarcode	0.502881
RHG181__GM12878_B2__orange:Iter_1	B lymphoblastoid cell line: GM12878 ENCODE, biol_rep3.CNhs12333.10823-111C4.hg38.nobarcode	0.451569	xeroderma pigentosum b cell line:XPL 17.CNhs11813.10563-108A5.hg38.nobarcode	0.464264
RHG182__GM12878_B2__orange:Iter_1	B lymphoblastoid cell line: GM12878 ENCODE, biol_rep1.CNhs12331.10821-111C2.hg38.nobarcode	0.415235	xeroderma pigentosum b cell line:XPL 17.CNhs11813.10563-108A5.hg38.nobarcode	0.582417
RHG183__GM12878_B2__orange:Iter_1	B lymphoblastoid cell line: GM12878 ENCODE, biol_rep3.CNhs12333.10823-111C4.hg38.nobarcode	0.423913	xeroderma pigentosum b cell line:XPL 17.CNhs11813.10563-108A5.hg38.nobarcode	0.530119
RHG184__GM12878_B2__orange:Iter_1	B lymphoblastoid cell line: GM12878 ENCODE, biol_rep3.CNhs12333.10823-111C4.hg38.nobarcode	0.436223	B lymphoblastoid cell line: GM12878 ENCODE, biol_rep3.CNhs12333.10823-111C4.hg38.nobarcode	0.440377
RHG185__GM12878_B2__orange:Iter_1	B lymphoblastoid cell line: GM12878 ENCODE, biol_rep3.CNhs12333.10823-111C4.hg38.nobarcode	0.401575	B lymphoblastoid cell line: GM12878 ENCODE, biol_rep1.CNhs12331.10821-111C2.hg38.nobarcode	0.359169
RHG186__GM12878_B2__orange:Iter_1	B lymphoblastoid cell line: GM12878 ENCODE, biol_rep3.CNhs12333.10823-111C4.hg38.nobarcode	0.427633	xeroderma pigentosum b cell line:XPL 17.CNhs11813.10563-108A5.hg38.nobarcode	0.570844
RHG187__GM12878_B2__orange:Iter_1	B lymphoblastoid cell line: GM12878 ENCODE, biol_rep1.CNhs12331.10821-111C2.hg38.nobarcode	0.444796	xeroderma pigentosum b cell line:XPL 17.CNhs11813.10563-108A5.hg38.nobarcode	0.543876
RHG188__GM12878_B2__orange:Iter_1	B lymphoblastoid cell line: GM12878 ENCODE, biol_rep3.CNhs12333.10823-111C4.hg38.nobarcode	0.455196	B lymphoblastoid cell line: GM12878 ENCODE, biol_rep2.CNhs12332.10822-111C3.hg38.nobarcode	0.500347
RHG189__GM12878_B2__orange:Iter_1	B lymphoblastoid cell line: GM12878 ENCODE, biol_rep3.CNhs12333.10823-111C4.hg38.nobarcode	0.410225	substantia nigra - adult, donor10196.CNhs13803.10178-103C7.hg38.nobarcode	0.283916
RHG190__GM12878_B2__orange:Iter_1	B lymphoblastoid cell line: GM12878 ENCODE, biol_rep3.CNhs12333.10823-111C4.hg38.nobarcode	0.46048	B lymphoblastoid cell line: GM12878 ENCODE, biol_rep2.CNhs12332.10822-111C3.hg38.nobarcode	0.506045
RHG191__GM12878_B2__orange:Iter_1	B lymphoblastoid cell line: GM12878 ENCODE, biol_rep3.CNhs12333.10823-111C4.hg38.nobarcode	0.474293	B lymphoblastoid cell line: GM12878 ENCODE, biol_rep2.CNhs12332.10822-111C3.hg38.nobarcode	0.537418
RHG192__GM12878_B2__orange:Iter_1	B lymphoblastoid cell line: GM12878 ENCODE, biol_rep3.CNhs12333.10823-111C4.hg38.nobarcode	0.479791	B lymphoblastoid cell line: GM12878 ENCODE, biol_rep2.CNhs12332.10822-111C3.hg38.nobarcode	0.549443
RHG193__GM12878_B2__orange:Iter_1	B lymphoblastoid cell line: GM12878 ENCODE, biol_rep3.CNhs12333.10823-111C4.hg38.nobarcode	0.461151	H9 Embryoid body cells, melanocytic induction, day00, biol_rep1 (H9EB-1 d0).CNhs12822.12627-134E8.hg38.nobarcode	0.435437
RHG194__GM12878_B2__orange:Iter_1	B lymphoblastoid cell line: GM12878 ENCODE, biol_rep3.CNhs12333.10823-111C4.hg38.nobarcode	0.467675	B lymphoblastoid cell line: GM12878 ENCODE, biol_rep2.CNhs12332.10822-111C3.hg38.nobarcode	0.510284
RHG195__GM12878_B2__orange:Iter_1	B lymphoblastoid cell line: GM12878 ENCODE, biol_rep3.CNhs12333.10823-111C4.hg38.nobarcode	0.451278	B lymphoblastoid cell line: GM12878 ENCODE, biol_rep2.CNhs12332.10822-111C3.hg38.nobarcode	0.448051
RHG196__GM12878_B2__orange:Iter_1	B lymphoblastoid cell line: GM12878 ENCODE, biol_rep3.CNhs12333.10823-111C4.hg38.nobarcode	0.475608	B lymphoblastoid cell line: GM12878 ENCODE, biol_rep2.CNhs12332.10822-111C3.hg38.nobarcode	0.568887
RHG197__GM12878_B2__orange:Iter_1	B lymphoblastoid cell line: GM12878 ENCODE, biol_rep3.CNhs12333.10823-111C4.hg38.nobarcode	0.436797	xeroderma pigentosum b cell line:XPL 17.CNhs11813.10563-108A5.hg38.nobarcode	0.510819
RHG198__GM12878_B2__orange:Iter_1	B lymphoblastoid cell line: GM12878 ENCODE, biol_rep3.CNhs12333.10823-111C4.hg38.nobarcode	0.476815	B lymphoblastoid cell line: GM12878 ENCODE, biol_rep1.CNhs12331.10821-111C2.hg38.nobarcode	0.487108
RHG103__GM12878_B2__orange:Iter_2	B lymphoblastoid cell line: GM12878 ENCODE, biol_rep1.CNhs12331.10821-111C2.hg38.nobarcode	0.421173	B lymphoblastoid cell line: GM12878 ENCODE, biol_rep1.CNhs12331.10821-111C2.hg38.nobarcode	0.420699
RHG104__GM12878_B2__orange:Iter_2	B lymphoblastoid cell line: GM12878 ENCODE, biol_rep3.CNhs12333.10823-111C4.hg38.nobarcode	0.445939	B lymphoblastoid cell line: GM12878 ENCODE, biol_rep1.CNhs12331.10821-111C2.hg38.nobarcode	0.399828
RHG105__GM12878_B2__orange:Iter_2	B lymphoblastoid cell line: GM12878 ENCODE, biol_rep3.CNhs12333.10823-111C4.hg38.nobarcode	0.434925	B lymphoblastoid cell line: GM12878 ENCODE, biol_rep3.CNhs12333.10823-111C4.hg38.nobarcode	0.498761
RHG106__GM12878_B2__orange:Iter_2	B lymphoblastoid cell line: GM12878 ENCODE, biol_rep3.CNhs12333.10823-111C4.hg38.nobarcode	0.459224	B lymphoblastoid cell line: GM12878 ENCODE, biol_rep1.CNhs12331.10821-111C2.hg38.nobarcode	0.450511
RHG107__GM12878_B2__orange:Iter_2	B lymphoblastoid cell line: GM12878 ENCODE, biol_rep3.CNhs12333.10823-111C4.hg38.nobarcode	0.469011	Saos-2 osteosarcoma treated with ascorbic acid and BGP to induce calcification, 00hr15min, biol_rep1 (A1 T1).CNhs12381.12663-134I8.hg38.nobarcode	0.400944
RHG108__GM12878_B2__orange:Iter_2	B lymphoblastoid cell line: GM12878 ENCODE, biol_rep3.CNhs12333.10823-111C4.hg38.nobarcode	0.460585	plasma cell leukemia cell line:ARH-77.CNhs12807.10840-111E3.hg38.nobarcode	0.408412
RHG109__GM12878_B2__orange:Iter_2	B lymphoblastoid cell line: GM12878 ENCODE, biol_rep3.CNhs12333.10823-111C4.hg38.nobarcode	0.469369	Saos-2 osteosarcoma treated with ascorbic acid and BGP to induce calcification, 00hr15min, biol_rep1 (A1 T1).CNhs12381.12663-134I8.hg38.nobarcode	0.407494
RHG110__GM12878_B2__orange:Iter_2	B lymphoblastoid cell line: GM12878 ENCODE, biol_rep3.CNhs12333.10823-111C4.hg38.nobarcode	0.454814	B lymphoblastoid cell line: GM12878 ENCODE, biol_rep1.CNhs12331.10821-111C2.hg38.nobarcode	0.358867
RHG111__GM12878_B2__orange:Iter_2	B lymphoblastoid cell line: GM12878 ENCODE, biol_rep3.CNhs12333.10823-111C4.hg38.nobarcode	0.469579	B lymphoblastoid cell line: GM12878 ENCODE, biol_rep2.CNhs12332.10822-111C3.hg38.nobarcode	0.483698
RHG112__GM12878_B2__orange:Iter_2	B lymphoblastoid cell line: GM12878 ENCODE, biol_rep3.CNhs12333.10823-111C4.hg38.nobarcode	0.461172	H9 Embryoid body cells, melanocytic induction, day00, biol_rep1 (H9EB-1 d0).CNhs12822.12627-134E8.hg38.nobarcode	0.49923
RHG113__GM12878_B2__orange:Iter_2	B lymphoblastoid cell line: GM12878 ENCODE, biol_rep3.CNhs12333.10823-111C4.hg38.nobarcode	0.466188	Saos-2 osteosarcoma treated with ascorbic acid and BGP to induce calcification, 00hr15min, biol_rep1 (A1 T1).CNhs12381.12663-134I8.hg38.nobarcode	0.484315
RHG114__GM12878_B2__orange:Iter_2	B lymphoblastoid cell line: GM12878 ENCODE, biol_rep3.CNhs12333.10823-111C4.hg38.nobarcode	0.4747	B lymphoblastoid cell line: GM12878 ENCODE, biol_rep1.CNhs12331.10821-111C2.hg38.nobarcode	0.464379
RHG115__GM12878_B2__orange:Iter_2	B lymphoblastoid cell line: GM12878 ENCODE, biol_rep3.CNhs12333.10823-111C4.hg38.nobarcode	0.454502	B lymphoblastoid cell line: GM12878 ENCODE, biol_rep1.CNhs12331.10821-111C2.hg38.nobarcode	0.517852
RHG116__GM12878_B2__orange:Iter_2	B lymphoblastoid cell line: GM12878 ENCODE, biol_rep3.CNhs12333.10823-111C4.hg38.nobarcode	0.475048	H9 Embryonic Stem cells, biol_rep1 (H9ES-1).CNhs11917.12626-134E7.hg38.nobarcode	0.491518
RHG117__GM12878_B2__orange:Iter_2	B lymphoblastoid cell line: GM12878 ENCODE, biol_rep3.CNhs12333.10823-111C4.hg38.nobarcode	0.474305	B lymphoblastoid cell line: GM12878 ENCODE, biol_rep1.CNhs12331.10821-111C2.hg38.nobarcode	0.524854
RHG118__GM12878_B2__orange:Iter_2	B lymphoblastoid cell line: GM12878 ENCODE, biol_rep3.CNhs12333.10823-111C4.hg38.nobarcode	0.455987	B lymphoblastoid cell line: GM12878 ENCODE, biol_rep2.CNhs12332.10822-111C3.hg38.nobarcode	0.399007
RHG119__GM12878_B2__orange:Iter_2	B lymphoblastoid cell line: GM12878 ENCODE, biol_rep3.CNhs12333.10823-111C4.hg38.nobarcode	0.464409	B lymphoblastoid cell line: GM12878 ENCODE, biol_rep2.CNhs12332.10822-111C3.hg38.nobarcode	0.502658
RHG120__GM12878_B2__orange:Iter_2	B lymphoblastoid cell line: GM12878 ENCODE, biol_rep3.CNhs12333.10823-111C4.hg38.nobarcode	0.456464	H9 Embryonic Stem cells, biol_rep1 (H9ES-1).CNhs11917.12626-134E7.hg38.nobarcode	0.44808
RHG121__GM12878_B2__orange:Iter_2	B lymphoblastoid cell line: GM12878 ENCODE, biol_rep3.CNhs12333.10823-111C4.hg38.nobarcode	0.393996	migratory langerhans cells, donor1.CNhs13535.11901-125F2.hg38.nobarcode	0.405763
RHG122__GM12878_B2__orange:Iter_2	B lymphoblastoid cell line: GM12878 ENCODE, biol_rep3.CNhs12333.10823-111C4.hg38.nobarcode	0.403235	mycosis fungoides, T cell lymphoma cell line:HuT 102 TIB-162.CNhs11858.10744-110C6.hg38.nobarcode	0.458822
RHG123__GM12878_B2__orange:Iter_2	B lymphoblastoid cell line: GM12878 ENCODE, biol_rep3.CNhs12333.10823-111C4.hg38.nobarcode	0.433692	B lymphoblastoid cell line: GM12878 ENCODE, biol_rep3.CNhs12333.10823-111C4.hg38.nobarcode	0.459423
RHG124__GM12878_B2__orange:Iter_2	B lymphoblastoid cell line: GM12878 ENCODE, biol_rep3.CNhs12333.10823-111C4.hg38.nobarcode	0.451883	H9 Embryoid body cells, melanocytic induction, day00, biol_rep1 (H9EB-1 d0).CNhs12822.12627-134E8.hg38.nobarcode	0.519752
RHG125__GM12878_B2__orange:Iter_2	B lymphoblastoid cell line: GM12878 ENCODE, biol_rep3.CNhs12333.10823-111C4.hg38.nobarcode	0.454459	B lymphoblastoid cell line: GM12878 ENCODE, biol_rep1.CNhs12331.10821-111C2.hg38.nobarcode	0.407228
RHG126__GM12878_B2__orange:Iter_2	B lymphoblastoid cell line: GM12878 ENCODE, biol_rep3.CNhs12333.10823-111C4.hg38.nobarcode	0.3687	substantia nigra - adult, donor10196.CNhs13803.10178-103C7.hg38.nobarcode	0.332976
RHG127__GM12878_B2__orange:Iter_2	B lymphoblastoid cell line: GM12878 ENCODE, biol_rep1.CNhs12331.10821-111C2.hg38.nobarcode	0.420928	migratory langerhans cells, donor1.CNhs13535.11901-125F2.hg38.nobarcode	0.54963
RHG128__GM12878_B2__orange:Iter_2	B lymphoblastoid cell line: GM12878 ENCODE, biol_rep3.CNhs12333.10823-111C4.hg38.nobarcode	0.464111	B lymphoblastoid cell line: GM12878 ENCODE, biol_rep1.CNhs12331.10821-111C2.hg38.nobarcode	0.448088
RHG129__GM12878_B2__orange:Iter_2	B lymphoblastoid cell line: GM12878 ENCODE, biol_rep3.CNhs12333.10823-111C4.hg38.nobarcode	0.474252	B lymphoblastoid cell line: GM12878 ENCODE, biol_rep2.CNhs12332.10822-111C3.hg38.nobarcode	0.461998
RHG130__GM12878_B2__orange:Iter_2	B lymphoblastoid cell line: GM12878 ENCODE, biol_rep3.CNhs12333.10823-111C4.hg38.nobarcode	0.449199	B lymphoblastoid cell line: GM12878 ENCODE, biol_rep1.CNhs12331.10821-111C2.hg38.nobarcode	0.448178
RHG131__GM12878_B2__orange:Iter_2	B lymphoblastoid cell line: GM12878 ENCODE, biol_rep3.CNhs12333.10823-111C4.hg38.nobarcode	0.443087	B lymphoblastoid cell line: GM12878 ENCODE, biol_rep3.CNhs12333.10823-111C4.hg38.nobarcode	0.453906
RHG132__GM12878_B2__orange:Iter_2	B lymphoblastoid cell line: GM12878 ENCODE, biol_rep3.CNhs12333.10823-111C4.hg38.nobarcode	0.382967	substantia nigra - adult, donor10196.CNhs13803.10178-103C7.hg38.nobarcode	0.268329
RHG133__GM12878_B2__orange:Iter_2	B lymphoblastoid cell line: GM12878 ENCODE, biol_rep3.CNhs12333.10823-111C4.hg38.nobarcode	0.4529	B lymphoblastoid cell line: GM12878 ENCODE, biol_rep1.CNhs12331.10821-111C2.hg38.nobarcode	0.37976
RHG134__GM12878_B2__orange:Iter_2	B lymphoblastoid cell line: GM12878 ENCODE, biol_rep3.CNhs12333.10823-111C4.hg38.nobarcode	0.451626	Saos-2 osteosarcoma treated with ascorbic acid and BGP to induce calcification, 00hr15min, biol_rep1 (A1 T1).CNhs12381.12663-134I8.hg38.nobarcode	0.411166
RHG135__GM12878_B2__orange:Iter_2	B lymphoblastoid cell line: GM12878 ENCODE, biol_rep3.CNhs12333.10823-111C4.hg38.nobarcode	0.437754	mycosis fungoides, T cell lymphoma cell line:HuT 102 TIB-162.CNhs11858.10744-110C6.hg38.nobarcode	0.534132
RHG136__GM12878_B2__orange:Iter_2	B lymphoblastoid cell line: GM12878 ENCODE, biol_rep3.CNhs12333.10823-111C4.hg38.nobarcode	0.455605	splenic lymphoma with villous lymphocytes cell line:SLVL.CNhs10741.10424-106D1.hg38.nobarcode	0.337661
RHG137__GM12878_B2__orange:Iter_2	B lymphoblastoid cell line: GM12878 ENCODE, biol_rep3.CNhs12333.10823-111C4.hg38.nobarcode	0.473223	Saos-2 osteosarcoma treated with ascorbic acid and BGP to induce calcification, 00hr15min, biol_rep1 (A1 T1).CNhs12381.12663-134I8.hg38.nobarcode	0.425177
RHG138__GM12878_B2__orange:Iter_2	B lymphoblastoid cell line: GM12878 ENCODE, biol_rep3.CNhs12333.10823-111C4.hg38.nobarcode	0.451105	B lymphoblastoid cell line: GM12878 ENCODE, biol_rep1.CNhs12331.10821-111C2.hg38.nobarcode	0.357958
RHG139__GM12878_B2__orange:Iter_2	B lymphoblastoid cell line: GM12878 ENCODE, biol_rep3.CNhs12333.10823-111C4.hg38.nobarcode	0.462687	B lymphoblastoid cell line: GM12878 ENCODE, biol_rep1.CNhs12331.10821-111C2.hg38.nobarcode	0.406277
RHG140__GM12878_B2__orange:Iter_2	B lymphoblastoid cell line: GM12878 ENCODE, biol_rep3.CNhs12333.10823-111C4.hg38.nobarcode	0.464485	Saos-2 osteosarcoma treated with ascorbic acid and BGP to induce calcification, 00hr15min, biol_rep1 (A1 T1).CNhs12381.12663-134I8.hg38.nobarcode	0.460379
RHG141__GM12878_B2__orange:Iter_2	B lymphoblastoid cell line: GM12878 ENCODE, biol_rep3.CNhs12333.10823-111C4.hg38.nobarcode	0.453542	B lymphoblastoid cell line: GM12878 ENCODE, biol_rep1.CNhs12331.10821-111C2.hg38.nobarcode	0.529207
RHG142__GM12878_B2__orange:Iter_2	B lymphoblastoid cell line: GM12878 ENCODE, biol_rep3.CNhs12333.10823-111C4.hg38.nobarcode	0.478457	B lymphoblastoid cell line: GM12878 ENCODE, biol_rep2.CNhs12332.10822-111C3.hg38.nobarcode	0.559637
RHG143__GM12878_B2__orange:Iter_2	B lymphoblastoid cell line: GM12878 ENCODE, biol_rep3.CNhs12333.10823-111C4.hg38.nobarcode	0.310274	substantia nigra - adult, donor10196.CNhs13803.10178-103C7.hg38.nobarcode	0.358647
RHG144__GM12878_B2__orange:Iter_2	B lymphoblastoid cell line: GM12878 ENCODE, biol_rep3.CNhs12333.10823-111C4.hg38.nobarcode	0.46223	H9 Embryonic Stem cells, biol_rep1 (H9ES-1).CNhs11917.12626-134E7.hg38.nobarcode	0.524516
RHG145__GM12878_B2__orange:Iter_2	B lymphoblastoid cell line: GM12878 ENCODE, biol_rep3.CNhs12333.10823-111C4.hg38.nobarcode	0.460886	Saos-2 osteosarcoma treated with ascorbic acid and BGP to induce calcification, 00hr15min, biol_rep1 (A1 T1).CNhs12381.12663-134I8.hg38.nobarcode	0.475261
RHG146__GM12878_B2__orange:Iter_2	B lymphoblastoid cell line: GM12878 ENCODE, biol_rep3.CNhs12333.10823-111C4.hg38.nobarcode	0.475414	B lymphoblastoid cell line: GM12878 ENCODE, biol_rep1.CNhs12331.10821-111C2.hg38.nobarcode	0.51851
RHG147__GM12878_B2__orange:Iter_2	B lymphoblastoid cell line: GM12878 ENCODE, biol_rep3.CNhs12333.10823-111C4.hg38.nobarcode	0.380535	B lymphoblastoid cell line: GM12878 ENCODE, biol_rep3.CNhs12333.10823-111C4.hg38.nobarcode	0.488907
RHG148__GM12878_B2__orange:Iter_2	B lymphoblastoid cell line: GM12878 ENCODE, biol_rep3.CNhs12333.10823-111C4.hg38.nobarcode	0.431599	xeroderma pigentosum b cell line:XPL 17.CNhs11813.10563-108A5.hg38.nobarcode	0.434119
RHG149__GM12878_B2__orange:Iter_2	B lymphoblastoid cell line: GM12878 ENCODE, biol_rep3.CNhs12333.10823-111C4.hg38.nobarcode	0.462397	B lymphoblastoid cell line: GM12878 ENCODE, biol_rep1.CNhs12331.10821-111C2.hg38.nobarcode	0.4989
RHG150__GM12878_B2__orange:Iter_2	B lymphoblastoid cell line: GM12878 ENCODE, biol_rep3.CNhs12333.10823-111C4.hg38.nobarcode	0.456449	Saos-2 osteosarcoma treated with ascorbic acid and BGP to induce calcification, 00hr15min, biol_rep1 (A1 T1).CNhs12381.12663-134I8.hg38.nobarcode	0.365777
RHG151__GM12878_B2__orange:Iter_2	B lymphoblastoid cell line: GM12878 ENCODE, biol_rep3.CNhs12333.10823-111C4.hg38.nobarcode	0.457678	B lymphoblastoid cell line: GM12878 ENCODE, biol_rep1.CNhs12331.10821-111C2.hg38.nobarcode	0.419889
RHG152__GM12878_B2__orange:Iter_2	B lymphoblastoid cell line: GM12878 ENCODE, biol_rep3.CNhs12333.10823-111C4.hg38.nobarcode	0.458104	B lymphoblastoid cell line: GM12878 ENCODE, biol_rep2.CNhs12332.10822-111C3.hg38.nobarcode	0.491285
RHG153__GM12878_B2__orange:Iter_2	B lymphoblastoid cell line: GM12878 ENCODE, biol_rep1.CNhs12331.10821-111C2.hg38.nobarcode	0.415042	B lymphoblastoid cell line: GM12878 ENCODE, biol_rep1.CNhs12331.10821-111C2.hg38.nobarcode	0.461667
RHG154__GM12878_B2__orange:Iter_2	B lymphoblastoid cell line: GM12878 ENCODE, biol_rep3.CNhs12333.10823-111C4.hg38.nobarcode	0.256287	substantia nigra - adult, donor10196.CNhs13803.10178-103C7.hg38.nobarcode	0.293314
RHG155__GM12878_B2__orange:Iter_2	B lymphoblastoid cell line: GM12878 ENCODE, biol_rep3.CNhs12333.10823-111C4.hg38.nobarcode	0.449534	B lymphoblastoid cell line: GM12878 ENCODE, biol_rep1.CNhs12331.10821-111C2.hg38.nobarcode	0.542135
RHG156__GM12878_B2__orange:Iter_2	B lymphoblastoid cell line: GM12878 ENCODE, biol_rep3.CNhs12333.10823-111C4.hg38.nobarcode	0.46489	B lymphoblastoid cell line: GM12878 ENCODE, biol_rep1.CNhs12331.10821-111C2.hg38.nobarcode	0.507416
RHG157__GM12878_B2__orange:Iter_2	B lymphoblastoid cell line: GM12878 ENCODE, biol_rep3.CNhs12333.10823-111C4.hg38.nobarcode	0.44466	xeroderma pigentosum b cell line:XPL 17.CNhs11813.10563-108A5.hg38.nobarcode	0.546045
RHG158__GM12878_B2__orange:Iter_2	B lymphoblastoid cell line: GM12878 ENCODE, biol_rep3.CNhs12333.10823-111C4.hg38.nobarcode	0.44857	B lymphoblastoid cell line: GM12878 ENCODE, biol_rep1.CNhs12331.10821-111C2.hg38.nobarcode	0.409842
RHG159__GM12878_B2__orange:Iter_2	B lymphoblastoid cell line: GM12878 ENCODE, biol_rep3.CNhs12333.10823-111C4.hg38.nobarcode	0.428214	xeroderma pigentosum b cell line:XPL 17.CNhs11813.10563-108A5.hg38.nobarcode	0.425416
RHG160__GM12878_B2__orange:Iter_2	B lymphoblastoid cell line: GM12878 ENCODE, biol_rep3.CNhs12333.10823-111C4.hg38.nobarcode	0.477745	B lymphoblastoid cell line: GM12878 ENCODE, biol_rep1.CNhs12331.10821-111C2.hg38.nobarcode	0.48178
RHG161__GM12878_B2__orange:Iter_2	B lymphoblastoid cell line: GM12878 ENCODE, biol_rep3.CNhs12333.10823-111C4.hg38.nobarcode	0.45721	B lymphoblastoid cell line: GM12878 ENCODE, biol_rep2.CNhs12332.10822-111C3.hg38.nobarcode	0.418038
RHG162__GM12878_B2__orange:Iter_2	B lymphoblastoid cell line: GM12878 ENCODE, biol_rep3.CNhs12333.10823-111C4.hg38.nobarcode	0.46699	Saos-2 osteosarcoma treated with ascorbic acid and BGP to induce calcification, 00hr15min, biol_rep1 (A1 T1).CNhs12381.12663-134I8.hg38.nobarcode	0.460903
RHG163__GM12878_B2__orange:Iter_2	B lymphoblastoid cell line: GM12878 ENCODE, biol_rep3.CNhs12333.10823-111C4.hg38.nobarcode	0.444502	B lymphoblastoid cell line: GM12878 ENCODE, biol_rep1.CNhs12331.10821-111C2.hg38.nobarcode	0.374933
RHG164__GM12878_B2__orange:Iter_2	B lymphoblastoid cell line: GM12878 ENCODE, biol_rep3.CNhs12333.10823-111C4.hg38.nobarcode	0.457316	cord blood derived cell line:COBL-a untreated.CNhs11045.10449-106F8.hg38.nobarcode	0.415513
RHG165__GM12878_B2__orange:Iter_2	B lymphoblastoid cell line: GM12878 ENCODE, biol_rep3.CNhs12333.10823-111C4.hg38.nobarcode	0.46756	B lymphoblastoid cell line: GM12878 ENCODE, biol_rep1.CNhs12331.10821-111C2.hg38.nobarcode	0.415282
RHG166__GM12878_B2__orange:Iter_2	B lymphoblastoid cell line: GM12878 ENCODE, biol_rep3.CNhs12333.10823-111C4.hg38.nobarcode	0.474652	Saos-2 osteosarcoma treated with ascorbic acid and BGP to induce calcification, 00hr15min, biol_rep1 (A1 T1).CNhs12381.12663-134I8.hg38.nobarcode	0.41201
RHG167__GM12878_B2__orange:Iter_2	B lymphoblastoid cell line: GM12878 ENCODE, biol_rep3.CNhs12333.10823-111C4.hg38.nobarcode	0.459992	Saos-2 osteosarcoma treated with ascorbic acid and BGP to induce calcification, 00hr15min, biol_rep1 (A1 T1).CNhs12381.12663-134I8.hg38.nobarcode	0.374967
RHG168__GM12878_B2__orange:Iter_2	B lymphoblastoid cell line: GM12878 ENCODE, biol_rep3.CNhs12333.10823-111C4.hg38.nobarcode	0.407703	cord blood derived cell line:COBL-a untreated.CNhs11045.10449-106F8.hg38.nobarcode	0.397289
RHG169__GM12878_B2__orange:Iter_2	B lymphoblastoid cell line: GM12878 ENCODE, biol_rep3.CNhs12333.10823-111C4.hg38.nobarcode	0.383716	migratory langerhans cells, donor2.CNhs13536.11902-125F3.hg38.nobarcode	0.56746
RHG170__GM12878_B2__orange:Iter_2	B lymphoblastoid cell line: GM12878 ENCODE, biol_rep3.CNhs12333.10823-111C4.hg38.nobarcode	0.463677	B lymphoblastoid cell line: GM12878 ENCODE, biol_rep1.CNhs12331.10821-111C2.hg38.nobarcode	0.460683
RHG171__GM12878_B2__orange:Iter_2	B lymphoblastoid cell line: GM12878 ENCODE, biol_rep3.CNhs12333.10823-111C4.hg38.nobarcode	0.459436	Saos-2 osteosarcoma treated with ascorbic acid and BGP to induce calcification, 00hr15min, biol_rep1 (A1 T1).CNhs12381.12663-134I8.hg38.nobarcode	0.435399
RHG172__GM12878_B2__orange:Iter_2	B lymphoblastoid cell line: GM12878 ENCODE, biol_rep3.CNhs12333.10823-111C4.hg38.nobarcode	0.44774	B lymphoblastoid cell line: GM12878 ENCODE, biol_rep3.CNhs12333.10823-111C4.hg38.nobarcode	0.432908
RHG173__GM12878_B2__orange:Iter_2	B lymphoblastoid cell line: GM12878 ENCODE, biol_rep3.CNhs12333.10823-111C4.hg38.nobarcode	0.439452	xeroderma pigentosum b cell line:XPL 17.CNhs11813.10563-108A5.hg38.nobarcode	0.483421
RHG174__GM12878_B2__orange:Iter_2	B lymphoblastoid cell line: GM12878 ENCODE, biol_rep1.CNhs12331.10821-111C2.hg38.nobarcode	0.335419	substantia nigra - adult, donor10196.CNhs13803.10178-103C7.hg38.nobarcode	0.255409
RHG175__GM12878_B2__orange:Iter_2	B lymphoblastoid cell line: GM12878 ENCODE, biol_rep3.CNhs12333.10823-111C4.hg38.nobarcode	0.442144	B lymphoblastoid cell line: GM12878 ENCODE, biol_rep1.CNhs12331.10821-111C2.hg38.nobarcode	0.343443
RHG176__GM12878_B2__orange:Iter_2	B lymphoblastoid cell line: GM12878 ENCODE, biol_rep3.CNhs12333.10823-111C4.hg38.nobarcode	0.453551	B lymphoblastoid cell line: GM12878 ENCODE, biol_rep1.CNhs12331.10821-111C2.hg38.nobarcode	0.375563
RHG177__GM12878_B2__orange:Iter_2	B lymphoblastoid cell line: GM12878 ENCODE, biol_rep3.CNhs12333.10823-111C4.hg38.nobarcode	0.420457	B lymphoblastoid cell line: GM12878 ENCODE, biol_rep1.CNhs12331.10821-111C2.hg38.nobarcode	0.284565
RHG178__GM12878_B2__orange:Iter_2	B lymphoblastoid cell line: GM12878 ENCODE, biol_rep3.CNhs12333.10823-111C4.hg38.nobarcode	0.431331	cord blood derived cell line:COBL-a untreated.CNhs11045.10449-106F8.hg38.nobarcode	0.32528
RHG179__GM12878_B2__orange:Iter_2	B lymphoblastoid cell line: GM12878 ENCODE, biol_rep3.CNhs12333.10823-111C4.hg38.nobarcode	0.458181	B lymphoblastoid cell line: GM12878 ENCODE, biol_rep1.CNhs12331.10821-111C2.hg38.nobarcode	0.379589
RHG180__GM12878_B2__orange:Iter_2	B lymphoblastoid cell line: GM12878 ENCODE, biol_rep3.CNhs12333.10823-111C4.hg38.nobarcode	0.449449	B lymphoblastoid cell line: GM12878 ENCODE, biol_rep1.CNhs12331.10821-111C2.hg38.nobarcode	0.519151
RHG181__GM12878_B2__orange:Iter_2	B lymphoblastoid cell line: GM12878 ENCODE, biol_rep3.CNhs12333.10823-111C4.hg38.nobarcode	0.452292	xeroderma pigentosum b cell line:XPL 17.CNhs11813.10563-108A5.hg38.nobarcode	0.452482
RHG182__GM12878_B2__orange:Iter_2	B lymphoblastoid cell line: GM12878 ENCODE, biol_rep3.CNhs12333.10823-111C4.hg38.nobarcode	0.419362	xeroderma pigentosum b cell line:XPL 17.CNhs11813.10563-108A5.hg38.nobarcode	0.582127
RHG183__GM12878_B2__orange:Iter_2	B lymphoblastoid cell line: GM12878 ENCODE, biol_rep3.CNhs12333.10823-111C4.hg38.nobarcode	0.424159	xeroderma pigentosum b cell line:XPL 17.CNhs11813.10563-108A5.hg38.nobarcode	0.54355
RHG184__GM12878_B2__orange:Iter_2	B lymphoblastoid cell line: GM12878 ENCODE, biol_rep3.CNhs12333.10823-111C4.hg38.nobarcode	0.43708	B lymphoblastoid cell line: GM12878 ENCODE, biol_rep3.CNhs12333.10823-111C4.hg38.nobarcode	0.482245
RHG185__GM12878_B2__orange:Iter_2	B lymphoblastoid cell line: GM12878 ENCODE, biol_rep2.CNhs12332.10822-111C3.hg38.nobarcode	0.39919	xeroderma pigentosum b cell line:XPL 17.CNhs11813.10563-108A5.hg38.nobarcode	0.386822
RHG186__GM12878_B2__orange:Iter_2	B lymphoblastoid cell line: GM12878 ENCODE, biol_rep3.CNhs12333.10823-111C4.hg38.nobarcode	0.421568	mycosis fungoides, T cell lymphoma cell line:HuT 102 TIB-162.CNhs11858.10744-110C6.hg38.nobarcode	0.570323
RHG187__GM12878_B2__orange:Iter_2	B lymphoblastoid cell line: GM12878 ENCODE, biol_rep1.CNhs12331.10821-111C2.hg38.nobarcode	0.442586	xeroderma pigentosum b cell line:XPL 17.CNhs11813.10563-108A5.hg38.nobarcode	0.542399
RHG188__GM12878_B2__orange:Iter_2	B lymphoblastoid cell line: GM12878 ENCODE, biol_rep3.CNhs12333.10823-111C4.hg38.nobarcode	0.44966	B lymphoblastoid cell line: GM12878 ENCODE, biol_rep2.CNhs12332.10822-111C3.hg38.nobarcode	0.521021
RHG189__GM12878_B2__orange:Iter_2	B lymphoblastoid cell line: GM12878 ENCODE, biol_rep3.CNhs12333.10823-111C4.hg38.nobarcode	0.409863	substantia nigra - adult, donor10196.CNhs13803.10178-103C7.hg38.nobarcode	0.318608
RHG190__GM12878_B2__orange:Iter_2	B lymphoblastoid cell line: GM12878 ENCODE, biol_rep3.CNhs12333.10823-111C4.hg38.nobarcode	0.463337	B lymphoblastoid cell line: GM12878 ENCODE, biol_rep2.CNhs12332.10822-111C3.hg38.nobarcode	0.48795
RHG191__GM12878_B2__orange:Iter_2	B lymphoblastoid cell line: GM12878 ENCODE, biol_rep3.CNhs12333.10823-111C4.hg38.nobarcode	0.469897	B lymphoblastoid cell line: GM12878 ENCODE, biol_rep2.CNhs12332.10822-111C3.hg38.nobarcode	0.527451
RHG192__GM12878_B2__orange:Iter_2	B lymphoblastoid cell line: GM12878 ENCODE, biol_rep3.CNhs12333.10823-111C4.hg38.nobarcode	0.47948	B lymphoblastoid cell line: GM12878 ENCODE, biol_rep2.CNhs12332.10822-111C3.hg38.nobarcode	0.556919
RHG193__GM12878_B2__orange:Iter_2	B lymphoblastoid cell line: GM12878 ENCODE, biol_rep3.CNhs12333.10823-111C4.hg38.nobarcode	0.458147	H9 Embryoid body cells, melanocytic induction, day01, biol_rep1 (H9EB-1 d1).CNhs12823.12628-134E9.hg38.nobarcode	0.465748
RHG194__GM12878_B2__orange:Iter_2	B lymphoblastoid cell line: GM12878 ENCODE, biol_rep3.CNhs12333.10823-111C4.hg38.nobarcode	0.468595	B lymphoblastoid cell line: GM12878 ENCODE, biol_rep2.CNhs12332.10822-111C3.hg38.nobarcode	0.51406
RHG195__GM12878_B2__orange:Iter_2	B lymphoblastoid cell line: GM12878 ENCODE, biol_rep3.CNhs12333.10823-111C4.hg38.nobarcode	0.453759	B lymphoblastoid cell line: GM12878 ENCODE, biol_rep2.CNhs12332.10822-111C3.hg38.nobarcode	0.426677
RHG196__GM12878_B2__orange:Iter_2	B lymphoblastoid cell line: GM12878 ENCODE, biol_rep3.CNhs12333.10823-111C4.hg38.nobarcode	0.475922	B lymphoblastoid cell line: GM12878 ENCODE, biol_rep2.CNhs12332.10822-111C3.hg38.nobarcode	0.574675
RHG197__GM12878_B2__orange:Iter_2	B lymphoblastoid cell line: GM12878 ENCODE, biol_rep3.CNhs12333.10823-111C4.hg38.nobarcode	0.431854	xeroderma pigentosum b cell line:XPL 17.CNhs11813.10563-108A5.hg38.nobarcode	0.507147
RHG198__GM12878_B2__orange:Iter_2	B lymphoblastoid cell line: GM12878 ENCODE, biol_rep3.CNhs12333.10823-111C4.hg38.nobarcode	0.469368	B lymphoblastoid cell line: GM12878 ENCODE, biol_rep1.CNhs12331.10821-111C2.hg38.nobarcode	0.494134
RHG103__GM12878_B2__orange:Iter_3	B lymphoblastoid cell line: GM12878 ENCODE, biol_rep1.CNhs12331.10821-111C2.hg38.nobarcode	0.416966	xeroderma pigentosum b cell line:XPL 17.CNhs11813.10563-108A5.hg38.nobarcode	0.420128
RHG104__GM12878_B2__orange:Iter_3	B lymphoblastoid cell line: GM12878 ENCODE, biol_rep3.CNhs12333.10823-111C4.hg38.nobarcode	0.448557	B lymphoblastoid cell line: GM12878 ENCODE, biol_rep1.CNhs12331.10821-111C2.hg38.nobarcode	0.382976
RHG105__GM12878_B2__orange:Iter_3	B lymphoblastoid cell line: GM12878 ENCODE, biol_rep3.CNhs12333.10823-111C4.hg38.nobarcode	0.431271	B lymphoblastoid cell line: GM12878 ENCODE, biol_rep3.CNhs12333.10823-111C4.hg38.nobarcode	0.488124
RHG106__GM12878_B2__orange:Iter_3	B lymphoblastoid cell line: GM12878 ENCODE, biol_rep3.CNhs12333.10823-111C4.hg38.nobarcode	0.45276	splenic lymphoma with villous lymphocytes cell line:SLVL.CNhs10741.10424-106D1.hg38.nobarcode	0.457044
RHG107__GM12878_B2__orange:Iter_3	B lymphoblastoid cell line: GM12878 ENCODE, biol_rep3.CNhs12333.10823-111C4.hg38.nobarcode	0.470157	B lymphoblastoid cell line: GM12878 ENCODE, biol_rep1.CNhs12331.10821-111C2.hg38.nobarcode	0.401848
RHG108__GM12878_B2__orange:Iter_3	B lymphoblastoid cell line: GM12878 ENCODE, biol_rep3.CNhs12333.10823-111C4.hg38.nobarcode	0.466405	B lymphoblastoid cell line: GM12878 ENCODE, biol_rep1.CNhs12331.10821-111C2.hg38.nobarcode	0.435433
RHG109__GM12878_B2__orange:Iter_3	B lymphoblastoid cell line: GM12878 ENCODE, biol_rep3.CNhs12333.10823-111C4.hg38.nobarcode	0.465196	Saos-2 osteosarcoma treated with ascorbic acid and BGP to induce calcification, 00hr15min, biol_rep1 (A1 T1).CNhs12381.12663-134I8.hg38.nobarcode	0.411657
RHG110__GM12878_B2__orange:Iter_3	B lymphoblastoid cell line: GM12878 ENCODE, biol_rep3.CNhs12333.10823-111C4.hg38.nobarcode	0.45772	B lymphoblastoid cell line: GM12878 ENCODE, biol_rep1.CNhs12331.10821-111C2.hg38.nobarcode	0.354942
RHG111__GM12878_B2__orange:Iter_3	B lymphoblastoid cell line: GM12878 ENCODE, biol_rep3.CNhs12333.10823-111C4.hg38.nobarcode	0.474511	B lymphoblastoid cell line: GM12878 ENCODE, biol_rep1.CNhs12331.10821-111C2.hg38.nobarcode	0.491944
RHG112__GM12878_B2__orange:Iter_3	B lymphoblastoid cell line: GM12878 ENCODE, biol_rep3.CNhs12333.10823-111C4.hg38.nobarcode	0.459066	H9 Embryonic Stem cells, biol_rep1 (H9ES-1).CNhs11917.12626-134E7.hg38.nobarcode	0.466856
RHG113__GM12878_B2__orange:Iter_3	B lymphoblastoid cell line: GM12878 ENCODE, biol_rep3.CNhs12333.10823-111C4.hg38.nobarcode	0.462963	Hep-2 cells mock treated, biol_rep3.CNhs13501.11900-125F1.hg38.nobarcode	0.491456
RHG114__GM12878_B2__orange:Iter_3	B lymphoblastoid cell line: GM12878 ENCODE, biol_rep3.CNhs12333.10823-111C4.hg38.nobarcode	0.469425	B lymphoblastoid cell line: GM12878 ENCODE, biol_rep1.CNhs12331.10821-111C2.hg38.nobarcode	0.467472
RHG115__GM12878_B2__orange:Iter_3	B lymphoblastoid cell line: GM12878 ENCODE, biol_rep3.CNhs12333.10823-111C4.hg38.nobarcode	0.459545	B lymphoblastoid cell line: GM12878 ENCODE, biol_rep1.CNhs12331.10821-111C2.hg38.nobarcode	0.528066
RHG116__GM12878_B2__orange:Iter_3	B lymphoblastoid cell line: GM12878 ENCODE, biol_rep3.CNhs12333.10823-111C4.hg38.nobarcode	0.470716	H9 Embryonic Stem cells, biol_rep1 (H9ES-1).CNhs11917.12626-134E7.hg38.nobarcode	0.474693
RHG117__GM12878_B2__orange:Iter_3	B lymphoblastoid cell line: GM12878 ENCODE, biol_rep3.CNhs12333.10823-111C4.hg38.nobarcode	0.476785	B lymphoblastoid cell line: GM12878 ENCODE, biol_rep1.CNhs12331.10821-111C2.hg38.nobarcode	0.517054
RHG118__GM12878_B2__orange:Iter_3	B lymphoblastoid cell line: GM12878 ENCODE, biol_rep3.CNhs12333.10823-111C4.hg38.nobarcode	0.455194	B lymphoblastoid cell line: GM12878 ENCODE, biol_rep2.CNhs12332.10822-111C3.hg38.nobarcode	0.391428
RHG119__GM12878_B2__orange:Iter_3	B lymphoblastoid cell line: GM12878 ENCODE, biol_rep3.CNhs12333.10823-111C4.hg38.nobarcode	0.463512	B lymphoblastoid cell line: GM12878 ENCODE, biol_rep2.CNhs12332.10822-111C3.hg38.nobarcode	0.459774
RHG120__GM12878_B2__orange:Iter_3	B lymphoblastoid cell line: GM12878 ENCODE, biol_rep3.CNhs12333.10823-111C4.hg38.nobarcode	0.453812	H9 Embryonic Stem cells, biol_rep1 (H9ES-1).CNhs11917.12626-134E7.hg38.nobarcode	0.495573
RHG121__GM12878_B2__orange:Iter_3	B lymphoblastoid cell line: GM12878 ENCODE, biol_rep1.CNhs12331.10821-111C2.hg38.nobarcode	0.399567	migratory langerhans cells, donor1.CNhs13535.11901-125F2.hg38.nobarcode	0.381149
RHG122__GM12878_B2__orange:Iter_3	B lymphoblastoid cell line: GM12878 ENCODE, biol_rep3.CNhs12333.10823-111C4.hg38.nobarcode	0.407782	mycosis fungoides, T cell lymphoma cell line:HuT 102 TIB-162.CNhs11858.10744-110C6.hg38.nobarcode	0.468405
RHG123__GM12878_B2__orange:Iter_3	B lymphoblastoid cell line: GM12878 ENCODE, biol_rep3.CNhs12333.10823-111C4.hg38.nobarcode	0.433506	B lymphoblastoid cell line: GM12878 ENCODE, biol_rep3.CNhs12333.10823-111C4.hg38.nobarcode	0.480421
RHG124__GM12878_B2__orange:Iter_3	B lymphoblastoid cell line: GM12878 ENCODE, biol_rep3.CNhs12333.10823-111C4.hg38.nobarcode	0.451839	B lymphoblastoid cell line: GM12878 ENCODE, biol_rep1.CNhs12331.10821-111C2.hg38.nobarcode	0.486097
RHG125__GM12878_B2__orange:Iter_3	B lymphoblastoid cell line: GM12878 ENCODE, biol_rep3.CNhs12333.10823-111C4.hg38.nobarcode	0.466777	B lymphoblastoid cell line: GM12878 ENCODE, biol_rep1.CNhs12331.10821-111C2.hg38.nobarcode	0.428074
RHG126__GM12878_B2__orange:Iter_3	B lymphoblastoid cell line: GM12878 ENCODE, biol_rep3.CNhs12333.10823-111C4.hg38.nobarcode	0.369073	substantia nigra - adult, donor10196.CNhs13803.10178-103C7.hg38.nobarcode	0.303229
RHG127__GM12878_B2__orange:Iter_3	B lymphoblastoid cell line: GM12878 ENCODE, biol_rep1.CNhs12331.10821-111C2.hg38.nobarcode	0.42129	migratory langerhans cells, donor1.CNhs13535.11901-125F2.hg38.nobarcode	0.570171
RHG128__GM12878_B2__orange:Iter_3	B lymphoblastoid cell line: GM12878 ENCODE, biol_rep3.CNhs12333.10823-111C4.hg38.nobarcode	0.472908	B lymphoblastoid cell line: GM12878 ENCODE, biol_rep1.CNhs12331.10821-111C2.hg38.nobarcode	0.467081
RHG129__GM12878_B2__orange:Iter_3	B lymphoblastoid cell line: GM12878 ENCODE, biol_rep3.CNhs12333.10823-111C4.hg38.nobarcode	0.469007	B lymphoblastoid cell line: GM12878 ENCODE, biol_rep1.CNhs12331.10821-111C2.hg38.nobarcode	0.478491
RHG130__GM12878_B2__orange:Iter_3	B lymphoblastoid cell line: GM12878 ENCODE, biol_rep3.CNhs12333.10823-111C4.hg38.nobarcode	0.443241	B lymphoblastoid cell line: GM12878 ENCODE, biol_rep1.CNhs12331.10821-111C2.hg38.nobarcode	0.442479
RHG131__GM12878_B2__orange:Iter_3	B lymphoblastoid cell line: GM12878 ENCODE, biol_rep3.CNhs12333.10823-111C4.hg38.nobarcode	0.445282	B lymphoblastoid cell line: GM12878 ENCODE, biol_rep3.CNhs12333.10823-111C4.hg38.nobarcode	0.457645
RHG132__GM12878_B2__orange:Iter_3	B lymphoblastoid cell line: GM12878 ENCODE, biol_rep3.CNhs12333.10823-111C4.hg38.nobarcode	0.373314	substantia nigra - adult, donor10196.CNhs13803.10178-103C7.hg38.nobarcode	0.287186
RHG133__GM12878_B2__orange:Iter_3	B lymphoblastoid cell line: GM12878 ENCODE, biol_rep3.CNhs12333.10823-111C4.hg38.nobarcode	0.455218	B lymphoblastoid cell line: GM12878 ENCODE, biol_rep1.CNhs12331.10821-111C2.hg38.nobarcode	0.398306
RHG134__GM12878_B2__orange:Iter_3	B lymphoblastoid cell line: GM12878 ENCODE, biol_rep3.CNhs12333.10823-111C4.hg38.nobarcode	0.458941	B lymphoblastoid cell line: GM12878 ENCODE, biol_rep1.CNhs12331.10821-111C2.hg38.nobarcode	0.420634
RHG135__GM12878_B2__orange:Iter_3	B lymphoblastoid cell line: GM12878 ENCODE, biol_rep3.CNhs12333.10823-111C4.hg38.nobarcode	0.438533	appendix, adult.CNhs12842.10189-103D9.hg38.nobarcode	0.551141
RHG136__GM12878_B2__orange:Iter_3	B lymphoblastoid cell line: GM12878 ENCODE, biol_rep3.CNhs12333.10823-111C4.hg38.nobarcode	0.446238	splenic lymphoma with villous lymphocytes cell line:SLVL.CNhs10741.10424-106D1.hg38.nobarcode	0.370427
RHG137__GM12878_B2__orange:Iter_3	B lymphoblastoid cell line: GM12878 ENCODE, biol_rep3.CNhs12333.10823-111C4.hg38.nobarcode	0.470441	Saos-2 osteosarcoma treated with ascorbic acid and BGP to induce calcification, 00hr15min, biol_rep1 (A1 T1).CNhs12381.12663-134I8.hg38.nobarcode	0.425405
RHG138__GM12878_B2__orange:Iter_3	B lymphoblastoid cell line: GM12878 ENCODE, biol_rep3.CNhs12333.10823-111C4.hg38.nobarcode	0.44984	B lymphoblastoid cell line: GM12878 ENCODE, biol_rep1.CNhs12331.10821-111C2.hg38.nobarcode	0.355024
RHG139__GM12878_B2__orange:Iter_3	B lymphoblastoid cell line: GM12878 ENCODE, biol_rep3.CNhs12333.10823-111C4.hg38.nobarcode	0.462927	B lymphoblastoid cell line: GM12878 ENCODE, biol_rep1.CNhs12331.10821-111C2.hg38.nobarcode	0.43718
RHG140__GM12878_B2__orange:Iter_3	B lymphoblastoid cell line: GM12878 ENCODE, biol_rep3.CNhs12333.10823-111C4.hg38.nobarcode	0.467028	Saos-2 osteosarcoma treated with ascorbic acid and BGP to induce calcification, 00hr15min, biol_rep1 (A1 T1).CNhs12381.12663-134I8.hg38.nobarcode	0.46553
RHG141__GM12878_B2__orange:Iter_3	B lymphoblastoid cell line: GM12878 ENCODE, biol_rep3.CNhs12333.10823-111C4.hg38.nobarcode	0.459737	CD4+CD25+CD45RA- memory regulatory T cells expanded, donor1.CNhs13204.11794-124C3.hg38.nobarcode	0.557133
RHG142__GM12878_B2__orange:Iter_3	B lymphoblastoid cell line: GM12878 ENCODE, biol_rep3.CNhs12333.10823-111C4.hg38.nobarcode	0.476151	B lymphoblastoid cell line: GM12878 ENCODE, biol_rep2.CNhs12332.10822-111C3.hg38.nobarcode	0.550612
RHG143__GM12878_B2__orange:Iter_3	B lymphoblastoid cell line: GM12878 ENCODE, biol_rep3.CNhs12333.10823-111C4.hg38.nobarcode	0.313254	substantia nigra - adult, donor10196.CNhs13803.10178-103C7.hg38.nobarcode	0.358608
RHG144__GM12878_B2__orange:Iter_3	B lymphoblastoid cell line: GM12878 ENCODE, biol_rep3.CNhs12333.10823-111C4.hg38.nobarcode	0.469042	B lymphoblastoid cell line: GM12878 ENCODE, biol_rep2.CNhs12332.10822-111C3.hg38.nobarcode	0.522306
RHG145__GM12878_B2__orange:Iter_3	B lymphoblastoid cell line: GM12878 ENCODE, biol_rep3.CNhs12333.10823-111C4.hg38.nobarcode	0.46261	B lymphoblastoid cell line: GM12878 ENCODE, biol_rep1.CNhs12331.10821-111C2.hg38.nobarcode	0.479948
RHG146__GM12878_B2__orange:Iter_3	B lymphoblastoid cell line: GM12878 ENCODE, biol_rep3.CNhs12333.10823-111C4.hg38.nobarcode	0.479235	B lymphoblastoid cell line: GM12878 ENCODE, biol_rep1.CNhs12331.10821-111C2.hg38.nobarcode	0.516474
RHG147__GM12878_B2__orange:Iter_3	B lymphoblastoid cell line: GM12878 ENCODE, biol_rep1.CNhs12331.10821-111C2.hg38.nobarcode	0.384717	B lymphoblastoid cell line: GM12878 ENCODE, biol_rep3.CNhs12333.10823-111C4.hg38.nobarcode	0.476461
RHG148__GM12878_B2__orange:Iter_3	B lymphoblastoid cell line: GM12878 ENCODE, biol_rep3.CNhs12333.10823-111C4.hg38.nobarcode	0.439952	xeroderma pigentosum b cell line:XPL 17.CNhs11813.10563-108A5.hg38.nobarcode	0.40432
RHG149__GM12878_B2__orange:Iter_3	B lymphoblastoid cell line: GM12878 ENCODE, biol_rep3.CNhs12333.10823-111C4.hg38.nobarcode	0.452272	H9 Embryonic Stem cells, biol_rep1 (H9ES-1).CNhs11917.12626-134E7.hg38.nobarcode	0.493059
RHG150__GM12878_B2__orange:Iter_3	B lymphoblastoid cell line: GM12878 ENCODE, biol_rep3.CNhs12333.10823-111C4.hg38.nobarcode	0.456733	B lymphoblastoid cell line: GM12878 ENCODE, biol_rep2.CNhs12332.10822-111C3.hg38.nobarcode	0.38367
RHG151__GM12878_B2__orange:Iter_3	B lymphoblastoid cell line: GM12878 ENCODE, biol_rep3.CNhs12333.10823-111C4.hg38.nobarcode	0.454679	B lymphoblastoid cell line: GM12878 ENCODE, biol_rep1.CNhs12331.10821-111C2.hg38.nobarcode	0.419604
RHG152__GM12878_B2__orange:Iter_3	B lymphoblastoid cell line: GM12878 ENCODE, biol_rep3.CNhs12333.10823-111C4.hg38.nobarcode	0.4609	B lymphoblastoid cell line: GM12878 ENCODE, biol_rep2.CNhs12332.10822-111C3.hg38.nobarcode	0.485308
RHG153__GM12878_B2__orange:Iter_3	B lymphoblastoid cell line: GM12878 ENCODE, biol_rep1.CNhs12331.10821-111C2.hg38.nobarcode	0.419333	B lymphoblastoid cell line: GM12878 ENCODE, biol_rep1.CNhs12331.10821-111C2.hg38.nobarcode	0.484768
RHG154__GM12878_B2__orange:Iter_3	B lymphoblastoid cell line: GM12878 ENCODE, biol_rep3.CNhs12333.10823-111C4.hg38.nobarcode	0.258999	substantia nigra - adult, donor10196.CNhs13803.10178-103C7.hg38.nobarcode	0.303071
RHG155__GM12878_B2__orange:Iter_3	B lymphoblastoid cell line: GM12878 ENCODE, biol_rep3.CNhs12333.10823-111C4.hg38.nobarcode	0.438885	B lymphoblastoid cell line: GM12878 ENCODE, biol_rep1.CNhs12331.10821-111C2.hg38.nobarcode	0.537758
RHG156__GM12878_B2__orange:Iter_3	B lymphoblastoid cell line: GM12878 ENCODE, biol_rep3.CNhs12333.10823-111C4.hg38.nobarcode	0.469887	B lymphoblastoid cell line: GM12878 ENCODE, biol_rep1.CNhs12331.10821-111C2.hg38.nobarcode	0.517078
RHG157__GM12878_B2__orange:Iter_3	B lymphoblastoid cell line: GM12878 ENCODE, biol_rep3.CNhs12333.10823-111C4.hg38.nobarcode	0.447062	xeroderma pigentosum b cell line:XPL 17.CNhs11813.10563-108A5.hg38.nobarcode	0.546288
RHG158__GM12878_B2__orange:Iter_3	B lymphoblastoid cell line: GM12878 ENCODE, biol_rep3.CNhs12333.10823-111C4.hg38.nobarcode	0.445049	B lymphoblastoid cell line: GM12878 ENCODE, biol_rep1.CNhs12331.10821-111C2.hg38.nobarcode	0.405359
RHG159__GM12878_B2__orange:Iter_3	B lymphoblastoid cell line: GM12878 ENCODE, biol_rep3.CNhs12333.10823-111C4.hg38.nobarcode	0.431064	xeroderma pigentosum b cell line:XPL 17.CNhs11813.10563-108A5.hg38.nobarcode	0.463174
RHG160__GM12878_B2__orange:Iter_3	B lymphoblastoid cell line: GM12878 ENCODE, biol_rep3.CNhs12333.10823-111C4.hg38.nobarcode	0.477713	B lymphoblastoid cell line: GM12878 ENCODE, biol_rep1.CNhs12331.10821-111C2.hg38.nobarcode	0.477039
RHG161__GM12878_B2__orange:Iter_3	B lymphoblastoid cell line: GM12878 ENCODE, biol_rep3.CNhs12333.10823-111C4.hg38.nobarcode	0.456474	B lymphoblastoid cell line: GM12878 ENCODE, biol_rep2.CNhs12332.10822-111C3.hg38.nobarcode	0.450417
RHG162__GM12878_B2__orange:Iter_3	B lymphoblastoid cell line: GM12878 ENCODE, biol_rep3.CNhs12333.10823-111C4.hg38.nobarcode	0.469124	B lymphoblastoid cell line: GM12878 ENCODE, biol_rep1.CNhs12331.10821-111C2.hg38.nobarcode	0.468055
RHG163__GM12878_B2__orange:Iter_3	B lymphoblastoid cell line: GM12878 ENCODE, biol_rep3.CNhs12333.10823-111C4.hg38.nobarcode	0.447321	B lymphoblastoid cell line: GM12878 ENCODE, biol_rep1.CNhs12331.10821-111C2.hg38.nobarcode	0.377408
RHG164__GM12878_B2__orange:Iter_3	B lymphoblastoid cell line: GM12878 ENCODE, biol_rep3.CNhs12333.10823-111C4.hg38.nobarcode	0.45106	plasma cell leukemia cell line:ARH-77.CNhs12807.10840-111E3.hg38.nobarcode	0.453017
RHG165__GM12878_B2__orange:Iter_3	B lymphoblastoid cell line: GM12878 ENCODE, biol_rep3.CNhs12333.10823-111C4.hg38.nobarcode	0.461569	B lymphoblastoid cell line: GM12878 ENCODE, biol_rep1.CNhs12331.10821-111C2.hg38.nobarcode	0.409079
RHG166__GM12878_B2__orange:Iter_3	B lymphoblastoid cell line: GM12878 ENCODE, biol_rep3.CNhs12333.10823-111C4.hg38.nobarcode	0.468117	Saos-2 osteosarcoma treated with ascorbic acid and BGP to induce calcification, 00hr15min, biol_rep1 (A1 T1).CNhs12381.12663-134I8.hg38.nobarcode	0.419018
RHG167__GM12878_B2__orange:Iter_3	B lymphoblastoid cell line: GM12878 ENCODE, biol_rep3.CNhs12333.10823-111C4.hg38.nobarcode	0.453582	Saos-2 osteosarcoma treated with ascorbic acid and BGP to induce calcification, 00hr15min, biol_rep1 (A1 T1).CNhs12381.12663-134I8.hg38.nobarcode	0.352593
RHG168__GM12878_B2__orange:Iter_3	B lymphoblastoid cell line: GM12878 ENCODE, biol_rep3.CNhs12333.10823-111C4.hg38.nobarcode	0.406181	cord blood derived cell line:COBL-a untreated.CNhs11045.10449-106F8.hg38.nobarcode	0.396203
RHG169__GM12878_B2__orange:Iter_3	B lymphoblastoid cell line: GM12878 ENCODE, biol_rep1.CNhs12331.10821-111C2.hg38.nobarcode	0.390804	migratory langerhans cells, donor2.CNhs13536.11902-125F3.hg38.nobarcode	0.567599
RHG170__GM12878_B2__orange:Iter_3	B lymphoblastoid cell line: GM12878 ENCODE, biol_rep3.CNhs12333.10823-111C4.hg38.nobarcode	0.465984	Saos-2 osteosarcoma treated with ascorbic acid and BGP to induce calcification, 00hr15min, biol_rep1 (A1 T1).CNhs12381.12663-134I8.hg38.nobarcode	0.456241
RHG171__GM12878_B2__orange:Iter_3	B lymphoblastoid cell line: GM12878 ENCODE, biol_rep3.CNhs12333.10823-111C4.hg38.nobarcode	0.454648	Saos-2 osteosarcoma treated with ascorbic acid and BGP to induce calcification, 00hr15min, biol_rep1 (A1 T1).CNhs12381.12663-134I8.hg38.nobarcode	0.424242
RHG172__GM12878_B2__orange:Iter_3	B lymphoblastoid cell line: GM12878 ENCODE, biol_rep3.CNhs12333.10823-111C4.hg38.nobarcode	0.448093	B lymphoblastoid cell line: GM12878 ENCODE, biol_rep3.CNhs12333.10823-111C4.hg38.nobarcode	0.462427
RHG173__GM12878_B2__orange:Iter_3	B lymphoblastoid cell line: GM12878 ENCODE, biol_rep3.CNhs12333.10823-111C4.hg38.nobarcode	0.445162	B lymphoblastoid cell line: GM12878 ENCODE, biol_rep1.CNhs12331.10821-111C2.hg38.nobarcode	0.493953
RHG174__GM12878_B2__orange:Iter_3	B lymphoblastoid cell line: GM12878 ENCODE, biol_rep1.CNhs12331.10821-111C2.hg38.nobarcode	0.335011	substantia nigra - adult, donor10196.CNhs13803.10178-103C7.hg38.nobarcode	0.237636
RHG175__GM12878_B2__orange:Iter_3	B lymphoblastoid cell line: GM12878 ENCODE, biol_rep3.CNhs12333.10823-111C4.hg38.nobarcode	0.444329	Saos-2 osteosarcoma treated with ascorbic acid and BGP to induce calcification, 00hr15min, biol_rep1 (A1 T1).CNhs12381.12663-134I8.hg38.nobarcode	0.311511
RHG176__GM12878_B2__orange:Iter_3	B lymphoblastoid cell line: GM12878 ENCODE, biol_rep3.CNhs12333.10823-111C4.hg38.nobarcode	0.455878	B lymphoblastoid cell line: GM12878 ENCODE, biol_rep1.CNhs12331.10821-111C2.hg38.nobarcode	0.374112
RHG177__GM12878_B2__orange:Iter_3	B lymphoblastoid cell line: GM12878 ENCODE, biol_rep3.CNhs12333.10823-111C4.hg38.nobarcode	0.422414	B lymphoblastoid cell line: GM12878 ENCODE, biol_rep1.CNhs12331.10821-111C2.hg38.nobarcode	0.298984
RHG178__GM12878_B2__orange:Iter_3	B lymphoblastoid cell line: GM12878 ENCODE, biol_rep3.CNhs12333.10823-111C4.hg38.nobarcode	0.426377	B lymphoblastoid cell line: GM12878 ENCODE, biol_rep1.CNhs12331.10821-111C2.hg38.nobarcode	0.335951
RHG179__GM12878_B2__orange:Iter_3	B lymphoblastoid cell line: GM12878 ENCODE, biol_rep3.CNhs12333.10823-111C4.hg38.nobarcode	0.452214	B lymphoblastoid cell line: GM12878 ENCODE, biol_rep1.CNhs12331.10821-111C2.hg38.nobarcode	0.364209
RHG180__GM12878_B2__orange:Iter_3	B lymphoblastoid cell line: GM12878 ENCODE, biol_rep3.CNhs12333.10823-111C4.hg38.nobarcode	0.447463	B lymphoblastoid cell line: GM12878 ENCODE, biol_rep1.CNhs12331.10821-111C2.hg38.nobarcode	0.492891
RHG181__GM12878_B2__orange:Iter_3	B lymphoblastoid cell line: GM12878 ENCODE, biol_rep3.CNhs12333.10823-111C4.hg38.nobarcode	0.450543	xeroderma pigentosum b cell line:XPL 17.CNhs11813.10563-108A5.hg38.nobarcode	0.485983
RHG182__GM12878_B2__orange:Iter_3	B lymphoblastoid cell line: GM12878 ENCODE, biol_rep1.CNhs12331.10821-111C2.hg38.nobarcode	0.418988	xeroderma pigentosum b cell line:XPL 17.CNhs11813.10563-108A5.hg38.nobarcode	0.577573
RHG183__GM12878_B2__orange:Iter_3	B lymphoblastoid cell line: GM12878 ENCODE, biol_rep3.CNhs12333.10823-111C4.hg38.nobarcode	0.419269	xeroderma pigentosum b cell line:XPL 17.CNhs11813.10563-108A5.hg38.nobarcode	0.542714
RHG184__GM12878_B2__orange:Iter_3	B lymphoblastoid cell line: GM12878 ENCODE, biol_rep3.CNhs12333.10823-111C4.hg38.nobarcode	0.430724	B lymphoblastoid cell line: GM12878 ENCODE, biol_rep2.CNhs12332.10822-111C3.hg38.nobarcode	0.467056
RHG185__GM12878_B2__orange:Iter_3	B lymphoblastoid cell line: GM12878 ENCODE, biol_rep3.CNhs12333.10823-111C4.hg38.nobarcode	0.399481	xeroderma pigentosum b cell line:XPL 17.CNhs11813.10563-108A5.hg38.nobarcode	0.35996
RHG186__GM12878_B2__orange:Iter_3	B lymphoblastoid cell line: GM12878 ENCODE, biol_rep3.CNhs12333.10823-111C4.hg38.nobarcode	0.424397	B lymphoblastoid cell line: GM12878 ENCODE, biol_rep2.CNhs12332.10822-111C3.hg38.nobarcode	0.570206
RHG187__GM12878_B2__orange:Iter_3	B lymphoblastoid cell line: GM12878 ENCODE, biol_rep1.CNhs12331.10821-111C2.hg38.nobarcode	0.438996	xeroderma pigentosum b cell line:XPL 17.CNhs11813.10563-108A5.hg38.nobarcode	0.5469
RHG188__GM12878_B2__orange:Iter_3	B lymphoblastoid cell line: GM12878 ENCODE, biol_rep3.CNhs12333.10823-111C4.hg38.nobarcode	0.45744	B lymphoblastoid cell line: GM12878 ENCODE, biol_rep2.CNhs12332.10822-111C3.hg38.nobarcode	0.483588
RHG189__GM12878_B2__orange:Iter_3	B lymphoblastoid cell line: GM12878 ENCODE, biol_rep3.CNhs12333.10823-111C4.hg38.nobarcode	0.403059	substantia nigra - adult, donor10196.CNhs13803.10178-103C7.hg38.nobarcode	0.298563
RHG190__GM12878_B2__orange:Iter_3	B lymphoblastoid cell line: GM12878 ENCODE, biol_rep3.CNhs12333.10823-111C4.hg38.nobarcode	0.460321	B lymphoblastoid cell line: GM12878 ENCODE, biol_rep1.CNhs12331.10821-111C2.hg38.nobarcode	0.484439
RHG191__GM12878_B2__orange:Iter_3	B lymphoblastoid cell line: GM12878 ENCODE, biol_rep3.CNhs12333.10823-111C4.hg38.nobarcode	0.473654	B lymphoblastoid cell line: GM12878 ENCODE, biol_rep2.CNhs12332.10822-111C3.hg38.nobarcode	0.545917
RHG192__GM12878_B2__orange:Iter_3	B lymphoblastoid cell line: GM12878 ENCODE, biol_rep3.CNhs12333.10823-111C4.hg38.nobarcode	0.473402	B lymphoblastoid cell line: GM12878 ENCODE, biol_rep1.CNhs12331.10821-111C2.hg38.nobarcode	0.554175
RHG193__GM12878_B2__orange:Iter_3	B lymphoblastoid cell line: GM12878 ENCODE, biol_rep3.CNhs12333.10823-111C4.hg38.nobarcode	0.460687	H9 Embryoid body cells, melanocytic induction, day01, biol_rep1 (H9EB-1 d1).CNhs12823.12628-134E9.hg38.nobarcode	0.475779
RHG194__GM12878_B2__orange:Iter_3	B lymphoblastoid cell line: GM12878 ENCODE, biol_rep3.CNhs12333.10823-111C4.hg38.nobarcode	0.470256	B lymphoblastoid cell line: GM12878 ENCODE, biol_rep1.CNhs12331.10821-111C2.hg38.nobarcode	0.500758
RHG195__GM12878_B2__orange:Iter_3	B lymphoblastoid cell line: GM12878 ENCODE, biol_rep3.CNhs12333.10823-111C4.hg38.nobarcode	0.451385	B lymphoblastoid cell line: GM12878 ENCODE, biol_rep2.CNhs12332.10822-111C3.hg38.nobarcode	0.447381
RHG196__GM12878_B2__orange:Iter_3	B lymphoblastoid cell line: GM12878 ENCODE, biol_rep3.CNhs12333.10823-111C4.hg38.nobarcode	0.471606	B lymphoblastoid cell line: GM12878 ENCODE, biol_rep2.CNhs12332.10822-111C3.hg38.nobarcode	0.58582
RHG197__GM12878_B2__orange:Iter_3	B lymphoblastoid cell line: GM12878 ENCODE, biol_rep3.CNhs12333.10823-111C4.hg38.nobarcode	0.436522	xeroderma pigentosum b cell line:XPL 17.CNhs11813.10563-108A5.hg38.nobarcode	0.50412
RHG198__GM12878_B2__orange:Iter_3	B lymphoblastoid cell line: GM12878 ENCODE, biol_rep3.CNhs12333.10823-111C4.hg38.nobarcode	0.469552	B lymphoblastoid cell line: GM12878 ENCODE, biol_rep1.CNhs12331.10821-111C2.hg38.nobarcode	0.510019
RHG103__GM12878_B2__orange:Iter_4	B lymphoblastoid cell line: GM12878 ENCODE, biol_rep3.CNhs12333.10823-111C4.hg38.nobarcode	0.41396	xeroderma pigentosum b cell line:XPL 17.CNhs11813.10563-108A5.hg38.nobarcode	0.417668
RHG104__GM12878_B2__orange:Iter_4	B lymphoblastoid cell line: GM12878 ENCODE, biol_rep3.CNhs12333.10823-111C4.hg38.nobarcode	0.446628	B lymphoblastoid cell line: GM12878 ENCODE, biol_rep1.CNhs12331.10821-111C2.hg38.nobarcode	0.365175
RHG105__GM12878_B2__orange:Iter_4	B lymphoblastoid cell line: GM12878 ENCODE, biol_rep3.CNhs12333.10823-111C4.hg38.nobarcode	0.43267	B lymphoblastoid cell line: GM12878 ENCODE, biol_rep3.CNhs12333.10823-111C4.hg38.nobarcode	0.486271
RHG106__GM12878_B2__orange:Iter_4	B lymphoblastoid cell line: GM12878 ENCODE, biol_rep3.CNhs12333.10823-111C4.hg38.nobarcode	0.46002	splenic lymphoma with villous lymphocytes cell line:SLVL.CNhs10741.10424-106D1.hg38.nobarcode	0.464372
RHG107__GM12878_B2__orange:Iter_4	B lymphoblastoid cell line: GM12878 ENCODE, biol_rep3.CNhs12333.10823-111C4.hg38.nobarcode	0.46611	B lymphoblastoid cell line: GM12878 ENCODE, biol_rep1.CNhs12331.10821-111C2.hg38.nobarcode	0.412549
RHG108__GM12878_B2__orange:Iter_4	B lymphoblastoid cell line: GM12878 ENCODE, biol_rep3.CNhs12333.10823-111C4.hg38.nobarcode	0.466397	plasma cell leukemia cell line:ARH-77.CNhs12807.10840-111E3.hg38.nobarcode	0.422207
RHG109__GM12878_B2__orange:Iter_4	B lymphoblastoid cell line: GM12878 ENCODE, biol_rep3.CNhs12333.10823-111C4.hg38.nobarcode	0.468642	Saos-2 osteosarcoma treated with ascorbic acid and BGP to induce calcification, 00hr15min, biol_rep1 (A1 T1).CNhs12381.12663-134I8.hg38.nobarcode	0.418027
RHG110__GM12878_B2__orange:Iter_4	B lymphoblastoid cell line: GM12878 ENCODE, biol_rep3.CNhs12333.10823-111C4.hg38.nobarcode	0.447586	B lymphoblastoid cell line: GM12878 ENCODE, biol_rep1.CNhs12331.10821-111C2.hg38.nobarcode	0.366771
RHG111__GM12878_B2__orange:Iter_4	B lymphoblastoid cell line: GM12878 ENCODE, biol_rep3.CNhs12333.10823-111C4.hg38.nobarcode	0.471938	B lymphoblastoid cell line: GM12878 ENCODE, biol_rep2.CNhs12332.10822-111C3.hg38.nobarcode	0.485121
RHG112__GM12878_B2__orange:Iter_4	B lymphoblastoid cell line: GM12878 ENCODE, biol_rep3.CNhs12333.10823-111C4.hg38.nobarcode	0.460058	H9 Embryoid body cells, melanocytic induction, day00, biol_rep1 (H9EB-1 d0).CNhs12822.12627-134E8.hg38.nobarcode	0.497685
RHG113__GM12878_B2__orange:Iter_4	B lymphoblastoid cell line: GM12878 ENCODE, biol_rep3.CNhs12333.10823-111C4.hg38.nobarcode	0.467884	H9 Embryonic Stem cells, biol_rep1 (H9ES-1).CNhs11917.12626-134E7.hg38.nobarcode	0.486049
RHG114__GM12878_B2__orange:Iter_4	B lymphoblastoid cell line: GM12878 ENCODE, biol_rep3.CNhs12333.10823-111C4.hg38.nobarcode	0.471789	B lymphoblastoid cell line: GM12878 ENCODE, biol_rep1.CNhs12331.10821-111C2.hg38.nobarcode	0.456529
RHG115__GM12878_B2__orange:Iter_4	B lymphoblastoid cell line: GM12878 ENCODE, biol_rep3.CNhs12333.10823-111C4.hg38.nobarcode	0.458421	B lymphoblastoid cell line: GM12878 ENCODE, biol_rep2.CNhs12332.10822-111C3.hg38.nobarcode	0.525954
RHG116__GM12878_B2__orange:Iter_4	B lymphoblastoid cell line: GM12878 ENCODE, biol_rep3.CNhs12333.10823-111C4.hg38.nobarcode	0.470782	H9 Embryonic Stem cells, biol_rep1 (H9ES-1).CNhs11917.12626-134E7.hg38.nobarcode	0.484179
RHG117__GM12878_B2__orange:Iter_4	B lymphoblastoid cell line: GM12878 ENCODE, biol_rep3.CNhs12333.10823-111C4.hg38.nobarcode	0.475349	B lymphoblastoid cell line: GM12878 ENCODE, biol_rep1.CNhs12331.10821-111C2.hg38.nobarcode	0.530434
RHG118__GM12878_B2__orange:Iter_4	B lymphoblastoid cell line: GM12878 ENCODE, biol_rep3.CNhs12333.10823-111C4.hg38.nobarcode	0.456439	B lymphoblastoid cell line: GM12878 ENCODE, biol_rep2.CNhs12332.10822-111C3.hg38.nobarcode	0.398119
RHG119__GM12878_B2__orange:Iter_4	B lymphoblastoid cell line: GM12878 ENCODE, biol_rep3.CNhs12333.10823-111C4.hg38.nobarcode	0.462344	B lymphoblastoid cell line: GM12878 ENCODE, biol_rep2.CNhs12332.10822-111C3.hg38.nobarcode	0.48821
RHG120__GM12878_B2__orange:Iter_4	B lymphoblastoid cell line: GM12878 ENCODE, biol_rep3.CNhs12333.10823-111C4.hg38.nobarcode	0.457567	Saos-2 osteosarcoma treated with ascorbic acid and BGP to induce calcification, 00hr15min, biol_rep1 (A1 T1).CNhs12381.12663-134I8.hg38.nobarcode	0.463397
RHG121__GM12878_B2__orange:Iter_4	B lymphoblastoid cell line: GM12878 ENCODE, biol_rep1.CNhs12331.10821-111C2.hg38.nobarcode	0.39802	migratory langerhans cells, donor1.CNhs13535.11901-125F2.hg38.nobarcode	0.361763
RHG122__GM12878_B2__orange:Iter_4	B lymphoblastoid cell line: GM12878 ENCODE, biol_rep3.CNhs12333.10823-111C4.hg38.nobarcode	0.40837	mycosis fungoides, T cell lymphoma cell line:HuT 102 TIB-162.CNhs11858.10744-110C6.hg38.nobarcode	0.45617
RHG123__GM12878_B2__orange:Iter_4	B lymphoblastoid cell line: GM12878 ENCODE, biol_rep3.CNhs12333.10823-111C4.hg38.nobarcode	0.431179	B lymphoblastoid cell line: GM12878 ENCODE, biol_rep3.CNhs12333.10823-111C4.hg38.nobarcode	0.449887
RHG124__GM12878_B2__orange:Iter_4	B lymphoblastoid cell line: GM12878 ENCODE, biol_rep3.CNhs12333.10823-111C4.hg38.nobarcode	0.447879	H9 Embryoid body cells, melanocytic induction, day00, biol_rep1 (H9EB-1 d0).CNhs12822.12627-134E8.hg38.nobarcode	0.509642
RHG125__GM12878_B2__orange:Iter_4	B lymphoblastoid cell line: GM12878 ENCODE, biol_rep3.CNhs12333.10823-111C4.hg38.nobarcode	0.461536	B lymphoblastoid cell line: GM12878 ENCODE, biol_rep1.CNhs12331.10821-111C2.hg38.nobarcode	0.379643
RHG126__GM12878_B2__orange:Iter_4	B lymphoblastoid cell line: GM12878 ENCODE, biol_rep3.CNhs12333.10823-111C4.hg38.nobarcode	0.373461	substantia nigra - adult, donor10196.CNhs13803.10178-103C7.hg38.nobarcode	0.313669
RHG127__GM12878_B2__orange:Iter_4	B lymphoblastoid cell line: GM12878 ENCODE, biol_rep3.CNhs12333.10823-111C4.hg38.nobarcode	0.423527	migratory langerhans cells, donor1.CNhs13535.11901-125F2.hg38.nobarcode	0.582822
RHG128__GM12878_B2__orange:Iter_4	B lymphoblastoid cell line: GM12878 ENCODE, biol_rep3.CNhs12333.10823-111C4.hg38.nobarcode	0.467199	B lymphoblastoid cell line: GM12878 ENCODE, biol_rep1.CNhs12331.10821-111C2.hg38.nobarcode	0.464733
RHG129__GM12878_B2__orange:Iter_4	B lymphoblastoid cell line: GM12878 ENCODE, biol_rep3.CNhs12333.10823-111C4.hg38.nobarcode	0.465898	B lymphoblastoid cell line: GM12878 ENCODE, biol_rep2.CNhs12332.10822-111C3.hg38.nobarcode	0.47014
RHG130__GM12878_B2__orange:Iter_4	B lymphoblastoid cell line: GM12878 ENCODE, biol_rep3.CNhs12333.10823-111C4.hg38.nobarcode	0.444317	B lymphoblastoid cell line: GM12878 ENCODE, biol_rep1.CNhs12331.10821-111C2.hg38.nobarcode	0.457681
RHG131__GM12878_B2__orange:Iter_4	B lymphoblastoid cell line: GM12878 ENCODE, biol_rep3.CNhs12333.10823-111C4.hg38.nobarcode	0.443432	B lymphoblastoid cell line: GM12878 ENCODE, biol_rep3.CNhs12333.10823-111C4.hg38.nobarcode	0.466488
RHG132__GM12878_B2__orange:Iter_4	B lymphoblastoid cell line: GM12878 ENCODE, biol_rep3.CNhs12333.10823-111C4.hg38.nobarcode	0.384789	substantia nigra - adult, donor10196.CNhs13803.10178-103C7.hg38.nobarcode	0.308265
RHG133__GM12878_B2__orange:Iter_4	B lymphoblastoid cell line: GM12878 ENCODE, biol_rep3.CNhs12333.10823-111C4.hg38.nobarcode	0.455274	B lymphoblastoid cell line: GM12878 ENCODE, biol_rep1.CNhs12331.10821-111C2.hg38.nobarcode	0.379616
RHG134__GM12878_B2__orange:Iter_4	B lymphoblastoid cell line: GM12878 ENCODE, biol_rep3.CNhs12333.10823-111C4.hg38.nobarcode	0.454355	Saos-2 osteosarcoma treated with ascorbic acid and BGP to induce calcification, 00hr15min, biol_rep1 (A1 T1).CNhs12381.12663-134I8.hg38.nobarcode	0.418735
RHG135__GM12878_B2__orange:Iter_4	B lymphoblastoid cell line: GM12878 ENCODE, biol_rep3.CNhs12333.10823-111C4.hg38.nobarcode	0.438474	mycosis fungoides, T cell lymphoma cell line:HuT 102 TIB-162.CNhs11858.10744-110C6.hg38.nobarcode	0.528022
RHG136__GM12878_B2__orange:Iter_4	B lymphoblastoid cell line: GM12878 ENCODE, biol_rep3.CNhs12333.10823-111C4.hg38.nobarcode	0.445803	splenic lymphoma with villous lymphocytes cell line:SLVL.CNhs10741.10424-106D1.hg38.nobarcode	0.354494
RHG137__GM12878_B2__orange:Iter_4	B lymphoblastoid cell line: GM12878 ENCODE, biol_rep3.CNhs12333.10823-111C4.hg38.nobarcode	0.466601	Saos-2 osteosarcoma treated with ascorbic acid and BGP to induce calcification, 00hr15min, biol_rep1 (A1 T1).CNhs12381.12663-134I8.hg38.nobarcode	0.419794
RHG138__GM12878_B2__orange:Iter_4	B lymphoblastoid cell line: GM12878 ENCODE, biol_rep3.CNhs12333.10823-111C4.hg38.nobarcode	0.447052	B lymphoblastoid cell line: GM12878 ENCODE, biol_rep1.CNhs12331.10821-111C2.hg38.nobarcode	0.356225
RHG139__GM12878_B2__orange:Iter_4	B lymphoblastoid cell line: GM12878 ENCODE, biol_rep3.CNhs12333.10823-111C4.hg38.nobarcode	0.468748	Saos-2 osteosarcoma treated with ascorbic acid and BGP to induce calcification, 00hr15min, biol_rep1 (A1 T1).CNhs12381.12663-134I8.hg38.nobarcode	0.403892
RHG140__GM12878_B2__orange:Iter_4	B lymphoblastoid cell line: GM12878 ENCODE, biol_rep3.CNhs12333.10823-111C4.hg38.nobarcode	0.460052	H9 Embryonic Stem cells, biol_rep1 (H9ES-1).CNhs11917.12626-134E7.hg38.nobarcode	0.460839
RHG141__GM12878_B2__orange:Iter_4	B lymphoblastoid cell line: GM12878 ENCODE, biol_rep3.CNhs12333.10823-111C4.hg38.nobarcode	0.456253	CD4+CD25+CD45RA- memory regulatory T cells expanded, donor1.CNhs13204.11794-124C3.hg38.nobarcode	0.548362
RHG142__GM12878_B2__orange:Iter_4	B lymphoblastoid cell line: GM12878 ENCODE, biol_rep3.CNhs12333.10823-111C4.hg38.nobarcode	0.474933	B lymphoblastoid cell line: GM12878 ENCODE, biol_rep2.CNhs12332.10822-111C3.hg38.nobarcode	0.540617
RHG143__GM12878_B2__orange:Iter_4	B lymphoblastoid cell line: GM12878 ENCODE, biol_rep3.CNhs12333.10823-111C4.hg38.nobarcode	0.308263	substantia nigra - adult, donor10196.CNhs13803.10178-103C7.hg38.nobarcode	0.350613
RHG144__GM12878_B2__orange:Iter_4	B lymphoblastoid cell line: GM12878 ENCODE, biol_rep3.CNhs12333.10823-111C4.hg38.nobarcode	0.465832	H9 Embryonic Stem cells, biol_rep1 (H9ES-1).CNhs11917.12626-134E7.hg38.nobarcode	0.533641
RHG145__GM12878_B2__orange:Iter_4	B lymphoblastoid cell line: GM12878 ENCODE, biol_rep3.CNhs12333.10823-111C4.hg38.nobarcode	0.463499	B lymphoblastoid cell line: GM12878 ENCODE, biol_rep1.CNhs12331.10821-111C2.hg38.nobarcode	0.488916
RHG146__GM12878_B2__orange:Iter_4	B lymphoblastoid cell line: GM12878 ENCODE, biol_rep3.CNhs12333.10823-111C4.hg38.nobarcode	0.47959	B lymphoblastoid cell line: GM12878 ENCODE, biol_rep1.CNhs12331.10821-111C2.hg38.nobarcode	0.519693
RHG147__GM12878_B2__orange:Iter_4	B lymphoblastoid cell line: GM12878 ENCODE, biol_rep1.CNhs12331.10821-111C2.hg38.nobarcode	0.376926	B lymphoblastoid cell line: GM12878 ENCODE, biol_rep3.CNhs12333.10823-111C4.hg38.nobarcode	0.496884
RHG148__GM12878_B2__orange:Iter_4	B lymphoblastoid cell line: GM12878 ENCODE, biol_rep3.CNhs12333.10823-111C4.hg38.nobarcode	0.436476	xeroderma pigentosum b cell line:XPL 17.CNhs11813.10563-108A5.hg38.nobarcode	0.396747
RHG149__GM12878_B2__orange:Iter_4	B lymphoblastoid cell line: GM12878 ENCODE, biol_rep3.CNhs12333.10823-111C4.hg38.nobarcode	0.456523	H9 Embryonic Stem cells, biol_rep1 (H9ES-1).CNhs11917.12626-134E7.hg38.nobarcode	0.494058
RHG150__GM12878_B2__orange:Iter_4	B lymphoblastoid cell line: GM12878 ENCODE, biol_rep3.CNhs12333.10823-111C4.hg38.nobarcode	0.456505	B lymphoblastoid cell line: GM12878 ENCODE, biol_rep2.CNhs12332.10822-111C3.hg38.nobarcode	0.388942
RHG151__GM12878_B2__orange:Iter_4	B lymphoblastoid cell line: GM12878 ENCODE, biol_rep3.CNhs12333.10823-111C4.hg38.nobarcode	0.455147	B lymphoblastoid cell line: GM12878 ENCODE, biol_rep1.CNhs12331.10821-111C2.hg38.nobarcode	0.417294
RHG152__GM12878_B2__orange:Iter_4	B lymphoblastoid cell line: GM12878 ENCODE, biol_rep3.CNhs12333.10823-111C4.hg38.nobarcode	0.463018	B lymphoblastoid cell line: GM12878 ENCODE, biol_rep2.CNhs12332.10822-111C3.hg38.nobarcode	0.484602
RHG153__GM12878_B2__orange:Iter_4	B lymphoblastoid cell line: GM12878 ENCODE, biol_rep3.CNhs12333.10823-111C4.hg38.nobarcode	0.421936	B lymphoblastoid cell line: GM12878 ENCODE, biol_rep1.CNhs12331.10821-111C2.hg38.nobarcode	0.472617
RHG154__GM12878_B2__orange:Iter_4	B lymphoblastoid cell line: GM12878 ENCODE, biol_rep3.CNhs12333.10823-111C4.hg38.nobarcode	0.258945	substantia nigra - adult, donor10196.CNhs13803.10178-103C7.hg38.nobarcode	0.296054
RHG155__GM12878_B2__orange:Iter_4	B lymphoblastoid cell line: GM12878 ENCODE, biol_rep3.CNhs12333.10823-111C4.hg38.nobarcode	0.447662	B lymphoblastoid cell line: GM12878 ENCODE, biol_rep2.CNhs12332.10822-111C3.hg38.nobarcode	0.532475
RHG156__GM12878_B2__orange:Iter_4	B lymphoblastoid cell line: GM12878 ENCODE, biol_rep3.CNhs12333.10823-111C4.hg38.nobarcode	0.465689	B lymphoblastoid cell line: GM12878 ENCODE, biol_rep1.CNhs12331.10821-111C2.hg38.nobarcode	0.506316
RHG157__GM12878_B2__orange:Iter_4	B lymphoblastoid cell line: GM12878 ENCODE, biol_rep3.CNhs12333.10823-111C4.hg38.nobarcode	0.447219	xeroderma pigentosum b cell line:XPL 17.CNhs11813.10563-108A5.hg38.nobarcode	0.53719
RHG158__GM12878_B2__orange:Iter_4	B lymphoblastoid cell line: GM12878 ENCODE, biol_rep3.CNhs12333.10823-111C4.hg38.nobarcode	0.445451	B lymphoblastoid cell line: GM12878 ENCODE, biol_rep1.CNhs12331.10821-111C2.hg38.nobarcode	0.428795
RHG159__GM12878_B2__orange:Iter_4	B lymphoblastoid cell line: GM12878 ENCODE, biol_rep2.CNhs12332.10822-111C3.hg38.nobarcode	0.431215	mycosis fungoides, T cell lymphoma cell line:HuT 102 TIB-162.CNhs11858.10744-110C6.hg38.nobarcode	0.462013
RHG160__GM12878_B2__orange:Iter_4	B lymphoblastoid cell line: GM12878 ENCODE, biol_rep3.CNhs12333.10823-111C4.hg38.nobarcode	0.477271	B lymphoblastoid cell line: GM12878 ENCODE, biol_rep1.CNhs12331.10821-111C2.hg38.nobarcode	0.472178
RHG161__GM12878_B2__orange:Iter_4	B lymphoblastoid cell line: GM12878 ENCODE, biol_rep3.CNhs12333.10823-111C4.hg38.nobarcode	0.455958	B lymphoblastoid cell line: GM12878 ENCODE, biol_rep2.CNhs12332.10822-111C3.hg38.nobarcode	0.41278
RHG162__GM12878_B2__orange:Iter_4	B lymphoblastoid cell line: GM12878 ENCODE, biol_rep3.CNhs12333.10823-111C4.hg38.nobarcode	0.467176	H9 Embryonic Stem cells, biol_rep1 (H9ES-1).CNhs11917.12626-134E7.hg38.nobarcode	0.482632
RHG163__GM12878_B2__orange:Iter_4	B lymphoblastoid cell line: GM12878 ENCODE, biol_rep3.CNhs12333.10823-111C4.hg38.nobarcode	0.44229	B lymphoblastoid cell line: GM12878 ENCODE, biol_rep1.CNhs12331.10821-111C2.hg38.nobarcode	0.363084
RHG164__GM12878_B2__orange:Iter_4	B lymphoblastoid cell line: GM12878 ENCODE, biol_rep3.CNhs12333.10823-111C4.hg38.nobarcode	0.456723	B lymphoblastoid cell line: GM12878 ENCODE, biol_rep1.CNhs12331.10821-111C2.hg38.nobarcode	0.44263
RHG165__GM12878_B2__orange:Iter_4	B lymphoblastoid cell line: GM12878 ENCODE, biol_rep3.CNhs12333.10823-111C4.hg38.nobarcode	0.462235	B lymphoblastoid cell line: GM12878 ENCODE, biol_rep1.CNhs12331.10821-111C2.hg38.nobarcode	0.40651
RHG166__GM12878_B2__orange:Iter_4	B lymphoblastoid cell line: GM12878 ENCODE, biol_rep3.CNhs12333.10823-111C4.hg38.nobarcode	0.473793	Saos-2 osteosarcoma treated with ascorbic acid and BGP to induce calcification, 00hr15min, biol_rep1 (A1 T1).CNhs12381.12663-134I8.hg38.nobarcode	0.437537
RHG167__GM12878_B2__orange:Iter_4	B lymphoblastoid cell line: GM12878 ENCODE, biol_rep3.CNhs12333.10823-111C4.hg38.nobarcode	0.459662	Saos-2 osteosarcoma treated with ascorbic acid and BGP to induce calcification, 00hr15min, biol_rep1 (A1 T1).CNhs12381.12663-134I8.hg38.nobarcode	0.37614
RHG168__GM12878_B2__orange:Iter_4	B lymphoblastoid cell line: GM12878 ENCODE, biol_rep3.CNhs12333.10823-111C4.hg38.nobarcode	0.410085	cord blood derived cell line:COBL-a untreated.CNhs11045.10449-106F8.hg38.nobarcode	0.380018
RHG169__GM12878_B2__orange:Iter_4	B lymphoblastoid cell line: GM12878 ENCODE, biol_rep3.CNhs12333.10823-111C4.hg38.nobarcode	0.385201	migratory langerhans cells, donor2.CNhs13536.11902-125F3.hg38.nobarcode	0.57074
RHG170__GM12878_B2__orange:Iter_4	B lymphoblastoid cell line: GM12878 ENCODE, biol_rep3.CNhs12333.10823-111C4.hg38.nobarcode	0.468549	B lymphoblastoid cell line: GM12878 ENCODE, biol_rep1.CNhs12331.10821-111C2.hg38.nobarcode	0.450097
RHG171__GM12878_B2__orange:Iter_4	B lymphoblastoid cell line: GM12878 ENCODE, biol_rep3.CNhs12333.10823-111C4.hg38.nobarcode	0.449141	B lymphoblastoid cell line: GM12878 ENCODE, biol_rep1.CNhs12331.10821-111C2.hg38.nobarcode	0.433875
RHG172__GM12878_B2__orange:Iter_4	B lymphoblastoid cell line: GM12878 ENCODE, biol_rep3.CNhs12333.10823-111C4.hg38.nobarcode	0.442617	B lymphoblastoid cell line: GM12878 ENCODE, biol_rep3.CNhs12333.10823-111C4.hg38.nobarcode	0.466235
RHG173__GM12878_B2__orange:Iter_4	B lymphoblastoid cell line: GM12878 ENCODE, biol_rep3.CNhs12333.10823-111C4.hg38.nobarcode	0.446058	xeroderma pigentosum b cell line:XPL 17.CNhs11813.10563-108A5.hg38.nobarcode	0.502188
RHG174__GM12878_B2__orange:Iter_4	B lymphoblastoid cell line: GM12878 ENCODE, biol_rep1.CNhs12331.10821-111C2.hg38.nobarcode	0.339174	substantia nigra - adult, donor10196.CNhs13803.10178-103C7.hg38.nobarcode	0.236724
RHG175__GM12878_B2__orange:Iter_4	B lymphoblastoid cell line: GM12878 ENCODE, biol_rep3.CNhs12333.10823-111C4.hg38.nobarcode	0.442339	B lymphoblastoid cell line: GM12878 ENCODE, biol_rep1.CNhs12331.10821-111C2.hg38.nobarcode	0.341359
RHG176__GM12878_B2__orange:Iter_4	B lymphoblastoid cell line: GM12878 ENCODE, biol_rep3.CNhs12333.10823-111C4.hg38.nobarcode	0.457098	B lymphoblastoid cell line: GM12878 ENCODE, biol_rep1.CNhs12331.10821-111C2.hg38.nobarcode	0.366373
RHG177__GM12878_B2__orange:Iter_4	B lymphoblastoid cell line: GM12878 ENCODE, biol_rep3.CNhs12333.10823-111C4.hg38.nobarcode	0.420343	B lymphoblastoid cell line: GM12878 ENCODE, biol_rep1.CNhs12331.10821-111C2.hg38.nobarcode	0.293867
RHG178__GM12878_B2__orange:Iter_4	B lymphoblastoid cell line: GM12878 ENCODE, biol_rep3.CNhs12333.10823-111C4.hg38.nobarcode	0.432638	B lymphoblastoid cell line: GM12878 ENCODE, biol_rep1.CNhs12331.10821-111C2.hg38.nobarcode	0.354214
RHG179__GM12878_B2__orange:Iter_4	B lymphoblastoid cell line: GM12878 ENCODE, biol_rep3.CNhs12333.10823-111C4.hg38.nobarcode	0.458271	B lymphoblastoid cell line: GM12878 ENCODE, biol_rep1.CNhs12331.10821-111C2.hg38.nobarcode	0.373635
RHG180__GM12878_B2__orange:Iter_4	B lymphoblastoid cell line: GM12878 ENCODE, biol_rep3.CNhs12333.10823-111C4.hg38.nobarcode	0.44606	B lymphoblastoid cell line: GM12878 ENCODE, biol_rep1.CNhs12331.10821-111C2.hg38.nobarcode	0.519322
RHG181__GM12878_B2__orange:Iter_4	B lymphoblastoid cell line: GM12878 ENCODE, biol_rep3.CNhs12333.10823-111C4.hg38.nobarcode	0.453798	xeroderma pigentosum b cell line:XPL 17.CNhs11813.10563-108A5.hg38.nobarcode	0.468998
RHG182__GM12878_B2__orange:Iter_4	B lymphoblastoid cell line: GM12878 ENCODE, biol_rep1.CNhs12331.10821-111C2.hg38.nobarcode	0.418254	xeroderma pigentosum b cell line:XPL 17.CNhs11813.10563-108A5.hg38.nobarcode	0.563812
RHG183__GM12878_B2__orange:Iter_4	B lymphoblastoid cell line: GM12878 ENCODE, biol_rep1.CNhs12331.10821-111C2.hg38.nobarcode	0.421924	xeroderma pigentosum b cell line:XPL 17.CNhs11813.10563-108A5.hg38.nobarcode	0.545758
RHG184__GM12878_B2__orange:Iter_4	B lymphoblastoid cell line: GM12878 ENCODE, biol_rep3.CNhs12333.10823-111C4.hg38.nobarcode	0.436382	B lymphoblastoid cell line: GM12878 ENCODE, biol_rep3.CNhs12333.10823-111C4.hg38.nobarcode	0.485172
RHG185__GM12878_B2__orange:Iter_4	B lymphoblastoid cell line: GM12878 ENCODE, biol_rep3.CNhs12333.10823-111C4.hg38.nobarcode	0.398484	xeroderma pigentosum b cell line:XPL 17.CNhs11813.10563-108A5.hg38.nobarcode	0.383434
RHG186__GM12878_B2__orange:Iter_4	B lymphoblastoid cell line: GM12878 ENCODE, biol_rep3.CNhs12333.10823-111C4.hg38.nobarcode	0.425806	B lymphoblastoid cell line: GM12878 ENCODE, biol_rep2.CNhs12332.10822-111C3.hg38.nobarcode	0.557881
RHG187__GM12878_B2__orange:Iter_4	B lymphoblastoid cell line: GM12878 ENCODE, biol_rep3.CNhs12333.10823-111C4.hg38.nobarcode	0.441651	xeroderma pigentosum b cell line:XPL 17.CNhs11813.10563-108A5.hg38.nobarcode	0.541795
RHG188__GM12878_B2__orange:Iter_4	B lymphoblastoid cell line: GM12878 ENCODE, biol_rep3.CNhs12333.10823-111C4.hg38.nobarcode	0.455245	B lymphoblastoid cell line: GM12878 ENCODE, biol_rep2.CNhs12332.10822-111C3.hg38.nobarcode	0.51894
RHG189__GM12878_B2__orange:Iter_4	B lymphoblastoid cell line: GM12878 ENCODE, biol_rep3.CNhs12333.10823-111C4.hg38.nobarcode	0.416052	substantia nigra - adult, donor10196.CNhs13803.10178-103C7.hg38.nobarcode	0.308416
RHG190__GM12878_B2__orange:Iter_4	B lymphoblastoid cell line: GM12878 ENCODE, biol_rep3.CNhs12333.10823-111C4.hg38.nobarcode	0.457518	B lymphoblastoid cell line: GM12878 ENCODE, biol_rep2.CNhs12332.10822-111C3.hg38.nobarcode	0.485892
RHG191__GM12878_B2__orange:Iter_4	B lymphoblastoid cell line: GM12878 ENCODE, biol_rep3.CNhs12333.10823-111C4.hg38.nobarcode	0.471001	B lymphoblastoid cell line: GM12878 ENCODE, biol_rep2.CNhs12332.10822-111C3.hg38.nobarcode	0.521256
RHG192__GM12878_B2__orange:Iter_4	B lymphoblastoid cell line: GM12878 ENCODE, biol_rep3.CNhs12333.10823-111C4.hg38.nobarcode	0.477471	B lymphoblastoid cell line: GM12878 ENCODE, biol_rep2.CNhs12332.10822-111C3.hg38.nobarcode	0.555495
RHG193__GM12878_B2__orange:Iter_4	B lymphoblastoid cell line: GM12878 ENCODE, biol_rep3.CNhs12333.10823-111C4.hg38.nobarcode	0.461573	B lymphoblastoid cell line: GM12878 ENCODE, biol_rep2.CNhs12332.10822-111C3.hg38.nobarcode	0.465838
RHG194__GM12878_B2__orange:Iter_4	B lymphoblastoid cell line: GM12878 ENCODE, biol_rep3.CNhs12333.10823-111C4.hg38.nobarcode	0.465545	B lymphoblastoid cell line: GM12878 ENCODE, biol_rep2.CNhs12332.10822-111C3.hg38.nobarcode	0.522298
RHG195__GM12878_B2__orange:Iter_4	B lymphoblastoid cell line: GM12878 ENCODE, biol_rep3.CNhs12333.10823-111C4.hg38.nobarcode	0.45861	B lymphoblastoid cell line: GM12878 ENCODE, biol_rep2.CNhs12332.10822-111C3.hg38.nobarcode	0.432631
RHG196__GM12878_B2__orange:Iter_4	B lymphoblastoid cell line: GM12878 ENCODE, biol_rep3.CNhs12333.10823-111C4.hg38.nobarcode	0.473277	B lymphoblastoid cell line: GM12878 ENCODE, biol_rep2.CNhs12332.10822-111C3.hg38.nobarcode	0.572062
RHG197__GM12878_B2__orange:Iter_4	B lymphoblastoid cell line: GM12878 ENCODE, biol_rep3.CNhs12333.10823-111C4.hg38.nobarcode	0.432151	COBL-a rinderpest infection, 06hr, biol_rep1.CNhs14422.13556-146A1.hg38.nobarcode	0.525832
RHG198__GM12878_B2__orange:Iter_4	B lymphoblastoid cell line: GM12878 ENCODE, biol_rep3.CNhs12333.10823-111C4.hg38.nobarcode	0.473324	B lymphoblastoid cell line: GM12878 ENCODE, biol_rep1.CNhs12331.10821-111C2.hg38.nobarcode	0.483388
RHG103__GM12878_B2__orange:Iter_5	B lymphoblastoid cell line: GM12878 ENCODE, biol_rep3.CNhs12333.10823-111C4.hg38.nobarcode	0.408136	xeroderma pigentosum b cell line:XPL 17.CNhs11813.10563-108A5.hg38.nobarcode	0.419904
RHG104__GM12878_B2__orange:Iter_5	B lymphoblastoid cell line: GM12878 ENCODE, biol_rep3.CNhs12333.10823-111C4.hg38.nobarcode	0.447946	B lymphoblastoid cell line: GM12878 ENCODE, biol_rep1.CNhs12331.10821-111C2.hg38.nobarcode	0.398428
RHG105__GM12878_B2__orange:Iter_5	B lymphoblastoid cell line: GM12878 ENCODE, biol_rep3.CNhs12333.10823-111C4.hg38.nobarcode	0.432478	B lymphoblastoid cell line: GM12878 ENCODE, biol_rep3.CNhs12333.10823-111C4.hg38.nobarcode	0.481152
RHG106__GM12878_B2__orange:Iter_5	B lymphoblastoid cell line: GM12878 ENCODE, biol_rep3.CNhs12333.10823-111C4.hg38.nobarcode	0.460223	B lymphoblastoid cell line: GM12878 ENCODE, biol_rep1.CNhs12331.10821-111C2.hg38.nobarcode	0.449662
RHG107__GM12878_B2__orange:Iter_5	B lymphoblastoid cell line: GM12878 ENCODE, biol_rep3.CNhs12333.10823-111C4.hg38.nobarcode	0.472706	B lymphoblastoid cell line: GM12878 ENCODE, biol_rep1.CNhs12331.10821-111C2.hg38.nobarcode	0.39747
RHG108__GM12878_B2__orange:Iter_5	B lymphoblastoid cell line: GM12878 ENCODE, biol_rep3.CNhs12333.10823-111C4.hg38.nobarcode	0.466799	B lymphoblastoid cell line: GM12878 ENCODE, biol_rep1.CNhs12331.10821-111C2.hg38.nobarcode	0.420515
RHG109__GM12878_B2__orange:Iter_5	B lymphoblastoid cell line: GM12878 ENCODE, biol_rep3.CNhs12333.10823-111C4.hg38.nobarcode	0.464304	H9 Embryonic Stem cells, biol_rep1 (H9ES-1).CNhs11917.12626-134E7.hg38.nobarcode	0.390926
RHG110__GM12878_B2__orange:Iter_5	B lymphoblastoid cell line: GM12878 ENCODE, biol_rep3.CNhs12333.10823-111C4.hg38.nobarcode	0.454744	B lymphoblastoid cell line: GM12878 ENCODE, biol_rep1.CNhs12331.10821-111C2.hg38.nobarcode	0.37084
RHG111__GM12878_B2__orange:Iter_5	B lymphoblastoid cell line: GM12878 ENCODE, biol_rep3.CNhs12333.10823-111C4.hg38.nobarcode	0.47616	B lymphoblastoid cell line: GM12878 ENCODE, biol_rep2.CNhs12332.10822-111C3.hg38.nobarcode	0.516694
RHG112__GM12878_B2__orange:Iter_5	B lymphoblastoid cell line: GM12878 ENCODE, biol_rep3.CNhs12333.10823-111C4.hg38.nobarcode	0.463372	H9 Embryonic Stem cells, biol_rep1 (H9ES-1).CNhs11917.12626-134E7.hg38.nobarcode	0.50564
RHG113__GM12878_B2__orange:Iter_5	B lymphoblastoid cell line: GM12878 ENCODE, biol_rep3.CNhs12333.10823-111C4.hg38.nobarcode	0.464342	Hep-2 cells mock treated, biol_rep3.CNhs13501.11900-125F1.hg38.nobarcode	0.478025
RHG114__GM12878_B2__orange:Iter_5	B lymphoblastoid cell line: GM12878 ENCODE, biol_rep3.CNhs12333.10823-111C4.hg38.nobarcode	0.473192	B lymphoblastoid cell line: GM12878 ENCODE, biol_rep1.CNhs12331.10821-111C2.hg38.nobarcode	0.437699
RHG115__GM12878_B2__orange:Iter_5	B lymphoblastoid cell line: GM12878 ENCODE, biol_rep3.CNhs12333.10823-111C4.hg38.nobarcode	0.457527	B lymphoblastoid cell line: GM12878 ENCODE, biol_rep1.CNhs12331.10821-111C2.hg38.nobarcode	0.519957
RHG116__GM12878_B2__orange:Iter_5	B lymphoblastoid cell line: GM12878 ENCODE, biol_rep3.CNhs12333.10823-111C4.hg38.nobarcode	0.472982	H9 Embryonic Stem cells, biol_rep1 (H9ES-1).CNhs11917.12626-134E7.hg38.nobarcode	0.459496
RHG117__GM12878_B2__orange:Iter_5	B lymphoblastoid cell line: GM12878 ENCODE, biol_rep3.CNhs12333.10823-111C4.hg38.nobarcode	0.469124	B lymphoblastoid cell line: GM12878 ENCODE, biol_rep1.CNhs12331.10821-111C2.hg38.nobarcode	0.521057
RHG118__GM12878_B2__orange:Iter_5	B lymphoblastoid cell line: GM12878 ENCODE, biol_rep3.CNhs12333.10823-111C4.hg38.nobarcode	0.455259	B lymphoblastoid cell line: GM12878 ENCODE, biol_rep2.CNhs12332.10822-111C3.hg38.nobarcode	0.401836
RHG119__GM12878_B2__orange:Iter_5	B lymphoblastoid cell line: GM12878 ENCODE, biol_rep3.CNhs12333.10823-111C4.hg38.nobarcode	0.46971	B lymphoblastoid cell line: GM12878 ENCODE, biol_rep2.CNhs12332.10822-111C3.hg38.nobarcode	0.498431
RHG120__GM12878_B2__orange:Iter_5	B lymphoblastoid cell line: GM12878 ENCODE, biol_rep3.CNhs12333.10823-111C4.hg38.nobarcode	0.453694	H9 Embryonic Stem cells, biol_rep1 (H9ES-1).CNhs11917.12626-134E7.hg38.nobarcode	0.464917
RHG121__GM12878_B2__orange:Iter_5	B lymphoblastoid cell line: GM12878 ENCODE, biol_rep1.CNhs12331.10821-111C2.hg38.nobarcode	0.398279	migratory langerhans cells, donor1.CNhs13535.11901-125F2.hg38.nobarcode	0.379697
RHG122__GM12878_B2__orange:Iter_5	B lymphoblastoid cell line: GM12878 ENCODE, biol_rep3.CNhs12333.10823-111C4.hg38.nobarcode	0.408403	mycosis fungoides, T cell lymphoma cell line:HuT 102 TIB-162.CNhs11858.10744-110C6.hg38.nobarcode	0.481906
RHG123__GM12878_B2__orange:Iter_5	B lymphoblastoid cell line: GM12878 ENCODE, biol_rep3.CNhs12333.10823-111C4.hg38.nobarcode	0.431158	B lymphoblastoid cell line: GM12878 ENCODE, biol_rep3.CNhs12333.10823-111C4.hg38.nobarcode	0.458328
RHG124__GM12878_B2__orange:Iter_5	B lymphoblastoid cell line: GM12878 ENCODE, biol_rep3.CNhs12333.10823-111C4.hg38.nobarcode	0.451178	B lymphoblastoid cell line: GM12878 ENCODE, biol_rep2.CNhs12332.10822-111C3.hg38.nobarcode	0.514197
RHG125__GM12878_B2__orange:Iter_5	B lymphoblastoid cell line: GM12878 ENCODE, biol_rep3.CNhs12333.10823-111C4.hg38.nobarcode	0.463591	B lymphoblastoid cell line: GM12878 ENCODE, biol_rep1.CNhs12331.10821-111C2.hg38.nobarcode	0.401102
RHG126__GM12878_B2__orange:Iter_5	B lymphoblastoid cell line: GM12878 ENCODE, biol_rep3.CNhs12333.10823-111C4.hg38.nobarcode	0.365854	substantia nigra - adult, donor10196.CNhs13803.10178-103C7.hg38.nobarcode	0.319367
RHG127__GM12878_B2__orange:Iter_5	B lymphoblastoid cell line: GM12878 ENCODE, biol_rep1.CNhs12331.10821-111C2.hg38.nobarcode	0.420073	migratory langerhans cells, donor1.CNhs13535.11901-125F2.hg38.nobarcode	0.569852
RHG128__GM12878_B2__orange:Iter_5	B lymphoblastoid cell line: GM12878 ENCODE, biol_rep3.CNhs12333.10823-111C4.hg38.nobarcode	0.467619	B lymphoblastoid cell line: GM12878 ENCODE, biol_rep1.CNhs12331.10821-111C2.hg38.nobarcode	0.460248
RHG129__GM12878_B2__orange:Iter_5	B lymphoblastoid cell line: GM12878 ENCODE, biol_rep3.CNhs12333.10823-111C4.hg38.nobarcode	0.47224	B lymphoblastoid cell line: GM12878 ENCODE, biol_rep1.CNhs12331.10821-111C2.hg38.nobarcode	0.445908
RHG130__GM12878_B2__orange:Iter_5	B lymphoblastoid cell line: GM12878 ENCODE, biol_rep3.CNhs12333.10823-111C4.hg38.nobarcode	0.441592	B lymphoblastoid cell line: GM12878 ENCODE, biol_rep1.CNhs12331.10821-111C2.hg38.nobarcode	0.457665
RHG131__GM12878_B2__orange:Iter_5	B lymphoblastoid cell line: GM12878 ENCODE, biol_rep3.CNhs12333.10823-111C4.hg38.nobarcode	0.437773	B lymphoblastoid cell line: GM12878 ENCODE, biol_rep3.CNhs12333.10823-111C4.hg38.nobarcode	0.463011
RHG132__GM12878_B2__orange:Iter_5	B lymphoblastoid cell line: GM12878 ENCODE, biol_rep3.CNhs12333.10823-111C4.hg38.nobarcode	0.377902	substantia nigra - adult, donor10196.CNhs13803.10178-103C7.hg38.nobarcode	0.307758
RHG133__GM12878_B2__orange:Iter_5	B lymphoblastoid cell line: GM12878 ENCODE, biol_rep3.CNhs12333.10823-111C4.hg38.nobarcode	0.455082	B lymphoblastoid cell line: GM12878 ENCODE, biol_rep1.CNhs12331.10821-111C2.hg38.nobarcode	0.387885
RHG134__GM12878_B2__orange:Iter_5	B lymphoblastoid cell line: GM12878 ENCODE, biol_rep3.CNhs12333.10823-111C4.hg38.nobarcode	0.450867	Saos-2 osteosarcoma treated with ascorbic acid and BGP to induce calcification, 00hr15min, biol_rep1 (A1 T1).CNhs12381.12663-134I8.hg38.nobarcode	0.417383
RHG135__GM12878_B2__orange:Iter_5	B lymphoblastoid cell line: GM12878 ENCODE, biol_rep3.CNhs12333.10823-111C4.hg38.nobarcode	0.445849	mycosis fungoides, T cell lymphoma cell line:HuT 102 TIB-162.CNhs11858.10744-110C6.hg38.nobarcode	0.537322
RHG136__GM12878_B2__orange:Iter_5	B lymphoblastoid cell line: GM12878 ENCODE, biol_rep3.CNhs12333.10823-111C4.hg38.nobarcode	0.448146	splenic lymphoma with villous lymphocytes cell line:SLVL.CNhs10741.10424-106D1.hg38.nobarcode	0.360738
RHG137__GM12878_B2__orange:Iter_5	B lymphoblastoid cell line: GM12878 ENCODE, biol_rep3.CNhs12333.10823-111C4.hg38.nobarcode	0.463611	H9 Embryonic Stem cells, biol_rep1 (H9ES-1).CNhs11917.12626-134E7.hg38.nobarcode	0.428693
RHG138__GM12878_B2__orange:Iter_5	B lymphoblastoid cell line: GM12878 ENCODE, biol_rep3.CNhs12333.10823-111C4.hg38.nobarcode	0.452027	B lymphoblastoid cell line: GM12878 ENCODE, biol_rep3.CNhs12333.10823-111C4.hg38.nobarcode	0.364081
RHG139__GM12878_B2__orange:Iter_5	B lymphoblastoid cell line: GM12878 ENCODE, biol_rep3.CNhs12333.10823-111C4.hg38.nobarcode	0.472598	B lymphoblastoid cell line: GM12878 ENCODE, biol_rep1.CNhs12331.10821-111C2.hg38.nobarcode	0.418943
RHG140__GM12878_B2__orange:Iter_5	B lymphoblastoid cell line: GM12878 ENCODE, biol_rep3.CNhs12333.10823-111C4.hg38.nobarcode	0.465887	H9 Embryonic Stem cells, biol_rep1 (H9ES-1).CNhs11917.12626-134E7.hg38.nobarcode	0.465684
RHG141__GM12878_B2__orange:Iter_5	B lymphoblastoid cell line: GM12878 ENCODE, biol_rep3.CNhs12333.10823-111C4.hg38.nobarcode	0.454207	B lymphoblastoid cell line: GM12878 ENCODE, biol_rep1.CNhs12331.10821-111C2.hg38.nobarcode	0.542561
RHG142__GM12878_B2__orange:Iter_5	B lymphoblastoid cell line: GM12878 ENCODE, biol_rep3.CNhs12333.10823-111C4.hg38.nobarcode	0.476463	B lymphoblastoid cell line: GM12878 ENCODE, biol_rep2.CNhs12332.10822-111C3.hg38.nobarcode	0.551597
RHG143__GM12878_B2__orange:Iter_5	B lymphoblastoid cell line: GM12878 ENCODE, biol_rep3.CNhs12333.10823-111C4.hg38.nobarcode	0.304989	substantia nigra - adult, donor10196.CNhs13803.10178-103C7.hg38.nobarcode	0.357266
RHG144__GM12878_B2__orange:Iter_5	B lymphoblastoid cell line: GM12878 ENCODE, biol_rep3.CNhs12333.10823-111C4.hg38.nobarcode	0.469878	B lymphoblastoid cell line: GM12878 ENCODE, biol_rep2.CNhs12332.10822-111C3.hg38.nobarcode	0.526466
RHG145__GM12878_B2__orange:Iter_5	B lymphoblastoid cell line: GM12878 ENCODE, biol_rep3.CNhs12333.10823-111C4.hg38.nobarcode	0.462877	H9 Embryonic Stem cells, biol_rep1 (H9ES-1).CNhs11917.12626-134E7.hg38.nobarcode	0.483682
RHG146__GM12878_B2__orange:Iter_5	B lymphoblastoid cell line: GM12878 ENCODE, biol_rep3.CNhs12333.10823-111C4.hg38.nobarcode	0.469894	B lymphoblastoid cell line: GM12878 ENCODE, biol_rep1.CNhs12331.10821-111C2.hg38.nobarcode	0.511642
RHG147__GM12878_B2__orange:Iter_5	B lymphoblastoid cell line: GM12878 ENCODE, biol_rep1.CNhs12331.10821-111C2.hg38.nobarcode	0.384207	B lymphoblastoid cell line: GM12878 ENCODE, biol_rep3.CNhs12333.10823-111C4.hg38.nobarcode	0.498343
RHG148__GM12878_B2__orange:Iter_5	B lymphoblastoid cell line: GM12878 ENCODE, biol_rep3.CNhs12333.10823-111C4.hg38.nobarcode	0.442385	xeroderma pigentosum b cell line:XPL 17.CNhs11813.10563-108A5.hg38.nobarcode	0.446882
RHG149__GM12878_B2__orange:Iter_5	B lymphoblastoid cell line: GM12878 ENCODE, biol_rep3.CNhs12333.10823-111C4.hg38.nobarcode	0.462304	H9 Embryonic Stem cells, biol_rep1 (H9ES-1).CNhs11917.12626-134E7.hg38.nobarcode	0.503008
RHG150__GM12878_B2__orange:Iter_5	B lymphoblastoid cell line: GM12878 ENCODE, biol_rep3.CNhs12333.10823-111C4.hg38.nobarcode	0.45214	B lymphoblastoid cell line: GM12878 ENCODE, biol_rep2.CNhs12332.10822-111C3.hg38.nobarcode	0.371864
RHG151__GM12878_B2__orange:Iter_5	B lymphoblastoid cell line: GM12878 ENCODE, biol_rep3.CNhs12333.10823-111C4.hg38.nobarcode	0.456125	B lymphoblastoid cell line: GM12878 ENCODE, biol_rep1.CNhs12331.10821-111C2.hg38.nobarcode	0.391896
RHG152__GM12878_B2__orange:Iter_5	B lymphoblastoid cell line: GM12878 ENCODE, biol_rep3.CNhs12333.10823-111C4.hg38.nobarcode	0.463233	B lymphoblastoid cell line: GM12878 ENCODE, biol_rep3.CNhs12333.10823-111C4.hg38.nobarcode	0.476109
RHG153__GM12878_B2__orange:Iter_5	B lymphoblastoid cell line: GM12878 ENCODE, biol_rep3.CNhs12333.10823-111C4.hg38.nobarcode	0.425253	B lymphoblastoid cell line: GM12878 ENCODE, biol_rep1.CNhs12331.10821-111C2.hg38.nobarcode	0.469246
RHG154__GM12878_B2__orange:Iter_5	B lymphoblastoid cell line: GM12878 ENCODE, biol_rep3.CNhs12333.10823-111C4.hg38.nobarcode	0.255232	substantia nigra - adult, donor10196.CNhs13803.10178-103C7.hg38.nobarcode	0.298088
RHG155__GM12878_B2__orange:Iter_5	B lymphoblastoid cell line: GM12878 ENCODE, biol_rep3.CNhs12333.10823-111C4.hg38.nobarcode	0.444251	B lymphoblastoid cell line: GM12878 ENCODE, biol_rep1.CNhs12331.10821-111C2.hg38.nobarcode	0.520393
RHG156__GM12878_B2__orange:Iter_5	B lymphoblastoid cell line: GM12878 ENCODE, biol_rep3.CNhs12333.10823-111C4.hg38.nobarcode	0.469724	B lymphoblastoid cell line: GM12878 ENCODE, biol_rep1.CNhs12331.10821-111C2.hg38.nobarcode	0.512821
RHG157__GM12878_B2__orange:Iter_5	B lymphoblastoid cell line: GM12878 ENCODE, biol_rep3.CNhs12333.10823-111C4.hg38.nobarcode	0.442606	xeroderma pigentosum b cell line:XPL 17.CNhs11813.10563-108A5.hg38.nobarcode	0.552892
RHG158__GM12878_B2__orange:Iter_5	B lymphoblastoid cell line: GM12878 ENCODE, biol_rep3.CNhs12333.10823-111C4.hg38.nobarcode	0.441897	B lymphoblastoid cell line: GM12878 ENCODE, biol_rep1.CNhs12331.10821-111C2.hg38.nobarcode	0.431573
RHG159__GM12878_B2__orange:Iter_5	B lymphoblastoid cell line: GM12878 ENCODE, biol_rep3.CNhs12333.10823-111C4.hg38.nobarcode	0.437123	mycosis fungoides, T cell lymphoma cell line:HuT 102 TIB-162.CNhs11858.10744-110C6.hg38.nobarcode	0.464761
RHG160__GM12878_B2__orange:Iter_5	B lymphoblastoid cell line: GM12878 ENCODE, biol_rep3.CNhs12333.10823-111C4.hg38.nobarcode	0.477266	Saos-2 osteosarcoma treated with ascorbic acid and BGP to induce calcification, 00hr15min, biol_rep1 (A1 T1).CNhs12381.12663-134I8.hg38.nobarcode	0.468414
RHG161__GM12878_B2__orange:Iter_5	B lymphoblastoid cell line: GM12878 ENCODE, biol_rep3.CNhs12333.10823-111C4.hg38.nobarcode	0.461514	B lymphoblastoid cell line: GM12878 ENCODE, biol_rep1.CNhs12331.10821-111C2.hg38.nobarcode	0.424413
RHG162__GM12878_B2__orange:Iter_5	B lymphoblastoid cell line: GM12878 ENCODE, biol_rep3.CNhs12333.10823-111C4.hg38.nobarcode	0.462943	H9 Embryonic Stem cells, biol_rep1 (H9ES-1).CNhs11917.12626-134E7.hg38.nobarcode	0.464946
RHG163__GM12878_B2__orange:Iter_5	B lymphoblastoid cell line: GM12878 ENCODE, biol_rep3.CNhs12333.10823-111C4.hg38.nobarcode	0.448311	B lymphoblastoid cell line: GM12878 ENCODE, biol_rep1.CNhs12331.10821-111C2.hg38.nobarcode	0.363914
RHG164__GM12878_B2__orange:Iter_5	B lymphoblastoid cell line: GM12878 ENCODE, biol_rep3.CNhs12333.10823-111C4.hg38.nobarcode	0.454325	plasma cell leukemia cell line:ARH-77.CNhs12807.10840-111E3.hg38.nobarcode	0.451628
RHG165__GM12878_B2__orange:Iter_5	B lymphoblastoid cell line: GM12878 ENCODE, biol_rep3.CNhs12333.10823-111C4.hg38.nobarcode	0.471352	B lymphoblastoid cell line: GM12878 ENCODE, biol_rep1.CNhs12331.10821-111C2.hg38.nobarcode	0.408597
RHG166__GM12878_B2__orange:Iter_5	B lymphoblastoid cell line: GM12878 ENCODE, biol_rep3.CNhs12333.10823-111C4.hg38.nobarcode	0.47495	Saos-2 osteosarcoma treated with ascorbic acid and BGP to induce calcification, 00hr15min, biol_rep1 (A1 T1).CNhs12381.12663-134I8.hg38.nobarcode	0.430398
RHG167__GM12878_B2__orange:Iter_5	B lymphoblastoid cell line: GM12878 ENCODE, biol_rep3.CNhs12333.10823-111C4.hg38.nobarcode	0.456535	Saos-2 osteosarcoma treated with ascorbic acid and BGP to induce calcification, 00hr15min, biol_rep1 (A1 T1).CNhs12381.12663-134I8.hg38.nobarcode	0.33899
RHG168__GM12878_B2__orange:Iter_5	B lymphoblastoid cell line: GM12878 ENCODE, biol_rep3.CNhs12333.10823-111C4.hg38.nobarcode	0.403789	cord blood derived cell line:COBL-a untreated.CNhs11045.10449-106F8.hg38.nobarcode	0.388031
RHG169__GM12878_B2__orange:Iter_5	B lymphoblastoid cell line: GM12878 ENCODE, biol_rep3.CNhs12333.10823-111C4.hg38.nobarcode	0.37769	migratory langerhans cells, donor2.CNhs13536.11902-125F3.hg38.nobarcode	0.581666
RHG170__GM12878_B2__orange:Iter_5	B lymphoblastoid cell line: GM12878 ENCODE, biol_rep3.CNhs12333.10823-111C4.hg38.nobarcode	0.466884	B lymphoblastoid cell line: GM12878 ENCODE, biol_rep1.CNhs12331.10821-111C2.hg38.nobarcode	0.458267
RHG171__GM12878_B2__orange:Iter_5	B lymphoblastoid cell line: GM12878 ENCODE, biol_rep3.CNhs12333.10823-111C4.hg38.nobarcode	0.457412	Saos-2 osteosarcoma treated with ascorbic acid and BGP to induce calcification, 00hr15min, biol_rep1 (A1 T1).CNhs12381.12663-134I8.hg38.nobarcode	0.432284
RHG172__GM12878_B2__orange:Iter_5	B lymphoblastoid cell line: GM12878 ENCODE, biol_rep3.CNhs12333.10823-111C4.hg38.nobarcode	0.446936	B lymphoblastoid cell line: GM12878 ENCODE, biol_rep3.CNhs12333.10823-111C4.hg38.nobarcode	0.419776
RHG173__GM12878_B2__orange:Iter_5	B lymphoblastoid cell line: GM12878 ENCODE, biol_rep3.CNhs12333.10823-111C4.hg38.nobarcode	0.444522	B lymphoblastoid cell line: GM12878 ENCODE, biol_rep1.CNhs12331.10821-111C2.hg38.nobarcode	0.492204
RHG174__GM12878_B2__orange:Iter_5	B lymphoblastoid cell line: GM12878 ENCODE, biol_rep1.CNhs12331.10821-111C2.hg38.nobarcode	0.337989	substantia nigra - adult, donor10196.CNhs13803.10178-103C7.hg38.nobarcode	0.239428
RHG175__GM12878_B2__orange:Iter_5	B lymphoblastoid cell line: GM12878 ENCODE, biol_rep3.CNhs12333.10823-111C4.hg38.nobarcode	0.440604	B lymphoblastoid cell line: GM12878 ENCODE, biol_rep1.CNhs12331.10821-111C2.hg38.nobarcode	0.337274
RHG176__GM12878_B2__orange:Iter_5	B lymphoblastoid cell line: GM12878 ENCODE, biol_rep3.CNhs12333.10823-111C4.hg38.nobarcode	0.45388	B lymphoblastoid cell line: GM12878 ENCODE, biol_rep1.CNhs12331.10821-111C2.hg38.nobarcode	0.39754
RHG177__GM12878_B2__orange:Iter_5	B lymphoblastoid cell line: GM12878 ENCODE, biol_rep3.CNhs12333.10823-111C4.hg38.nobarcode	0.422731	B lymphoblastoid cell line: GM12878 ENCODE, biol_rep1.CNhs12331.10821-111C2.hg38.nobarcode	0.300583
RHG178__GM12878_B2__orange:Iter_5	B lymphoblastoid cell line: GM12878 ENCODE, biol_rep3.CNhs12333.10823-111C4.hg38.nobarcode	0.429353	cord blood derived cell line:COBL-a untreated.CNhs11045.10449-106F8.hg38.nobarcode	0.348031
RHG179__GM12878_B2__orange:Iter_5	B lymphoblastoid cell line: GM12878 ENCODE, biol_rep3.CNhs12333.10823-111C4.hg38.nobarcode	0.453106	B lymphoblastoid cell line: GM12878 ENCODE, biol_rep1.CNhs12331.10821-111C2.hg38.nobarcode	0.370927
RHG180__GM12878_B2__orange:Iter_5	B lymphoblastoid cell line: GM12878 ENCODE, biol_rep3.CNhs12333.10823-111C4.hg38.nobarcode	0.442305	B lymphoblastoid cell line: GM12878 ENCODE, biol_rep1.CNhs12331.10821-111C2.hg38.nobarcode	0.490319
RHG181__GM12878_B2__orange:Iter_5	B lymphoblastoid cell line: GM12878 ENCODE, biol_rep3.CNhs12333.10823-111C4.hg38.nobarcode	0.44607	xeroderma pigentosum b cell line:XPL 17.CNhs11813.10563-108A5.hg38.nobarcode	0.442195
RHG182__GM12878_B2__orange:Iter_5	B lymphoblastoid cell line: GM12878 ENCODE, biol_rep1.CNhs12331.10821-111C2.hg38.nobarcode	0.416371	xeroderma pigentosum b cell line:XPL 17.CNhs11813.10563-108A5.hg38.nobarcode	0.55707
RHG183__GM12878_B2__orange:Iter_5	B lymphoblastoid cell line: GM12878 ENCODE, biol_rep3.CNhs12333.10823-111C4.hg38.nobarcode	0.419081	xeroderma pigentosum b cell line:XPL 17.CNhs11813.10563-108A5.hg38.nobarcode	0.542756
RHG184__GM12878_B2__orange:Iter_5	B lymphoblastoid cell line: GM12878 ENCODE, biol_rep3.CNhs12333.10823-111C4.hg38.nobarcode	0.435876	B lymphoblastoid cell line: GM12878 ENCODE, biol_rep3.CNhs12333.10823-111C4.hg38.nobarcode	0.462982
RHG185__GM12878_B2__orange:Iter_5	B lymphoblastoid cell line: GM12878 ENCODE, biol_rep3.CNhs12333.10823-111C4.hg38.nobarcode	0.401714	B lymphoblastoid cell line: GM12878 ENCODE, biol_rep1.CNhs12331.10821-111C2.hg38.nobarcode	0.361956
RHG186__GM12878_B2__orange:Iter_5	B lymphoblastoid cell line: GM12878 ENCODE, biol_rep3.CNhs12333.10823-111C4.hg38.nobarcode	0.426482	B lymphoblastoid cell line: GM12878 ENCODE, biol_rep2.CNhs12332.10822-111C3.hg38.nobarcode	0.55554
RHG187__GM12878_B2__orange:Iter_5	B lymphoblastoid cell line: GM12878 ENCODE, biol_rep3.CNhs12333.10823-111C4.hg38.nobarcode	0.440345	xeroderma pigentosum b cell line:XPL 17.CNhs11813.10563-108A5.hg38.nobarcode	0.539893
RHG188__GM12878_B2__orange:Iter_5	B lymphoblastoid cell line: GM12878 ENCODE, biol_rep3.CNhs12333.10823-111C4.hg38.nobarcode	0.451537	B lymphoblastoid cell line: GM12878 ENCODE, biol_rep2.CNhs12332.10822-111C3.hg38.nobarcode	0.480559
RHG189__GM12878_B2__orange:Iter_5	B lymphoblastoid cell line: GM12878 ENCODE, biol_rep3.CNhs12333.10823-111C4.hg38.nobarcode	0.409029	substantia nigra - adult, donor10196.CNhs13803.10178-103C7.hg38.nobarcode	0.29273
RHG190__GM12878_B2__orange:Iter_5	B lymphoblastoid cell line: GM12878 ENCODE, biol_rep3.CNhs12333.10823-111C4.hg38.nobarcode	0.463063	B lymphoblastoid cell line: GM12878 ENCODE, biol_rep2.CNhs12332.10822-111C3.hg38.nobarcode	0.497038
RHG191__GM12878_B2__orange:Iter_5	B lymphoblastoid cell line: GM12878 ENCODE, biol_rep3.CNhs12333.10823-111C4.hg38.nobarcode	0.45954	B lymphoblastoid cell line: GM12878 ENCODE, biol_rep2.CNhs12332.10822-111C3.hg38.nobarcode	0.509217
RHG192__GM12878_B2__orange:Iter_5	B lymphoblastoid cell line: GM12878 ENCODE, biol_rep3.CNhs12333.10823-111C4.hg38.nobarcode	0.479243	B lymphoblastoid cell line: GM12878 ENCODE, biol_rep2.CNhs12332.10822-111C3.hg38.nobarcode	0.547392
RHG193__GM12878_B2__orange:Iter_5	B lymphoblastoid cell line: GM12878 ENCODE, biol_rep3.CNhs12333.10823-111C4.hg38.nobarcode	0.464222	H9 Embryoid body cells, melanocytic induction, day01, biol_rep1 (H9EB-1 d1).CNhs12823.12628-134E9.hg38.nobarcode	0.472181
RHG194__GM12878_B2__orange:Iter_5	B lymphoblastoid cell line: GM12878 ENCODE, biol_rep3.CNhs12333.10823-111C4.hg38.nobarcode	0.465911	B lymphoblastoid cell line: GM12878 ENCODE, biol_rep2.CNhs12332.10822-111C3.hg38.nobarcode	0.508261
RHG195__GM12878_B2__orange:Iter_5	B lymphoblastoid cell line: GM12878 ENCODE, biol_rep3.CNhs12333.10823-111C4.hg38.nobarcode	0.451235	B lymphoblastoid cell line: GM12878 ENCODE, biol_rep2.CNhs12332.10822-111C3.hg38.nobarcode	0.437479
RHG196__GM12878_B2__orange:Iter_5	B lymphoblastoid cell line: GM12878 ENCODE, biol_rep3.CNhs12333.10823-111C4.hg38.nobarcode	0.472999	B lymphoblastoid cell line: GM12878 ENCODE, biol_rep2.CNhs12332.10822-111C3.hg38.nobarcode	0.573588
RHG197__GM12878_B2__orange:Iter_5	B lymphoblastoid cell line: GM12878 ENCODE, biol_rep3.CNhs12333.10823-111C4.hg38.nobarcode	0.430273	xeroderma pigentosum b cell line:XPL 17.CNhs11813.10563-108A5.hg38.nobarcode	0.514796
RHG198__GM12878_B2__orange:Iter_5	B lymphoblastoid cell line: GM12878 ENCODE, biol_rep3.CNhs12333.10823-111C4.hg38.nobarcode	0.471531	B lymphoblastoid cell line: GM12878 ENCODE, biol_rep1.CNhs12331.10821-111C2.hg38.nobarcode	0.500059
RHG103__GM12878_B2__orange:Iter_6	B lymphoblastoid cell line: GM12878 ENCODE, biol_rep1.CNhs12331.10821-111C2.hg38.nobarcode	0.418458	xeroderma pigentosum b cell line:XPL 17.CNhs11813.10563-108A5.hg38.nobarcode	0.439239
RHG104__GM12878_B2__orange:Iter_6	B lymphoblastoid cell line: GM12878 ENCODE, biol_rep3.CNhs12333.10823-111C4.hg38.nobarcode	0.453054	B lymphoblastoid cell line: GM12878 ENCODE, biol_rep1.CNhs12331.10821-111C2.hg38.nobarcode	0.407349
RHG105__GM12878_B2__orange:Iter_6	B lymphoblastoid cell line: GM12878 ENCODE, biol_rep3.CNhs12333.10823-111C4.hg38.nobarcode	0.434391	B lymphoblastoid cell line: GM12878 ENCODE, biol_rep3.CNhs12333.10823-111C4.hg38.nobarcode	0.485047
RHG106__GM12878_B2__orange:Iter_6	B lymphoblastoid cell line: GM12878 ENCODE, biol_rep3.CNhs12333.10823-111C4.hg38.nobarcode	0.458292	B lymphoblastoid cell line: GM12878 ENCODE, biol_rep1.CNhs12331.10821-111C2.hg38.nobarcode	0.459155
RHG107__GM12878_B2__orange:Iter_6	B lymphoblastoid cell line: GM12878 ENCODE, biol_rep3.CNhs12333.10823-111C4.hg38.nobarcode	0.467861	B lymphoblastoid cell line: GM12878 ENCODE, biol_rep1.CNhs12331.10821-111C2.hg38.nobarcode	0.403452
RHG108__GM12878_B2__orange:Iter_6	B lymphoblastoid cell line: GM12878 ENCODE, biol_rep3.CNhs12333.10823-111C4.hg38.nobarcode	0.464806	B lymphoblastoid cell line: GM12878 ENCODE, biol_rep1.CNhs12331.10821-111C2.hg38.nobarcode	0.429998
RHG109__GM12878_B2__orange:Iter_6	B lymphoblastoid cell line: GM12878 ENCODE, biol_rep3.CNhs12333.10823-111C4.hg38.nobarcode	0.461529	H9 Embryonic Stem cells, biol_rep1 (H9ES-1).CNhs11917.12626-134E7.hg38.nobarcode	0.425467
RHG110__GM12878_B2__orange:Iter_6	B lymphoblastoid cell line: GM12878 ENCODE, biol_rep3.CNhs12333.10823-111C4.hg38.nobarcode	0.456961	B lymphoblastoid cell line: GM12878 ENCODE, biol_rep1.CNhs12331.10821-111C2.hg38.nobarcode	0.383408
RHG111__GM12878_B2__orange:Iter_6	B lymphoblastoid cell line: GM12878 ENCODE, biol_rep3.CNhs12333.10823-111C4.hg38.nobarcode	0.471815	B lymphoblastoid cell line: GM12878 ENCODE, biol_rep1.CNhs12331.10821-111C2.hg38.nobarcode	0.508319
RHG112__GM12878_B2__orange:Iter_6	B lymphoblastoid cell line: GM12878 ENCODE, biol_rep3.CNhs12333.10823-111C4.hg38.nobarcode	0.462943	H9 Embryoid body cells, melanocytic induction, day00, biol_rep1 (H9EB-1 d0).CNhs12822.12627-134E8.hg38.nobarcode	0.491566
RHG113__GM12878_B2__orange:Iter_6	B lymphoblastoid cell line: GM12878 ENCODE, biol_rep3.CNhs12333.10823-111C4.hg38.nobarcode	0.462593	Saos-2 osteosarcoma treated with ascorbic acid and BGP to induce calcification, 00hr15min, biol_rep1 (A1 T1).CNhs12381.12663-134I8.hg38.nobarcode	0.476517
RHG114__GM12878_B2__orange:Iter_6	B lymphoblastoid cell line: GM12878 ENCODE, biol_rep3.CNhs12333.10823-111C4.hg38.nobarcode	0.464142	B lymphoblastoid cell line: GM12878 ENCODE, biol_rep1.CNhs12331.10821-111C2.hg38.nobarcode	0.464124
RHG115__GM12878_B2__orange:Iter_6	B lymphoblastoid cell line: GM12878 ENCODE, biol_rep3.CNhs12333.10823-111C4.hg38.nobarcode	0.456732	B lymphoblastoid cell line: GM12878 ENCODE, biol_rep1.CNhs12331.10821-111C2.hg38.nobarcode	0.521012
RHG116__GM12878_B2__orange:Iter_6	B lymphoblastoid cell line: GM12878 ENCODE, biol_rep3.CNhs12333.10823-111C4.hg38.nobarcode	0.479452	H9 Embryonic Stem cells, biol_rep1 (H9ES-1).CNhs11917.12626-134E7.hg38.nobarcode	0.473438
RHG117__GM12878_B2__orange:Iter_6	B lymphoblastoid cell line: GM12878 ENCODE, biol_rep3.CNhs12333.10823-111C4.hg38.nobarcode	0.477435	B lymphoblastoid cell line: GM12878 ENCODE, biol_rep1.CNhs12331.10821-111C2.hg38.nobarcode	0.525868
RHG118__GM12878_B2__orange:Iter_6	B lymphoblastoid cell line: GM12878 ENCODE, biol_rep3.CNhs12333.10823-111C4.hg38.nobarcode	0.455815	B lymphoblastoid cell line: GM12878 ENCODE, biol_rep1.CNhs12331.10821-111C2.hg38.nobarcode	0.392718
RHG119__GM12878_B2__orange:Iter_6	B lymphoblastoid cell line: GM12878 ENCODE, biol_rep3.CNhs12333.10823-111C4.hg38.nobarcode	0.461646	B lymphoblastoid cell line: GM12878 ENCODE, biol_rep2.CNhs12332.10822-111C3.hg38.nobarcode	0.471236
RHG120__GM12878_B2__orange:Iter_6	B lymphoblastoid cell line: GM12878 ENCODE, biol_rep3.CNhs12333.10823-111C4.hg38.nobarcode	0.464046	H9 Embryonic Stem cells, biol_rep1 (H9ES-1).CNhs11917.12626-134E7.hg38.nobarcode	0.479885
RHG121__GM12878_B2__orange:Iter_6	B lymphoblastoid cell line: GM12878 ENCODE, biol_rep1.CNhs12331.10821-111C2.hg38.nobarcode	0.397112	migratory langerhans cells, donor1.CNhs13535.11901-125F2.hg38.nobarcode	0.375866
RHG122__GM12878_B2__orange:Iter_6	B lymphoblastoid cell line: GM12878 ENCODE, biol_rep3.CNhs12333.10823-111C4.hg38.nobarcode	0.407913	mycosis fungoides, T cell lymphoma cell line:HuT 102 TIB-162.CNhs11858.10744-110C6.hg38.nobarcode	0.482308
RHG123__GM12878_B2__orange:Iter_6	B lymphoblastoid cell line: GM12878 ENCODE, biol_rep3.CNhs12333.10823-111C4.hg38.nobarcode	0.43409	B lymphoblastoid cell line: GM12878 ENCODE, biol_rep3.CNhs12333.10823-111C4.hg38.nobarcode	0.465767
RHG124__GM12878_B2__orange:Iter_6	B lymphoblastoid cell line: GM12878 ENCODE, biol_rep3.CNhs12333.10823-111C4.hg38.nobarcode	0.456414	B lymphoblastoid cell line: GM12878 ENCODE, biol_rep1.CNhs12331.10821-111C2.hg38.nobarcode	0.489612
RHG125__GM12878_B2__orange:Iter_6	B lymphoblastoid cell line: GM12878 ENCODE, biol_rep3.CNhs12333.10823-111C4.hg38.nobarcode	0.459431	B lymphoblastoid cell line: GM12878 ENCODE, biol_rep1.CNhs12331.10821-111C2.hg38.nobarcode	0.40275
RHG126__GM12878_B2__orange:Iter_6	B lymphoblastoid cell line: GM12878 ENCODE, biol_rep3.CNhs12333.10823-111C4.hg38.nobarcode	0.373736	substantia nigra - adult, donor10196.CNhs13803.10178-103C7.hg38.nobarcode	0.323104
RHG127__GM12878_B2__orange:Iter_6	B lymphoblastoid cell line: GM12878 ENCODE, biol_rep1.CNhs12331.10821-111C2.hg38.nobarcode	0.419495	migratory langerhans cells, donor1.CNhs13535.11901-125F2.hg38.nobarcode	0.553467
RHG128__GM12878_B2__orange:Iter_6	B lymphoblastoid cell line: GM12878 ENCODE, biol_rep3.CNhs12333.10823-111C4.hg38.nobarcode	0.468756	B lymphoblastoid cell line: GM12878 ENCODE, biol_rep1.CNhs12331.10821-111C2.hg38.nobarcode	0.462161
RHG129__GM12878_B2__orange:Iter_6	B lymphoblastoid cell line: GM12878 ENCODE, biol_rep3.CNhs12333.10823-111C4.hg38.nobarcode	0.460145	B lymphoblastoid cell line: GM12878 ENCODE, biol_rep2.CNhs12332.10822-111C3.hg38.nobarcode	0.467722
RHG130__GM12878_B2__orange:Iter_6	B lymphoblastoid cell line: GM12878 ENCODE, biol_rep3.CNhs12333.10823-111C4.hg38.nobarcode	0.447092	B lymphoblastoid cell line: GM12878 ENCODE, biol_rep1.CNhs12331.10821-111C2.hg38.nobarcode	0.446113
RHG131__GM12878_B2__orange:Iter_6	B lymphoblastoid cell line: GM12878 ENCODE, biol_rep3.CNhs12333.10823-111C4.hg38.nobarcode	0.437672	B lymphoblastoid cell line: GM12878 ENCODE, biol_rep3.CNhs12333.10823-111C4.hg38.nobarcode	0.474876
RHG132__GM12878_B2__orange:Iter_6	B lymphoblastoid cell line: GM12878 ENCODE, biol_rep3.CNhs12333.10823-111C4.hg38.nobarcode	0.379952	substantia nigra - adult, donor10196.CNhs13803.10178-103C7.hg38.nobarcode	0.285509
RHG133__GM12878_B2__orange:Iter_6	B lymphoblastoid cell line: GM12878 ENCODE, biol_rep3.CNhs12333.10823-111C4.hg38.nobarcode	0.452869	B lymphoblastoid cell line: GM12878 ENCODE, biol_rep1.CNhs12331.10821-111C2.hg38.nobarcode	0.365955
RHG134__GM12878_B2__orange:Iter_6	B lymphoblastoid cell line: GM12878 ENCODE, biol_rep3.CNhs12333.10823-111C4.hg38.nobarcode	0.454305	Saos-2 osteosarcoma treated with ascorbic acid and BGP to induce calcification, 00hr15min, biol_rep1 (A1 T1).CNhs12381.12663-134I8.hg38.nobarcode	0.428269
RHG135__GM12878_B2__orange:Iter_6	B lymphoblastoid cell line: GM12878 ENCODE, biol_rep3.CNhs12333.10823-111C4.hg38.nobarcode	0.440925	migratory langerhans cells, donor1.CNhs13535.11901-125F2.hg38.nobarcode	0.553443
RHG136__GM12878_B2__orange:Iter_6	B lymphoblastoid cell line: GM12878 ENCODE, biol_rep3.CNhs12333.10823-111C4.hg38.nobarcode	0.452647	splenic lymphoma with villous lymphocytes cell line:SLVL.CNhs10741.10424-106D1.hg38.nobarcode	0.326442
RHG137__GM12878_B2__orange:Iter_6	B lymphoblastoid cell line: GM12878 ENCODE, biol_rep3.CNhs12333.10823-111C4.hg38.nobarcode	0.469905	Saos-2 osteosarcoma treated with ascorbic acid and BGP to induce calcification, 00hr15min, biol_rep1 (A1 T1).CNhs12381.12663-134I8.hg38.nobarcode	0.428522
RHG138__GM12878_B2__orange:Iter_6	B lymphoblastoid cell line: GM12878 ENCODE, biol_rep3.CNhs12333.10823-111C4.hg38.nobarcode	0.449408	B lymphoblastoid cell line: GM12878 ENCODE, biol_rep1.CNhs12331.10821-111C2.hg38.nobarcode	0.330697
RHG139__GM12878_B2__orange:Iter_6	B lymphoblastoid cell line: GM12878 ENCODE, biol_rep3.CNhs12333.10823-111C4.hg38.nobarcode	0.467886	splenic lymphoma with villous lymphocytes cell line:SLVL.CNhs10741.10424-106D1.hg38.nobarcode	0.427233
RHG140__GM12878_B2__orange:Iter_6	B lymphoblastoid cell line: GM12878 ENCODE, biol_rep3.CNhs12333.10823-111C4.hg38.nobarcode	0.46258	Saos-2 osteosarcoma treated with ascorbic acid and BGP to induce calcification, 00hr15min, biol_rep1 (A1 T1).CNhs12381.12663-134I8.hg38.nobarcode	0.454331
RHG141__GM12878_B2__orange:Iter_6	B lymphoblastoid cell line: GM12878 ENCODE, biol_rep3.CNhs12333.10823-111C4.hg38.nobarcode	0.455403	CD4+CD25+CD45RA- memory regulatory T cells expanded, donor1.CNhs13204.11794-124C3.hg38.nobarcode	0.534804
RHG142__GM12878_B2__orange:Iter_6	B lymphoblastoid cell line: GM12878 ENCODE, biol_rep3.CNhs12333.10823-111C4.hg38.nobarcode	0.473141	B lymphoblastoid cell line: GM12878 ENCODE, biol_rep2.CNhs12332.10822-111C3.hg38.nobarcode	0.549997
RHG143__GM12878_B2__orange:Iter_6	B lymphoblastoid cell line: GM12878 ENCODE, biol_rep3.CNhs12333.10823-111C4.hg38.nobarcode	0.309375	substantia nigra - adult, donor10196.CNhs13803.10178-103C7.hg38.nobarcode	0.330711
RHG144__GM12878_B2__orange:Iter_6	B lymphoblastoid cell line: GM12878 ENCODE, biol_rep3.CNhs12333.10823-111C4.hg38.nobarcode	0.466037	H9 Embryonic Stem cells, biol_rep1 (H9ES-1).CNhs11917.12626-134E7.hg38.nobarcode	0.525543
RHG145__GM12878_B2__orange:Iter_6	B lymphoblastoid cell line: GM12878 ENCODE, biol_rep3.CNhs12333.10823-111C4.hg38.nobarcode	0.458142	H9 Embryonic Stem cells, biol_rep1 (H9ES-1).CNhs11917.12626-134E7.hg38.nobarcode	0.49423
RHG146__GM12878_B2__orange:Iter_6	B lymphoblastoid cell line: GM12878 ENCODE, biol_rep3.CNhs12333.10823-111C4.hg38.nobarcode	0.473381	B lymphoblastoid cell line: GM12878 ENCODE, biol_rep1.CNhs12331.10821-111C2.hg38.nobarcode	0.530127
RHG147__GM12878_B2__orange:Iter_6	B lymphoblastoid cell line: GM12878 ENCODE, biol_rep3.CNhs12333.10823-111C4.hg38.nobarcode	0.385477	B lymphoblastoid cell line: GM12878 ENCODE, biol_rep3.CNhs12333.10823-111C4.hg38.nobarcode	0.47228
RHG148__GM12878_B2__orange:Iter_6	B lymphoblastoid cell line: GM12878 ENCODE, biol_rep3.CNhs12333.10823-111C4.hg38.nobarcode	0.439036	xeroderma pigentosum b cell line:XPL 17.CNhs11813.10563-108A5.hg38.nobarcode	0.420278
RHG149__GM12878_B2__orange:Iter_6	B lymphoblastoid cell line: GM12878 ENCODE, biol_rep3.CNhs12333.10823-111C4.hg38.nobarcode	0.455124	H9 Embryonic Stem cells, biol_rep1 (H9ES-1).CNhs11917.12626-134E7.hg38.nobarcode	0.497499
RHG150__GM12878_B2__orange:Iter_6	B lymphoblastoid cell line: GM12878 ENCODE, biol_rep3.CNhs12333.10823-111C4.hg38.nobarcode	0.455581	B lymphoblastoid cell line: GM12878 ENCODE, biol_rep2.CNhs12332.10822-111C3.hg38.nobarcode	0.356627
RHG151__GM12878_B2__orange:Iter_6	B lymphoblastoid cell line: GM12878 ENCODE, biol_rep3.CNhs12333.10823-111C4.hg38.nobarcode	0.454364	B lymphoblastoid cell line: GM12878 ENCODE, biol_rep1.CNhs12331.10821-111C2.hg38.nobarcode	0.413176
RHG152__GM12878_B2__orange:Iter_6	B lymphoblastoid cell line: GM12878 ENCODE, biol_rep3.CNhs12333.10823-111C4.hg38.nobarcode	0.458928	B lymphoblastoid cell line: GM12878 ENCODE, biol_rep2.CNhs12332.10822-111C3.hg38.nobarcode	0.5079
RHG153__GM12878_B2__orange:Iter_6	B lymphoblastoid cell line: GM12878 ENCODE, biol_rep3.CNhs12333.10823-111C4.hg38.nobarcode	0.415834	B lymphoblastoid cell line: GM12878 ENCODE, biol_rep1.CNhs12331.10821-111C2.hg38.nobarcode	0.465303
RHG154__GM12878_B2__orange:Iter_6	B lymphoblastoid cell line: GM12878 ENCODE, biol_rep3.CNhs12333.10823-111C4.hg38.nobarcode	0.255328	substantia nigra - adult, donor10196.CNhs13803.10178-103C7.hg38.nobarcode	0.3015
RHG155__GM12878_B2__orange:Iter_6	B lymphoblastoid cell line: GM12878 ENCODE, biol_rep3.CNhs12333.10823-111C4.hg38.nobarcode	0.445403	B lymphoblastoid cell line: GM12878 ENCODE, biol_rep2.CNhs12332.10822-111C3.hg38.nobarcode	0.536098
RHG156__GM12878_B2__orange:Iter_6	B lymphoblastoid cell line: GM12878 ENCODE, biol_rep3.CNhs12333.10823-111C4.hg38.nobarcode	0.468753	B lymphoblastoid cell line: GM12878 ENCODE, biol_rep1.CNhs12331.10821-111C2.hg38.nobarcode	0.516266
RHG157__GM12878_B2__orange:Iter_6	B lymphoblastoid cell line: GM12878 ENCODE, biol_rep3.CNhs12333.10823-111C4.hg38.nobarcode	0.44483	xeroderma pigentosum b cell line:XPL 17.CNhs11813.10563-108A5.hg38.nobarcode	0.532818
RHG158__GM12878_B2__orange:Iter_6	B lymphoblastoid cell line: GM12878 ENCODE, biol_rep3.CNhs12333.10823-111C4.hg38.nobarcode	0.446272	plasma cell leukemia cell line:ARH-77.CNhs12807.10840-111E3.hg38.nobarcode	0.403028
RHG159__GM12878_B2__orange:Iter_6	B lymphoblastoid cell line: GM12878 ENCODE, biol_rep3.CNhs12333.10823-111C4.hg38.nobarcode	0.430553	xeroderma pigentosum b cell line:XPL 17.CNhs11813.10563-108A5.hg38.nobarcode	0.463597
RHG160__GM12878_B2__orange:Iter_6	B lymphoblastoid cell line: GM12878 ENCODE, biol_rep3.CNhs12333.10823-111C4.hg38.nobarcode	0.481084	B lymphoblastoid cell line: GM12878 ENCODE, biol_rep1.CNhs12331.10821-111C2.hg38.nobarcode	0.492053
RHG161__GM12878_B2__orange:Iter_6	B lymphoblastoid cell line: GM12878 ENCODE, biol_rep3.CNhs12333.10823-111C4.hg38.nobarcode	0.457881	B lymphoblastoid cell line: GM12878 ENCODE, biol_rep2.CNhs12332.10822-111C3.hg38.nobarcode	0.435032
RHG162__GM12878_B2__orange:Iter_6	B lymphoblastoid cell line: GM12878 ENCODE, biol_rep3.CNhs12333.10823-111C4.hg38.nobarcode	0.469254	Saos-2 osteosarcoma treated with ascorbic acid and BGP to induce calcification, 00hr15min, biol_rep1 (A1 T1).CNhs12381.12663-134I8.hg38.nobarcode	0.465515
RHG163__GM12878_B2__orange:Iter_6	B lymphoblastoid cell line: GM12878 ENCODE, biol_rep3.CNhs12333.10823-111C4.hg38.nobarcode	0.443409	B lymphoblastoid cell line: GM12878 ENCODE, biol_rep1.CNhs12331.10821-111C2.hg38.nobarcode	0.368825
RHG164__GM12878_B2__orange:Iter_6	B lymphoblastoid cell line: GM12878 ENCODE, biol_rep3.CNhs12333.10823-111C4.hg38.nobarcode	0.460673	plasma cell leukemia cell line:ARH-77.CNhs12807.10840-111E3.hg38.nobarcode	0.434918
RHG165__GM12878_B2__orange:Iter_6	B lymphoblastoid cell line: GM12878 ENCODE, biol_rep3.CNhs12333.10823-111C4.hg38.nobarcode	0.467312	B lymphoblastoid cell line: GM12878 ENCODE, biol_rep1.CNhs12331.10821-111C2.hg38.nobarcode	0.442655
RHG166__GM12878_B2__orange:Iter_6	B lymphoblastoid cell line: GM12878 ENCODE, biol_rep3.CNhs12333.10823-111C4.hg38.nobarcode	0.469211	Saos-2 osteosarcoma treated with ascorbic acid and BGP to induce calcification, 00hr15min, biol_rep1 (A1 T1).CNhs12381.12663-134I8.hg38.nobarcode	0.418643
RHG167__GM12878_B2__orange:Iter_6	B lymphoblastoid cell line: GM12878 ENCODE, biol_rep3.CNhs12333.10823-111C4.hg38.nobarcode	0.457775	Saos-2 osteosarcoma treated with ascorbic acid and BGP to induce calcification, 00hr15min, biol_rep1 (A1 T1).CNhs12381.12663-134I8.hg38.nobarcode	0.353209
RHG168__GM12878_B2__orange:Iter_6	B lymphoblastoid cell line: GM12878 ENCODE, biol_rep3.CNhs12333.10823-111C4.hg38.nobarcode	0.406494	cord blood derived cell line:COBL-a untreated.CNhs11045.10449-106F8.hg38.nobarcode	0.358911
RHG169__GM12878_B2__orange:Iter_6	B lymphoblastoid cell line: GM12878 ENCODE, biol_rep3.CNhs12333.10823-111C4.hg38.nobarcode	0.388481	migratory langerhans cells, donor2.CNhs13536.11902-125F3.hg38.nobarcode	0.580311
RHG170__GM12878_B2__orange:Iter_6	B lymphoblastoid cell line: GM12878 ENCODE, biol_rep3.CNhs12333.10823-111C4.hg38.nobarcode	0.457487	plasma cell leukemia cell line:ARH-77.CNhs12807.10840-111E3.hg38.nobarcode	0.459767
RHG171__GM12878_B2__orange:Iter_6	B lymphoblastoid cell line: GM12878 ENCODE, biol_rep3.CNhs12333.10823-111C4.hg38.nobarcode	0.457221	H9 Embryonic Stem cells, biol_rep1 (H9ES-1).CNhs11917.12626-134E7.hg38.nobarcode	0.43091
RHG172__GM12878_B2__orange:Iter_6	B lymphoblastoid cell line: GM12878 ENCODE, biol_rep3.CNhs12333.10823-111C4.hg38.nobarcode	0.450226	B lymphoblastoid cell line: GM12878 ENCODE, biol_rep3.CNhs12333.10823-111C4.hg38.nobarcode	0.448743
RHG173__GM12878_B2__orange:Iter_6	B lymphoblastoid cell line: GM12878 ENCODE, biol_rep3.CNhs12333.10823-111C4.hg38.nobarcode	0.445308	xeroderma pigentosum b cell line:XPL 17.CNhs11813.10563-108A5.hg38.nobarcode	0.499157
RHG174__GM12878_B2__orange:Iter_6	B lymphoblastoid cell line: GM12878 ENCODE, biol_rep1.CNhs12331.10821-111C2.hg38.nobarcode	0.340861	substantia nigra - adult, donor10196.CNhs13803.10178-103C7.hg38.nobarcode	0.24114
RHG175__GM12878_B2__orange:Iter_6	B lymphoblastoid cell line: GM12878 ENCODE, biol_rep3.CNhs12333.10823-111C4.hg38.nobarcode	0.446018	B lymphoblastoid cell line: GM12878 ENCODE, biol_rep1.CNhs12331.10821-111C2.hg38.nobarcode	0.353308
RHG176__GM12878_B2__orange:Iter_6	B lymphoblastoid cell line: GM12878 ENCODE, biol_rep3.CNhs12333.10823-111C4.hg38.nobarcode	0.456006	B lymphoblastoid cell line: GM12878 ENCODE, biol_rep1.CNhs12331.10821-111C2.hg38.nobarcode	0.396343
RHG177__GM12878_B2__orange:Iter_6	B lymphoblastoid cell line: GM12878 ENCODE, biol_rep3.CNhs12333.10823-111C4.hg38.nobarcode	0.427511	B lymphoblastoid cell line: GM12878 ENCODE, biol_rep1.CNhs12331.10821-111C2.hg38.nobarcode	0.297055
RHG178__GM12878_B2__orange:Iter_6	B lymphoblastoid cell line: GM12878 ENCODE, biol_rep3.CNhs12333.10823-111C4.hg38.nobarcode	0.430814	cord blood derived cell line:COBL-a untreated.CNhs11045.10449-106F8.hg38.nobarcode	0.331277
RHG179__GM12878_B2__orange:Iter_6	B lymphoblastoid cell line: GM12878 ENCODE, biol_rep3.CNhs12333.10823-111C4.hg38.nobarcode	0.449504	B lymphoblastoid cell line: GM12878 ENCODE, biol_rep1.CNhs12331.10821-111C2.hg38.nobarcode	0.370281
RHG180__GM12878_B2__orange:Iter_6	B lymphoblastoid cell line: GM12878 ENCODE, biol_rep3.CNhs12333.10823-111C4.hg38.nobarcode	0.450677	B lymphoblastoid cell line: GM12878 ENCODE, biol_rep1.CNhs12331.10821-111C2.hg38.nobarcode	0.504065
RHG181__GM12878_B2__orange:Iter_6	B lymphoblastoid cell line: GM12878 ENCODE, biol_rep3.CNhs12333.10823-111C4.hg38.nobarcode	0.454911	B lymphoblastoid cell line: GM12878 ENCODE, biol_rep1.CNhs12331.10821-111C2.hg38.nobarcode	0.437883
RHG182__GM12878_B2__orange:Iter_6	B lymphoblastoid cell line: GM12878 ENCODE, biol_rep3.CNhs12333.10823-111C4.hg38.nobarcode	0.420939	xeroderma pigentosum b cell line:XPL 17.CNhs11813.10563-108A5.hg38.nobarcode	0.573534
RHG183__GM12878_B2__orange:Iter_6	B lymphoblastoid cell line: GM12878 ENCODE, biol_rep3.CNhs12333.10823-111C4.hg38.nobarcode	0.423076	xeroderma pigentosum b cell line:XPL 17.CNhs11813.10563-108A5.hg38.nobarcode	0.54478
RHG184__GM12878_B2__orange:Iter_6	B lymphoblastoid cell line: GM12878 ENCODE, biol_rep3.CNhs12333.10823-111C4.hg38.nobarcode	0.435789	B lymphoblastoid cell line: GM12878 ENCODE, biol_rep3.CNhs12333.10823-111C4.hg38.nobarcode	0.466816
RHG185__GM12878_B2__orange:Iter_6	B lymphoblastoid cell line: GM12878 ENCODE, biol_rep3.CNhs12333.10823-111C4.hg38.nobarcode	0.402449	B lymphoblastoid cell line: GM12878 ENCODE, biol_rep1.CNhs12331.10821-111C2.hg38.nobarcode	0.365839
RHG186__GM12878_B2__orange:Iter_6	B lymphoblastoid cell line: GM12878 ENCODE, biol_rep1.CNhs12331.10821-111C2.hg38.nobarcode	0.425507	B lymphoblastoid cell line: GM12878 ENCODE, biol_rep2.CNhs12332.10822-111C3.hg38.nobarcode	0.561968
RHG187__GM12878_B2__orange:Iter_6	B lymphoblastoid cell line: GM12878 ENCODE, biol_rep1.CNhs12331.10821-111C2.hg38.nobarcode	0.441878	xeroderma pigentosum b cell line:XPL 17.CNhs11813.10563-108A5.hg38.nobarcode	0.538495
RHG188__GM12878_B2__orange:Iter_6	B lymphoblastoid cell line: GM12878 ENCODE, biol_rep3.CNhs12333.10823-111C4.hg38.nobarcode	0.458152	B lymphoblastoid cell line: GM12878 ENCODE, biol_rep2.CNhs12332.10822-111C3.hg38.nobarcode	0.518335
RHG189__GM12878_B2__orange:Iter_6	B lymphoblastoid cell line: GM12878 ENCODE, biol_rep3.CNhs12333.10823-111C4.hg38.nobarcode	0.41194	substantia nigra - adult, donor10196.CNhs13803.10178-103C7.hg38.nobarcode	0.309737
RHG190__GM12878_B2__orange:Iter_6	B lymphoblastoid cell line: GM12878 ENCODE, biol_rep3.CNhs12333.10823-111C4.hg38.nobarcode	0.462507	B lymphoblastoid cell line: GM12878 ENCODE, biol_rep2.CNhs12332.10822-111C3.hg38.nobarcode	0.493281
RHG191__GM12878_B2__orange:Iter_6	B lymphoblastoid cell line: GM12878 ENCODE, biol_rep3.CNhs12333.10823-111C4.hg38.nobarcode	0.470595	B lymphoblastoid cell line: GM12878 ENCODE, biol_rep2.CNhs12332.10822-111C3.hg38.nobarcode	0.518161
RHG192__GM12878_B2__orange:Iter_6	B lymphoblastoid cell line: GM12878 ENCODE, biol_rep3.CNhs12333.10823-111C4.hg38.nobarcode	0.476773	B lymphoblastoid cell line: GM12878 ENCODE, biol_rep1.CNhs12331.10821-111C2.hg38.nobarcode	0.5513
RHG193__GM12878_B2__orange:Iter_6	B lymphoblastoid cell line: GM12878 ENCODE, biol_rep3.CNhs12333.10823-111C4.hg38.nobarcode	0.46026	H9 Embryonic Stem cells, biol_rep3 (H9ES-3).CNhs12837.12822-136I5.hg38.nobarcode	0.469149
RHG194__GM12878_B2__orange:Iter_6	B lymphoblastoid cell line: GM12878 ENCODE, biol_rep3.CNhs12333.10823-111C4.hg38.nobarcode	0.468415	B lymphoblastoid cell line: GM12878 ENCODE, biol_rep2.CNhs12332.10822-111C3.hg38.nobarcode	0.528857
RHG195__GM12878_B2__orange:Iter_6	B lymphoblastoid cell line: GM12878 ENCODE, biol_rep3.CNhs12333.10823-111C4.hg38.nobarcode	0.455129	B lymphoblastoid cell line: GM12878 ENCODE, biol_rep2.CNhs12332.10822-111C3.hg38.nobarcode	0.457594
RHG196__GM12878_B2__orange:Iter_6	B lymphoblastoid cell line: GM12878 ENCODE, biol_rep3.CNhs12333.10823-111C4.hg38.nobarcode	0.473081	B lymphoblastoid cell line: GM12878 ENCODE, biol_rep2.CNhs12332.10822-111C3.hg38.nobarcode	0.577874
RHG197__GM12878_B2__orange:Iter_6	B lymphoblastoid cell line: GM12878 ENCODE, biol_rep3.CNhs12333.10823-111C4.hg38.nobarcode	0.431991	xeroderma pigentosum b cell line:XPL 17.CNhs11813.10563-108A5.hg38.nobarcode	0.522634
RHG198__GM12878_B2__orange:Iter_6	B lymphoblastoid cell line: GM12878 ENCODE, biol_rep3.CNhs12333.10823-111C4.hg38.nobarcode	0.47255	B lymphoblastoid cell line: GM12878 ENCODE, biol_rep1.CNhs12331.10821-111C2.hg38.nobarcode	0.502001
RHG103__GM12878_B2__orange:Iter_7	B lymphoblastoid cell line: GM12878 ENCODE, biol_rep1.CNhs12331.10821-111C2.hg38.nobarcode	0.417221	B lymphoblastoid cell line: GM12878 ENCODE, biol_rep1.CNhs12331.10821-111C2.hg38.nobarcode	0.404376
RHG104__GM12878_B2__orange:Iter_7	B lymphoblastoid cell line: GM12878 ENCODE, biol_rep3.CNhs12333.10823-111C4.hg38.nobarcode	0.44823	B lymphoblastoid cell line: GM12878 ENCODE, biol_rep1.CNhs12331.10821-111C2.hg38.nobarcode	0.389933
RHG105__GM12878_B2__orange:Iter_7	B lymphoblastoid cell line: GM12878 ENCODE, biol_rep3.CNhs12333.10823-111C4.hg38.nobarcode	0.441058	B lymphoblastoid cell line: GM12878 ENCODE, biol_rep3.CNhs12333.10823-111C4.hg38.nobarcode	0.491215
RHG106__GM12878_B2__orange:Iter_7	B lymphoblastoid cell line: GM12878 ENCODE, biol_rep3.CNhs12333.10823-111C4.hg38.nobarcode	0.461268	B lymphoblastoid cell line: GM12878 ENCODE, biol_rep1.CNhs12331.10821-111C2.hg38.nobarcode	0.46668
RHG107__GM12878_B2__orange:Iter_7	B lymphoblastoid cell line: GM12878 ENCODE, biol_rep3.CNhs12333.10823-111C4.hg38.nobarcode	0.467474	B lymphoblastoid cell line: GM12878 ENCODE, biol_rep1.CNhs12331.10821-111C2.hg38.nobarcode	0.421687
RHG108__GM12878_B2__orange:Iter_7	B lymphoblastoid cell line: GM12878 ENCODE, biol_rep3.CNhs12333.10823-111C4.hg38.nobarcode	0.464025	plasma cell leukemia cell line:ARH-77.CNhs12807.10840-111E3.hg38.nobarcode	0.428772
RHG109__GM12878_B2__orange:Iter_7	B lymphoblastoid cell line: GM12878 ENCODE, biol_rep3.CNhs12333.10823-111C4.hg38.nobarcode	0.464224	H9 Embryonic Stem cells, biol_rep1 (H9ES-1).CNhs11917.12626-134E7.hg38.nobarcode	0.421599
RHG110__GM12878_B2__orange:Iter_7	B lymphoblastoid cell line: GM12878 ENCODE, biol_rep3.CNhs12333.10823-111C4.hg38.nobarcode	0.45644	B lymphoblastoid cell line: GM12878 ENCODE, biol_rep1.CNhs12331.10821-111C2.hg38.nobarcode	0.379528
RHG111__GM12878_B2__orange:Iter_7	B lymphoblastoid cell line: GM12878 ENCODE, biol_rep3.CNhs12333.10823-111C4.hg38.nobarcode	0.467061	B lymphoblastoid cell line: GM12878 ENCODE, biol_rep2.CNhs12332.10822-111C3.hg38.nobarcode	0.498279
RHG112__GM12878_B2__orange:Iter_7	B lymphoblastoid cell line: GM12878 ENCODE, biol_rep3.CNhs12333.10823-111C4.hg38.nobarcode	0.460121	H9 Embryoid body cells, melanocytic induction, day00, biol_rep1 (H9EB-1 d0).CNhs12822.12627-134E8.hg38.nobarcode	0.492168
RHG113__GM12878_B2__orange:Iter_7	B lymphoblastoid cell line: GM12878 ENCODE, biol_rep3.CNhs12333.10823-111C4.hg38.nobarcode	0.462477	Saos-2 osteosarcoma treated with ascorbic acid and BGP to induce calcification, 00hr15min, biol_rep1 (A1 T1).CNhs12381.12663-134I8.hg38.nobarcode	0.495541
RHG114__GM12878_B2__orange:Iter_7	B lymphoblastoid cell line: GM12878 ENCODE, biol_rep3.CNhs12333.10823-111C4.hg38.nobarcode	0.472961	B lymphoblastoid cell line: GM12878 ENCODE, biol_rep1.CNhs12331.10821-111C2.hg38.nobarcode	0.46334
RHG115__GM12878_B2__orange:Iter_7	B lymphoblastoid cell line: GM12878 ENCODE, biol_rep3.CNhs12333.10823-111C4.hg38.nobarcode	0.459583	B lymphoblastoid cell line: GM12878 ENCODE, biol_rep1.CNhs12331.10821-111C2.hg38.nobarcode	0.508357
RHG116__GM12878_B2__orange:Iter_7	B lymphoblastoid cell line: GM12878 ENCODE, biol_rep3.CNhs12333.10823-111C4.hg38.nobarcode	0.476603	H9 Embryonic Stem cells, biol_rep1 (H9ES-1).CNhs11917.12626-134E7.hg38.nobarcode	0.46791
RHG117__GM12878_B2__orange:Iter_7	B lymphoblastoid cell line: GM12878 ENCODE, biol_rep3.CNhs12333.10823-111C4.hg38.nobarcode	0.47748	B lymphoblastoid cell line: GM12878 ENCODE, biol_rep1.CNhs12331.10821-111C2.hg38.nobarcode	0.518226
RHG118__GM12878_B2__orange:Iter_7	B lymphoblastoid cell line: GM12878 ENCODE, biol_rep3.CNhs12333.10823-111C4.hg38.nobarcode	0.454096	B lymphoblastoid cell line: GM12878 ENCODE, biol_rep2.CNhs12332.10822-111C3.hg38.nobarcode	0.387074
RHG119__GM12878_B2__orange:Iter_7	B lymphoblastoid cell line: GM12878 ENCODE, biol_rep3.CNhs12333.10823-111C4.hg38.nobarcode	0.462932	B lymphoblastoid cell line: GM12878 ENCODE, biol_rep2.CNhs12332.10822-111C3.hg38.nobarcode	0.500904
RHG120__GM12878_B2__orange:Iter_7	B lymphoblastoid cell line: GM12878 ENCODE, biol_rep3.CNhs12333.10823-111C4.hg38.nobarcode	0.458791	H9 Embryonic Stem cells, biol_rep1 (H9ES-1).CNhs11917.12626-134E7.hg38.nobarcode	0.483001
RHG121__GM12878_B2__orange:Iter_7	B lymphoblastoid cell line: GM12878 ENCODE, biol_rep3.CNhs12333.10823-111C4.hg38.nobarcode	0.399199	migratory langerhans cells, donor1.CNhs13535.11901-125F2.hg38.nobarcode	0.354388
RHG122__GM12878_B2__orange:Iter_7	B lymphoblastoid cell line: GM12878 ENCODE, biol_rep3.CNhs12333.10823-111C4.hg38.nobarcode	0.404037	mycosis fungoides, T cell lymphoma cell line:HuT 102 TIB-162.CNhs11858.10744-110C6.hg38.nobarcode	0.470288
RHG123__GM12878_B2__orange:Iter_7	B lymphoblastoid cell line: GM12878 ENCODE, biol_rep3.CNhs12333.10823-111C4.hg38.nobarcode	0.436787	B lymphoblastoid cell line: GM12878 ENCODE, biol_rep3.CNhs12333.10823-111C4.hg38.nobarcode	0.494558
RHG124__GM12878_B2__orange:Iter_7	B lymphoblastoid cell line: GM12878 ENCODE, biol_rep3.CNhs12333.10823-111C4.hg38.nobarcode	0.45503	H9 Embryoid body cells, melanocytic induction, day00, biol_rep1 (H9EB-1 d0).CNhs12822.12627-134E8.hg38.nobarcode	0.509242
RHG125__GM12878_B2__orange:Iter_7	B lymphoblastoid cell line: GM12878 ENCODE, biol_rep3.CNhs12333.10823-111C4.hg38.nobarcode	0.460106	B lymphoblastoid cell line: GM12878 ENCODE, biol_rep1.CNhs12331.10821-111C2.hg38.nobarcode	0.417818
RHG126__GM12878_B2__orange:Iter_7	B lymphoblastoid cell line: GM12878 ENCODE, biol_rep3.CNhs12333.10823-111C4.hg38.nobarcode	0.367788	substantia nigra - adult, donor10196.CNhs13803.10178-103C7.hg38.nobarcode	0.297621
RHG127__GM12878_B2__orange:Iter_7	B lymphoblastoid cell line: GM12878 ENCODE, biol_rep3.CNhs12333.10823-111C4.hg38.nobarcode	0.418366	migratory langerhans cells, donor1.CNhs13535.11901-125F2.hg38.nobarcode	0.562065
RHG128__GM12878_B2__orange:Iter_7	B lymphoblastoid cell line: GM12878 ENCODE, biol_rep3.CNhs12333.10823-111C4.hg38.nobarcode	0.466658	B lymphoblastoid cell line: GM12878 ENCODE, biol_rep1.CNhs12331.10821-111C2.hg38.nobarcode	0.457806
RHG129__GM12878_B2__orange:Iter_7	B lymphoblastoid cell line: GM12878 ENCODE, biol_rep3.CNhs12333.10823-111C4.hg38.nobarcode	0.459796	B lymphoblastoid cell line: GM12878 ENCODE, biol_rep1.CNhs12331.10821-111C2.hg38.nobarcode	0.454339
RHG130__GM12878_B2__orange:Iter_7	B lymphoblastoid cell line: GM12878 ENCODE, biol_rep3.CNhs12333.10823-111C4.hg38.nobarcode	0.444449	B lymphoblastoid cell line: GM12878 ENCODE, biol_rep1.CNhs12331.10821-111C2.hg38.nobarcode	0.454625
RHG131__GM12878_B2__orange:Iter_7	B lymphoblastoid cell line: GM12878 ENCODE, biol_rep3.CNhs12333.10823-111C4.hg38.nobarcode	0.450374	B lymphoblastoid cell line: GM12878 ENCODE, biol_rep3.CNhs12333.10823-111C4.hg38.nobarcode	0.480266
RHG132__GM12878_B2__orange:Iter_7	B lymphoblastoid cell line: GM12878 ENCODE, biol_rep3.CNhs12333.10823-111C4.hg38.nobarcode	0.383222	substantia nigra - adult, donor10196.CNhs13803.10178-103C7.hg38.nobarcode	0.297061
RHG133__GM12878_B2__orange:Iter_7	B lymphoblastoid cell line: GM12878 ENCODE, biol_rep3.CNhs12333.10823-111C4.hg38.nobarcode	0.456253	B lymphoblastoid cell line: GM12878 ENCODE, biol_rep1.CNhs12331.10821-111C2.hg38.nobarcode	0.379527
RHG134__GM12878_B2__orange:Iter_7	B lymphoblastoid cell line: GM12878 ENCODE, biol_rep3.CNhs12333.10823-111C4.hg38.nobarcode	0.452464	Saos-2 osteosarcoma treated with ascorbic acid and BGP to induce calcification, 00hr15min, biol_rep1 (A1 T1).CNhs12381.12663-134I8.hg38.nobarcode	0.419162
RHG135__GM12878_B2__orange:Iter_7	B lymphoblastoid cell line: GM12878 ENCODE, biol_rep3.CNhs12333.10823-111C4.hg38.nobarcode	0.442752	migratory langerhans cells, donor1.CNhs13535.11901-125F2.hg38.nobarcode	0.544785
RHG136__GM12878_B2__orange:Iter_7	B lymphoblastoid cell line: GM12878 ENCODE, biol_rep3.CNhs12333.10823-111C4.hg38.nobarcode	0.447934	B lymphoblastoid cell line: GM12878 ENCODE, biol_rep1.CNhs12331.10821-111C2.hg38.nobarcode	0.360096
RHG137__GM12878_B2__orange:Iter_7	B lymphoblastoid cell line: GM12878 ENCODE, biol_rep3.CNhs12333.10823-111C4.hg38.nobarcode	0.468185	Saos-2 osteosarcoma treated with ascorbic acid and BGP to induce calcification, 00hr15min, biol_rep1 (A1 T1).CNhs12381.12663-134I8.hg38.nobarcode	0.423633
RHG138__GM12878_B2__orange:Iter_7	B lymphoblastoid cell line: GM12878 ENCODE, biol_rep3.CNhs12333.10823-111C4.hg38.nobarcode	0.444069	B lymphoblastoid cell line: GM12878 ENCODE, biol_rep1.CNhs12331.10821-111C2.hg38.nobarcode	0.323186
RHG139__GM12878_B2__orange:Iter_7	B lymphoblastoid cell line: GM12878 ENCODE, biol_rep3.CNhs12333.10823-111C4.hg38.nobarcode	0.472363	Saos-2 osteosarcoma treated with ascorbic acid and BGP to induce calcification, 00hr15min, biol_rep1 (A1 T1).CNhs12381.12663-134I8.hg38.nobarcode	0.412322
RHG140__GM12878_B2__orange:Iter_7	B lymphoblastoid cell line: GM12878 ENCODE, biol_rep3.CNhs12333.10823-111C4.hg38.nobarcode	0.464696	Saos-2 osteosarcoma treated with ascorbic acid and BGP to induce calcification, 00hr15min, biol_rep1 (A1 T1).CNhs12381.12663-134I8.hg38.nobarcode	0.467314
RHG141__GM12878_B2__orange:Iter_7	B lymphoblastoid cell line: GM12878 ENCODE, biol_rep3.CNhs12333.10823-111C4.hg38.nobarcode	0.451204	B lymphoblastoid cell line: GM12878 ENCODE, biol_rep1.CNhs12331.10821-111C2.hg38.nobarcode	0.541843
RHG142__GM12878_B2__orange:Iter_7	B lymphoblastoid cell line: GM12878 ENCODE, biol_rep3.CNhs12333.10823-111C4.hg38.nobarcode	0.478333	B lymphoblastoid cell line: GM12878 ENCODE, biol_rep2.CNhs12332.10822-111C3.hg38.nobarcode	0.542158
RHG143__GM12878_B2__orange:Iter_7	B lymphoblastoid cell line: GM12878 ENCODE, biol_rep3.CNhs12333.10823-111C4.hg38.nobarcode	0.312219	substantia nigra - adult, donor10196.CNhs13803.10178-103C7.hg38.nobarcode	0.33761
RHG144__GM12878_B2__orange:Iter_7	B lymphoblastoid cell line: GM12878 ENCODE, biol_rep3.CNhs12333.10823-111C4.hg38.nobarcode	0.466092	H9 Embryonic Stem cells, biol_rep1 (H9ES-1).CNhs11917.12626-134E7.hg38.nobarcode	0.528978
RHG145__GM12878_B2__orange:Iter_7	B lymphoblastoid cell line: GM12878 ENCODE, biol_rep3.CNhs12333.10823-111C4.hg38.nobarcode	0.465252	H9 Embryonic Stem cells, biol_rep1 (H9ES-1).CNhs11917.12626-134E7.hg38.nobarcode	0.490073
RHG146__GM12878_B2__orange:Iter_7	B lymphoblastoid cell line: GM12878 ENCODE, biol_rep3.CNhs12333.10823-111C4.hg38.nobarcode	0.475441	B lymphoblastoid cell line: GM12878 ENCODE, biol_rep1.CNhs12331.10821-111C2.hg38.nobarcode	0.511657
RHG147__GM12878_B2__orange:Iter_7	B lymphoblastoid cell line: GM12878 ENCODE, biol_rep3.CNhs12333.10823-111C4.hg38.nobarcode	0.383959	B lymphoblastoid cell line: GM12878 ENCODE, biol_rep3.CNhs12333.10823-111C4.hg38.nobarcode	0.485312
RHG148__GM12878_B2__orange:Iter_7	B lymphoblastoid cell line: GM12878 ENCODE, biol_rep3.CNhs12333.10823-111C4.hg38.nobarcode	0.443175	xeroderma pigentosum b cell line:XPL 17.CNhs11813.10563-108A5.hg38.nobarcode	0.381415
RHG149__GM12878_B2__orange:Iter_7	B lymphoblastoid cell line: GM12878 ENCODE, biol_rep3.CNhs12333.10823-111C4.hg38.nobarcode	0.45189	COBL-a rinderpest(-C) infection, 12hr, biol_rep1.CNhs14438.13571-146B7.hg38.nobarcode	0.503099
RHG150__GM12878_B2__orange:Iter_7	B lymphoblastoid cell line: GM12878 ENCODE, biol_rep3.CNhs12333.10823-111C4.hg38.nobarcode	0.458988	B lymphoblastoid cell line: GM12878 ENCODE, biol_rep2.CNhs12332.10822-111C3.hg38.nobarcode	0.359293
RHG151__GM12878_B2__orange:Iter_7	B lymphoblastoid cell line: GM12878 ENCODE, biol_rep3.CNhs12333.10823-111C4.hg38.nobarcode	0.453688	B lymphoblastoid cell line: GM12878 ENCODE, biol_rep1.CNhs12331.10821-111C2.hg38.nobarcode	0.403781
RHG152__GM12878_B2__orange:Iter_7	B lymphoblastoid cell line: GM12878 ENCODE, biol_rep3.CNhs12333.10823-111C4.hg38.nobarcode	0.462414	B lymphoblastoid cell line: GM12878 ENCODE, biol_rep3.CNhs12333.10823-111C4.hg38.nobarcode	0.483
RHG153__GM12878_B2__orange:Iter_7	B lymphoblastoid cell line: GM12878 ENCODE, biol_rep3.CNhs12333.10823-111C4.hg38.nobarcode	0.415272	B lymphoblastoid cell line: GM12878 ENCODE, biol_rep1.CNhs12331.10821-111C2.hg38.nobarcode	0.474045
RHG154__GM12878_B2__orange:Iter_7	B lymphoblastoid cell line: GM12878 ENCODE, biol_rep3.CNhs12333.10823-111C4.hg38.nobarcode	0.257034	substantia nigra - adult, donor10196.CNhs13803.10178-103C7.hg38.nobarcode	0.305893
RHG155__GM12878_B2__orange:Iter_7	B lymphoblastoid cell line: GM12878 ENCODE, biol_rep3.CNhs12333.10823-111C4.hg38.nobarcode	0.440245	B lymphoblastoid cell line: GM12878 ENCODE, biol_rep2.CNhs12332.10822-111C3.hg38.nobarcode	0.539553
RHG156__GM12878_B2__orange:Iter_7	B lymphoblastoid cell line: GM12878 ENCODE, biol_rep3.CNhs12333.10823-111C4.hg38.nobarcode	0.464017	B lymphoblastoid cell line: GM12878 ENCODE, biol_rep1.CNhs12331.10821-111C2.hg38.nobarcode	0.531389
RHG157__GM12878_B2__orange:Iter_7	B lymphoblastoid cell line: GM12878 ENCODE, biol_rep3.CNhs12333.10823-111C4.hg38.nobarcode	0.445523	xeroderma pigentosum b cell line:XPL 17.CNhs11813.10563-108A5.hg38.nobarcode	0.534383
RHG158__GM12878_B2__orange:Iter_7	B lymphoblastoid cell line: GM12878 ENCODE, biol_rep3.CNhs12333.10823-111C4.hg38.nobarcode	0.446732	B lymphoblastoid cell line: GM12878 ENCODE, biol_rep1.CNhs12331.10821-111C2.hg38.nobarcode	0.42279
RHG159__GM12878_B2__orange:Iter_7	B lymphoblastoid cell line: GM12878 ENCODE, biol_rep3.CNhs12333.10823-111C4.hg38.nobarcode	0.428095	xeroderma pigentosum b cell line:XPL 17.CNhs11813.10563-108A5.hg38.nobarcode	0.463736
RHG160__GM12878_B2__orange:Iter_7	B lymphoblastoid cell line: GM12878 ENCODE, biol_rep3.CNhs12333.10823-111C4.hg38.nobarcode	0.472593	B lymphoblastoid cell line: GM12878 ENCODE, biol_rep1.CNhs12331.10821-111C2.hg38.nobarcode	0.46463
RHG161__GM12878_B2__orange:Iter_7	B lymphoblastoid cell line: GM12878 ENCODE, biol_rep3.CNhs12333.10823-111C4.hg38.nobarcode	0.459991	B lymphoblastoid cell line: GM12878 ENCODE, biol_rep2.CNhs12332.10822-111C3.hg38.nobarcode	0.41969
RHG162__GM12878_B2__orange:Iter_7	B lymphoblastoid cell line: GM12878 ENCODE, biol_rep3.CNhs12333.10823-111C4.hg38.nobarcode	0.462456	H9 Embryonic Stem cells, biol_rep1 (H9ES-1).CNhs11917.12626-134E7.hg38.nobarcode	0.466163
RHG163__GM12878_B2__orange:Iter_7	B lymphoblastoid cell line: GM12878 ENCODE, biol_rep3.CNhs12333.10823-111C4.hg38.nobarcode	0.444977	B lymphoblastoid cell line: GM12878 ENCODE, biol_rep1.CNhs12331.10821-111C2.hg38.nobarcode	0.359297
RHG164__GM12878_B2__orange:Iter_7	B lymphoblastoid cell line: GM12878 ENCODE, biol_rep3.CNhs12333.10823-111C4.hg38.nobarcode	0.457955	plasma cell leukemia cell line:ARH-77.CNhs12807.10840-111E3.hg38.nobarcode	0.446547
RHG165__GM12878_B2__orange:Iter_7	B lymphoblastoid cell line: GM12878 ENCODE, biol_rep3.CNhs12333.10823-111C4.hg38.nobarcode	0.472361	B lymphoblastoid cell line: GM12878 ENCODE, biol_rep1.CNhs12331.10821-111C2.hg38.nobarcode	0.422445
RHG166__GM12878_B2__orange:Iter_7	B lymphoblastoid cell line: GM12878 ENCODE, biol_rep3.CNhs12333.10823-111C4.hg38.nobarcode	0.473436	Saos-2 osteosarcoma treated with ascorbic acid and BGP to induce calcification, 00hr15min, biol_rep1 (A1 T1).CNhs12381.12663-134I8.hg38.nobarcode	0.435233
RHG167__GM12878_B2__orange:Iter_7	B lymphoblastoid cell line: GM12878 ENCODE, biol_rep3.CNhs12333.10823-111C4.hg38.nobarcode	0.458819	Saos-2 osteosarcoma treated with ascorbic acid and BGP to induce calcification, 00hr15min, biol_rep1 (A1 T1).CNhs12381.12663-134I8.hg38.nobarcode	0.361618
RHG168__GM12878_B2__orange:Iter_7	B lymphoblastoid cell line: GM12878 ENCODE, biol_rep3.CNhs12333.10823-111C4.hg38.nobarcode	0.408909	cord blood derived cell line:COBL-a untreated.CNhs11045.10449-106F8.hg38.nobarcode	0.377704
RHG169__GM12878_B2__orange:Iter_7	B lymphoblastoid cell line: GM12878 ENCODE, biol_rep3.CNhs12333.10823-111C4.hg38.nobarcode	0.387724	migratory langerhans cells, donor2.CNhs13536.11902-125F3.hg38.nobarcode	0.569507
RHG170__GM12878_B2__orange:Iter_7	B lymphoblastoid cell line: GM12878 ENCODE, biol_rep3.CNhs12333.10823-111C4.hg38.nobarcode	0.463719	B lymphoblastoid cell line: GM12878 ENCODE, biol_rep1.CNhs12331.10821-111C2.hg38.nobarcode	0.467269
RHG171__GM12878_B2__orange:Iter_7	B lymphoblastoid cell line: GM12878 ENCODE, biol_rep3.CNhs12333.10823-111C4.hg38.nobarcode	0.447558	H9 Embryonic Stem cells, biol_rep1 (H9ES-1).CNhs11917.12626-134E7.hg38.nobarcode	0.440316
RHG172__GM12878_B2__orange:Iter_7	B lymphoblastoid cell line: GM12878 ENCODE, biol_rep3.CNhs12333.10823-111C4.hg38.nobarcode	0.442415	B lymphoblastoid cell line: GM12878 ENCODE, biol_rep3.CNhs12333.10823-111C4.hg38.nobarcode	0.431697
RHG173__GM12878_B2__orange:Iter_7	B lymphoblastoid cell line: GM12878 ENCODE, biol_rep3.CNhs12333.10823-111C4.hg38.nobarcode	0.437021	xeroderma pigentosum b cell line:XPL 17.CNhs11813.10563-108A5.hg38.nobarcode	0.520972
RHG174__GM12878_B2__orange:Iter_7	B lymphoblastoid cell line: GM12878 ENCODE, biol_rep1.CNhs12331.10821-111C2.hg38.nobarcode	0.345634	substantia nigra - adult, donor10196.CNhs13803.10178-103C7.hg38.nobarcode	0.235462
RHG175__GM12878_B2__orange:Iter_7	B lymphoblastoid cell line: GM12878 ENCODE, biol_rep3.CNhs12333.10823-111C4.hg38.nobarcode	0.447023	B lymphoblastoid cell line: GM12878 ENCODE, biol_rep1.CNhs12331.10821-111C2.hg38.nobarcode	0.355698
RHG176__GM12878_B2__orange:Iter_7	B lymphoblastoid cell line: GM12878 ENCODE, biol_rep3.CNhs12333.10823-111C4.hg38.nobarcode	0.455259	B lymphoblastoid cell line: GM12878 ENCODE, biol_rep1.CNhs12331.10821-111C2.hg38.nobarcode	0.405054
RHG177__GM12878_B2__orange:Iter_7	B lymphoblastoid cell line: GM12878 ENCODE, biol_rep3.CNhs12333.10823-111C4.hg38.nobarcode	0.420089	B lymphoblastoid cell line: GM12878 ENCODE, biol_rep1.CNhs12331.10821-111C2.hg38.nobarcode	0.307069
RHG178__GM12878_B2__orange:Iter_7	B lymphoblastoid cell line: GM12878 ENCODE, biol_rep3.CNhs12333.10823-111C4.hg38.nobarcode	0.423625	cord blood derived cell line:COBL-a untreated.CNhs11045.10449-106F8.hg38.nobarcode	0.346063
RHG179__GM12878_B2__orange:Iter_7	B lymphoblastoid cell line: GM12878 ENCODE, biol_rep3.CNhs12333.10823-111C4.hg38.nobarcode	0.449875	B lymphoblastoid cell line: GM12878 ENCODE, biol_rep1.CNhs12331.10821-111C2.hg38.nobarcode	0.367918
RHG180__GM12878_B2__orange:Iter_7	B lymphoblastoid cell line: GM12878 ENCODE, biol_rep3.CNhs12333.10823-111C4.hg38.nobarcode	0.443026	B lymphoblastoid cell line: GM12878 ENCODE, biol_rep1.CNhs12331.10821-111C2.hg38.nobarcode	0.504303
RHG181__GM12878_B2__orange:Iter_7	B lymphoblastoid cell line: GM12878 ENCODE, biol_rep3.CNhs12333.10823-111C4.hg38.nobarcode	0.452427	xeroderma pigentosum b cell line:XPL 17.CNhs11813.10563-108A5.hg38.nobarcode	0.462362
RHG182__GM12878_B2__orange:Iter_7	B lymphoblastoid cell line: GM12878 ENCODE, biol_rep1.CNhs12331.10821-111C2.hg38.nobarcode	0.421007	xeroderma pigentosum b cell line:XPL 17.CNhs11813.10563-108A5.hg38.nobarcode	0.573692
RHG183__GM12878_B2__orange:Iter_7	B lymphoblastoid cell line: GM12878 ENCODE, biol_rep1.CNhs12331.10821-111C2.hg38.nobarcode	0.415976	xeroderma pigentosum b cell line:XPL 17.CNhs11813.10563-108A5.hg38.nobarcode	0.549191
RHG184__GM12878_B2__orange:Iter_7	B lymphoblastoid cell line: GM12878 ENCODE, biol_rep3.CNhs12333.10823-111C4.hg38.nobarcode	0.437293	B lymphoblastoid cell line: GM12878 ENCODE, biol_rep3.CNhs12333.10823-111C4.hg38.nobarcode	0.455428
RHG185__GM12878_B2__orange:Iter_7	B lymphoblastoid cell line: GM12878 ENCODE, biol_rep3.CNhs12333.10823-111C4.hg38.nobarcode	0.399071	B lymphoblastoid cell line: GM12878 ENCODE, biol_rep1.CNhs12331.10821-111C2.hg38.nobarcode	0.370924
RHG186__GM12878_B2__orange:Iter_7	B lymphoblastoid cell line: GM12878 ENCODE, biol_rep3.CNhs12333.10823-111C4.hg38.nobarcode	0.423084	B lymphoblastoid cell line: GM12878 ENCODE, biol_rep2.CNhs12332.10822-111C3.hg38.nobarcode	0.557888
RHG187__GM12878_B2__orange:Iter_7	B lymphoblastoid cell line: GM12878 ENCODE, biol_rep1.CNhs12331.10821-111C2.hg38.nobarcode	0.443828	xeroderma pigentosum b cell line:XPL 17.CNhs11813.10563-108A5.hg38.nobarcode	0.555828
RHG188__GM12878_B2__orange:Iter_7	B lymphoblastoid cell line: GM12878 ENCODE, biol_rep3.CNhs12333.10823-111C4.hg38.nobarcode	0.455608	B lymphoblastoid cell line: GM12878 ENCODE, biol_rep2.CNhs12332.10822-111C3.hg38.nobarcode	0.517588
RHG189__GM12878_B2__orange:Iter_7	B lymphoblastoid cell line: GM12878 ENCODE, biol_rep3.CNhs12333.10823-111C4.hg38.nobarcode	0.410544	substantia nigra - adult, donor10196.CNhs13803.10178-103C7.hg38.nobarcode	0.300955
RHG190__GM12878_B2__orange:Iter_7	B lymphoblastoid cell line: GM12878 ENCODE, biol_rep3.CNhs12333.10823-111C4.hg38.nobarcode	0.45899	xeroderma pigentosum b cell line:XPL 17.CNhs11813.10563-108A5.hg38.nobarcode	0.509625
RHG191__GM12878_B2__orange:Iter_7	B lymphoblastoid cell line: GM12878 ENCODE, biol_rep3.CNhs12333.10823-111C4.hg38.nobarcode	0.469286	B lymphoblastoid cell line: GM12878 ENCODE, biol_rep2.CNhs12332.10822-111C3.hg38.nobarcode	0.524938
RHG192__GM12878_B2__orange:Iter_7	B lymphoblastoid cell line: GM12878 ENCODE, biol_rep3.CNhs12333.10823-111C4.hg38.nobarcode	0.477707	B lymphoblastoid cell line: GM12878 ENCODE, biol_rep1.CNhs12331.10821-111C2.hg38.nobarcode	0.540369
RHG193__GM12878_B2__orange:Iter_7	B lymphoblastoid cell line: GM12878 ENCODE, biol_rep3.CNhs12333.10823-111C4.hg38.nobarcode	0.455287	B lymphoblastoid cell line: GM12878 ENCODE, biol_rep2.CNhs12332.10822-111C3.hg38.nobarcode	0.457344
RHG194__GM12878_B2__orange:Iter_7	B lymphoblastoid cell line: GM12878 ENCODE, biol_rep3.CNhs12333.10823-111C4.hg38.nobarcode	0.466673	B lymphoblastoid cell line: GM12878 ENCODE, biol_rep2.CNhs12332.10822-111C3.hg38.nobarcode	0.510069
RHG195__GM12878_B2__orange:Iter_7	B lymphoblastoid cell line: GM12878 ENCODE, biol_rep3.CNhs12333.10823-111C4.hg38.nobarcode	0.452929	B lymphoblastoid cell line: GM12878 ENCODE, biol_rep2.CNhs12332.10822-111C3.hg38.nobarcode	0.441054
RHG196__GM12878_B2__orange:Iter_7	B lymphoblastoid cell line: GM12878 ENCODE, biol_rep3.CNhs12333.10823-111C4.hg38.nobarcode	0.468473	B lymphoblastoid cell line: GM12878 ENCODE, biol_rep2.CNhs12332.10822-111C3.hg38.nobarcode	0.573322
RHG197__GM12878_B2__orange:Iter_7	B lymphoblastoid cell line: GM12878 ENCODE, biol_rep3.CNhs12333.10823-111C4.hg38.nobarcode	0.436193	xeroderma pigentosum b cell line:XPL 17.CNhs11813.10563-108A5.hg38.nobarcode	0.523695
RHG198__GM12878_B2__orange:Iter_7	B lymphoblastoid cell line: GM12878 ENCODE, biol_rep3.CNhs12333.10823-111C4.hg38.nobarcode	0.469736	B lymphoblastoid cell line: GM12878 ENCODE, biol_rep1.CNhs12331.10821-111C2.hg38.nobarcode	0.49455
RHG103__GM12878_B2__orange:Iter_8	B lymphoblastoid cell line: GM12878 ENCODE, biol_rep3.CNhs12333.10823-111C4.hg38.nobarcode	0.41656	B lymphoblastoid cell line: GM12878 ENCODE, biol_rep1.CNhs12331.10821-111C2.hg38.nobarcode	0.425603
RHG104__GM12878_B2__orange:Iter_8	B lymphoblastoid cell line: GM12878 ENCODE, biol_rep3.CNhs12333.10823-111C4.hg38.nobarcode	0.447592	B lymphoblastoid cell line: GM12878 ENCODE, biol_rep1.CNhs12331.10821-111C2.hg38.nobarcode	0.38649
RHG105__GM12878_B2__orange:Iter_8	B lymphoblastoid cell line: GM12878 ENCODE, biol_rep3.CNhs12333.10823-111C4.hg38.nobarcode	0.433496	B lymphoblastoid cell line: GM12878 ENCODE, biol_rep3.CNhs12333.10823-111C4.hg38.nobarcode	0.506116
RHG106__GM12878_B2__orange:Iter_8	B lymphoblastoid cell line: GM12878 ENCODE, biol_rep3.CNhs12333.10823-111C4.hg38.nobarcode	0.453278	B lymphoblastoid cell line: GM12878 ENCODE, biol_rep1.CNhs12331.10821-111C2.hg38.nobarcode	0.469019
RHG107__GM12878_B2__orange:Iter_8	B lymphoblastoid cell line: GM12878 ENCODE, biol_rep3.CNhs12333.10823-111C4.hg38.nobarcode	0.472152	B lymphoblastoid cell line: GM12878 ENCODE, biol_rep1.CNhs12331.10821-111C2.hg38.nobarcode	0.411388
RHG108__GM12878_B2__orange:Iter_8	B lymphoblastoid cell line: GM12878 ENCODE, biol_rep3.CNhs12333.10823-111C4.hg38.nobarcode	0.463396	B lymphoblastoid cell line: GM12878 ENCODE, biol_rep1.CNhs12331.10821-111C2.hg38.nobarcode	0.411529
RHG109__GM12878_B2__orange:Iter_8	B lymphoblastoid cell line: GM12878 ENCODE, biol_rep3.CNhs12333.10823-111C4.hg38.nobarcode	0.462796	H9 Embryonic Stem cells, biol_rep1 (H9ES-1).CNhs11917.12626-134E7.hg38.nobarcode	0.417498
RHG110__GM12878_B2__orange:Iter_8	B lymphoblastoid cell line: GM12878 ENCODE, biol_rep3.CNhs12333.10823-111C4.hg38.nobarcode	0.455992	B lymphoblastoid cell line: GM12878 ENCODE, biol_rep1.CNhs12331.10821-111C2.hg38.nobarcode	0.366016
RHG111__GM12878_B2__orange:Iter_8	B lymphoblastoid cell line: GM12878 ENCODE, biol_rep3.CNhs12333.10823-111C4.hg38.nobarcode	0.468664	B lymphoblastoid cell line: GM12878 ENCODE, biol_rep2.CNhs12332.10822-111C3.hg38.nobarcode	0.526262
RHG112__GM12878_B2__orange:Iter_8	B lymphoblastoid cell line: GM12878 ENCODE, biol_rep3.CNhs12333.10823-111C4.hg38.nobarcode	0.466527	H9 Embryoid body cells, melanocytic induction, day00, biol_rep1 (H9EB-1 d0).CNhs12822.12627-134E8.hg38.nobarcode	0.497474
RHG113__GM12878_B2__orange:Iter_8	B lymphoblastoid cell line: GM12878 ENCODE, biol_rep3.CNhs12333.10823-111C4.hg38.nobarcode	0.462352	Saos-2 osteosarcoma treated with ascorbic acid and BGP to induce calcification, 00hr15min, biol_rep1 (A1 T1).CNhs12381.12663-134I8.hg38.nobarcode	0.493748
RHG114__GM12878_B2__orange:Iter_8	B lymphoblastoid cell line: GM12878 ENCODE, biol_rep3.CNhs12333.10823-111C4.hg38.nobarcode	0.470805	B lymphoblastoid cell line: GM12878 ENCODE, biol_rep1.CNhs12331.10821-111C2.hg38.nobarcode	0.446959
RHG115__GM12878_B2__orange:Iter_8	B lymphoblastoid cell line: GM12878 ENCODE, biol_rep3.CNhs12333.10823-111C4.hg38.nobarcode	0.461973	B lymphoblastoid cell line: GM12878 ENCODE, biol_rep1.CNhs12331.10821-111C2.hg38.nobarcode	0.51516
RHG116__GM12878_B2__orange:Iter_8	B lymphoblastoid cell line: GM12878 ENCODE, biol_rep3.CNhs12333.10823-111C4.hg38.nobarcode	0.471624	H9 Embryonic Stem cells, biol_rep1 (H9ES-1).CNhs11917.12626-134E7.hg38.nobarcode	0.471959
RHG117__GM12878_B2__orange:Iter_8	B lymphoblastoid cell line: GM12878 ENCODE, biol_rep3.CNhs12333.10823-111C4.hg38.nobarcode	0.47253	B lymphoblastoid cell line: GM12878 ENCODE, biol_rep1.CNhs12331.10821-111C2.hg38.nobarcode	0.522712
RHG118__GM12878_B2__orange:Iter_8	B lymphoblastoid cell line: GM12878 ENCODE, biol_rep3.CNhs12333.10823-111C4.hg38.nobarcode	0.453705	B lymphoblastoid cell line: GM12878 ENCODE, biol_rep2.CNhs12332.10822-111C3.hg38.nobarcode	0.403461
RHG119__GM12878_B2__orange:Iter_8	B lymphoblastoid cell line: GM12878 ENCODE, biol_rep3.CNhs12333.10823-111C4.hg38.nobarcode	0.466969	B lymphoblastoid cell line: GM12878 ENCODE, biol_rep2.CNhs12332.10822-111C3.hg38.nobarcode	0.475794
RHG120__GM12878_B2__orange:Iter_8	B lymphoblastoid cell line: GM12878 ENCODE, biol_rep3.CNhs12333.10823-111C4.hg38.nobarcode	0.457829	H9 Embryonic Stem cells, biol_rep1 (H9ES-1).CNhs11917.12626-134E7.hg38.nobarcode	0.480926
RHG121__GM12878_B2__orange:Iter_8	B lymphoblastoid cell line: GM12878 ENCODE, biol_rep3.CNhs12333.10823-111C4.hg38.nobarcode	0.393215	migratory langerhans cells, donor1.CNhs13535.11901-125F2.hg38.nobarcode	0.400626
RHG122__GM12878_B2__orange:Iter_8	B lymphoblastoid cell line: GM12878 ENCODE, biol_rep3.CNhs12333.10823-111C4.hg38.nobarcode	0.411169	mycosis fungoides, T cell lymphoma cell line:HuT 102 TIB-162.CNhs11858.10744-110C6.hg38.nobarcode	0.485155
RHG123__GM12878_B2__orange:Iter_8	B lymphoblastoid cell line: GM12878 ENCODE, biol_rep3.CNhs12333.10823-111C4.hg38.nobarcode	0.435598	B lymphoblastoid cell line: GM12878 ENCODE, biol_rep3.CNhs12333.10823-111C4.hg38.nobarcode	0.46039
RHG124__GM12878_B2__orange:Iter_8	B lymphoblastoid cell line: GM12878 ENCODE, biol_rep3.CNhs12333.10823-111C4.hg38.nobarcode	0.454353	B lymphoblastoid cell line: GM12878 ENCODE, biol_rep1.CNhs12331.10821-111C2.hg38.nobarcode	0.509718
RHG125__GM12878_B2__orange:Iter_8	B lymphoblastoid cell line: GM12878 ENCODE, biol_rep3.CNhs12333.10823-111C4.hg38.nobarcode	0.4614	B lymphoblastoid cell line: GM12878 ENCODE, biol_rep1.CNhs12331.10821-111C2.hg38.nobarcode	0.402295
RHG126__GM12878_B2__orange:Iter_8	B lymphoblastoid cell line: GM12878 ENCODE, biol_rep3.CNhs12333.10823-111C4.hg38.nobarcode	0.359747	substantia nigra - adult, donor10196.CNhs13803.10178-103C7.hg38.nobarcode	0.337159
RHG127__GM12878_B2__orange:Iter_8	B lymphoblastoid cell line: GM12878 ENCODE, biol_rep1.CNhs12331.10821-111C2.hg38.nobarcode	0.417755	migratory langerhans cells, donor1.CNhs13535.11901-125F2.hg38.nobarcode	0.568284
RHG128__GM12878_B2__orange:Iter_8	B lymphoblastoid cell line: GM12878 ENCODE, biol_rep3.CNhs12333.10823-111C4.hg38.nobarcode	0.465369	B lymphoblastoid cell line: GM12878 ENCODE, biol_rep1.CNhs12331.10821-111C2.hg38.nobarcode	0.461794
RHG129__GM12878_B2__orange:Iter_8	B lymphoblastoid cell line: GM12878 ENCODE, biol_rep3.CNhs12333.10823-111C4.hg38.nobarcode	0.466325	B lymphoblastoid cell line: GM12878 ENCODE, biol_rep1.CNhs12331.10821-111C2.hg38.nobarcode	0.474504
RHG130__GM12878_B2__orange:Iter_8	B lymphoblastoid cell line: GM12878 ENCODE, biol_rep3.CNhs12333.10823-111C4.hg38.nobarcode	0.448737	B lymphoblastoid cell line: GM12878 ENCODE, biol_rep1.CNhs12331.10821-111C2.hg38.nobarcode	0.466314
RHG131__GM12878_B2__orange:Iter_8	B lymphoblastoid cell line: GM12878 ENCODE, biol_rep3.CNhs12333.10823-111C4.hg38.nobarcode	0.444227	B lymphoblastoid cell line: GM12878 ENCODE, biol_rep3.CNhs12333.10823-111C4.hg38.nobarcode	0.457779
RHG132__GM12878_B2__orange:Iter_8	B lymphoblastoid cell line: GM12878 ENCODE, biol_rep3.CNhs12333.10823-111C4.hg38.nobarcode	0.375547	substantia nigra - adult, donor10196.CNhs13803.10178-103C7.hg38.nobarcode	0.291158
RHG133__GM12878_B2__orange:Iter_8	B lymphoblastoid cell line: GM12878 ENCODE, biol_rep3.CNhs12333.10823-111C4.hg38.nobarcode	0.455748	B lymphoblastoid cell line: GM12878 ENCODE, biol_rep1.CNhs12331.10821-111C2.hg38.nobarcode	0.364747
RHG134__GM12878_B2__orange:Iter_8	B lymphoblastoid cell line: GM12878 ENCODE, biol_rep3.CNhs12333.10823-111C4.hg38.nobarcode	0.456367	B lymphoblastoid cell line: GM12878 ENCODE, biol_rep1.CNhs12331.10821-111C2.hg38.nobarcode	0.425253
RHG135__GM12878_B2__orange:Iter_8	B lymphoblastoid cell line: GM12878 ENCODE, biol_rep3.CNhs12333.10823-111C4.hg38.nobarcode	0.44129	migratory langerhans cells, donor2.CNhs13536.11902-125F3.hg38.nobarcode	0.516432
RHG136__GM12878_B2__orange:Iter_8	B lymphoblastoid cell line: GM12878 ENCODE, biol_rep3.CNhs12333.10823-111C4.hg38.nobarcode	0.451586	splenic lymphoma with villous lymphocytes cell line:SLVL.CNhs10741.10424-106D1.hg38.nobarcode	0.324271
RHG137__GM12878_B2__orange:Iter_8	B lymphoblastoid cell line: GM12878 ENCODE, biol_rep3.CNhs12333.10823-111C4.hg38.nobarcode	0.466441	Saos-2 osteosarcoma treated with ascorbic acid and BGP to induce calcification, 00hr15min, biol_rep1 (A1 T1).CNhs12381.12663-134I8.hg38.nobarcode	0.423404
RHG138__GM12878_B2__orange:Iter_8	B lymphoblastoid cell line: GM12878 ENCODE, biol_rep3.CNhs12333.10823-111C4.hg38.nobarcode	0.453278	B lymphoblastoid cell line: GM12878 ENCODE, biol_rep3.CNhs12333.10823-111C4.hg38.nobarcode	0.364525
RHG139__GM12878_B2__orange:Iter_8	B lymphoblastoid cell line: GM12878 ENCODE, biol_rep3.CNhs12333.10823-111C4.hg38.nobarcode	0.463417	B lymphoblastoid cell line: GM12878 ENCODE, biol_rep1.CNhs12331.10821-111C2.hg38.nobarcode	0.416064
RHG140__GM12878_B2__orange:Iter_8	B lymphoblastoid cell line: GM12878 ENCODE, biol_rep3.CNhs12333.10823-111C4.hg38.nobarcode	0.466663	Saos-2 osteosarcoma treated with ascorbic acid and BGP to induce calcification, 00hr15min, biol_rep1 (A1 T1).CNhs12381.12663-134I8.hg38.nobarcode	0.46648
RHG141__GM12878_B2__orange:Iter_8	B lymphoblastoid cell line: GM12878 ENCODE, biol_rep3.CNhs12333.10823-111C4.hg38.nobarcode	0.454726	CD4+CD25+CD45RA- memory regulatory T cells expanded, donor1.CNhs13204.11794-124C3.hg38.nobarcode	0.527961
RHG142__GM12878_B2__orange:Iter_8	B lymphoblastoid cell line: GM12878 ENCODE, biol_rep3.CNhs12333.10823-111C4.hg38.nobarcode	0.476035	B lymphoblastoid cell line: GM12878 ENCODE, biol_rep2.CNhs12332.10822-111C3.hg38.nobarcode	0.547451
RHG143__GM12878_B2__orange:Iter_8	B lymphoblastoid cell line: GM12878 ENCODE, biol_rep3.CNhs12333.10823-111C4.hg38.nobarcode	0.310292	substantia nigra - adult, donor10196.CNhs13803.10178-103C7.hg38.nobarcode	0.319048
RHG144__GM12878_B2__orange:Iter_8	B lymphoblastoid cell line: GM12878 ENCODE, biol_rep3.CNhs12333.10823-111C4.hg38.nobarcode	0.465661	H9 Embryonic Stem cells, biol_rep1 (H9ES-1).CNhs11917.12626-134E7.hg38.nobarcode	0.530295
RHG145__GM12878_B2__orange:Iter_8	B lymphoblastoid cell line: GM12878 ENCODE, biol_rep3.CNhs12333.10823-111C4.hg38.nobarcode	0.460602	B lymphoblastoid cell line: GM12878 ENCODE, biol_rep1.CNhs12331.10821-111C2.hg38.nobarcode	0.482299
RHG146__GM12878_B2__orange:Iter_8	B lymphoblastoid cell line: GM12878 ENCODE, biol_rep3.CNhs12333.10823-111C4.hg38.nobarcode	0.483795	B lymphoblastoid cell line: GM12878 ENCODE, biol_rep1.CNhs12331.10821-111C2.hg38.nobarcode	0.515151
RHG147__GM12878_B2__orange:Iter_8	B lymphoblastoid cell line: GM12878 ENCODE, biol_rep1.CNhs12331.10821-111C2.hg38.nobarcode	0.387739	B lymphoblastoid cell line: GM12878 ENCODE, biol_rep3.CNhs12333.10823-111C4.hg38.nobarcode	0.504529
RHG148__GM12878_B2__orange:Iter_8	B lymphoblastoid cell line: GM12878 ENCODE, biol_rep3.CNhs12333.10823-111C4.hg38.nobarcode	0.438648	xeroderma pigentosum b cell line:XPL 17.CNhs11813.10563-108A5.hg38.nobarcode	0.435322
RHG149__GM12878_B2__orange:Iter_8	B lymphoblastoid cell line: GM12878 ENCODE, biol_rep3.CNhs12333.10823-111C4.hg38.nobarcode	0.458207	H9 Embryonic Stem cells, biol_rep1 (H9ES-1).CNhs11917.12626-134E7.hg38.nobarcode	0.492748
RHG150__GM12878_B2__orange:Iter_8	B lymphoblastoid cell line: GM12878 ENCODE, biol_rep3.CNhs12333.10823-111C4.hg38.nobarcode	0.456318	B lymphoblastoid cell line: GM12878 ENCODE, biol_rep2.CNhs12332.10822-111C3.hg38.nobarcode	0.407894
RHG151__GM12878_B2__orange:Iter_8	B lymphoblastoid cell line: GM12878 ENCODE, biol_rep3.CNhs12333.10823-111C4.hg38.nobarcode	0.450319	B lymphoblastoid cell line: GM12878 ENCODE, biol_rep1.CNhs12331.10821-111C2.hg38.nobarcode	0.398442
RHG152__GM12878_B2__orange:Iter_8	B lymphoblastoid cell line: GM12878 ENCODE, biol_rep3.CNhs12333.10823-111C4.hg38.nobarcode	0.463255	B lymphoblastoid cell line: GM12878 ENCODE, biol_rep2.CNhs12332.10822-111C3.hg38.nobarcode	0.5007
RHG153__GM12878_B2__orange:Iter_8	B lymphoblastoid cell line: GM12878 ENCODE, biol_rep3.CNhs12333.10823-111C4.hg38.nobarcode	0.414661	B lymphoblastoid cell line: GM12878 ENCODE, biol_rep1.CNhs12331.10821-111C2.hg38.nobarcode	0.453286
RHG154__GM12878_B2__orange:Iter_8	B lymphoblastoid cell line: GM12878 ENCODE, biol_rep3.CNhs12333.10823-111C4.hg38.nobarcode	0.264065	substantia nigra - adult, donor10196.CNhs13803.10178-103C7.hg38.nobarcode	0.301376
RHG155__GM12878_B2__orange:Iter_8	B lymphoblastoid cell line: GM12878 ENCODE, biol_rep3.CNhs12333.10823-111C4.hg38.nobarcode	0.44519	B lymphoblastoid cell line: GM12878 ENCODE, biol_rep1.CNhs12331.10821-111C2.hg38.nobarcode	0.53045
RHG156__GM12878_B2__orange:Iter_8	B lymphoblastoid cell line: GM12878 ENCODE, biol_rep3.CNhs12333.10823-111C4.hg38.nobarcode	0.463815	B lymphoblastoid cell line: GM12878 ENCODE, biol_rep1.CNhs12331.10821-111C2.hg38.nobarcode	0.544809
RHG157__GM12878_B2__orange:Iter_8	B lymphoblastoid cell line: GM12878 ENCODE, biol_rep3.CNhs12333.10823-111C4.hg38.nobarcode	0.441677	xeroderma pigentosum b cell line:XPL 17.CNhs11813.10563-108A5.hg38.nobarcode	0.535014
RHG158__GM12878_B2__orange:Iter_8	B lymphoblastoid cell line: GM12878 ENCODE, biol_rep3.CNhs12333.10823-111C4.hg38.nobarcode	0.443398	B lymphoblastoid cell line: GM12878 ENCODE, biol_rep1.CNhs12331.10821-111C2.hg38.nobarcode	0.432063
RHG159__GM12878_B2__orange:Iter_8	B lymphoblastoid cell line: GM12878 ENCODE, biol_rep3.CNhs12333.10823-111C4.hg38.nobarcode	0.432517	xeroderma pigentosum b cell line:XPL 17.CNhs11813.10563-108A5.hg38.nobarcode	0.440527
RHG160__GM12878_B2__orange:Iter_8	B lymphoblastoid cell line: GM12878 ENCODE, biol_rep3.CNhs12333.10823-111C4.hg38.nobarcode	0.474526	H9 Embryonic Stem cells, biol_rep1 (H9ES-1).CNhs11917.12626-134E7.hg38.nobarcode	0.468473
RHG161__GM12878_B2__orange:Iter_8	B lymphoblastoid cell line: GM12878 ENCODE, biol_rep3.CNhs12333.10823-111C4.hg38.nobarcode	0.460249	B lymphoblastoid cell line: GM12878 ENCODE, biol_rep1.CNhs12331.10821-111C2.hg38.nobarcode	0.438934
RHG162__GM12878_B2__orange:Iter_8	B lymphoblastoid cell line: GM12878 ENCODE, biol_rep3.CNhs12333.10823-111C4.hg38.nobarcode	0.4627	H9 Embryonic Stem cells, biol_rep1 (H9ES-1).CNhs11917.12626-134E7.hg38.nobarcode	0.454132
RHG163__GM12878_B2__orange:Iter_8	B lymphoblastoid cell line: GM12878 ENCODE, biol_rep3.CNhs12333.10823-111C4.hg38.nobarcode	0.444385	B lymphoblastoid cell line: GM12878 ENCODE, biol_rep1.CNhs12331.10821-111C2.hg38.nobarcode	0.36705
RHG164__GM12878_B2__orange:Iter_8	B lymphoblastoid cell line: GM12878 ENCODE, biol_rep3.CNhs12333.10823-111C4.hg38.nobarcode	0.454933	plasma cell leukemia cell line:ARH-77.CNhs12807.10840-111E3.hg38.nobarcode	0.444966
RHG165__GM12878_B2__orange:Iter_8	B lymphoblastoid cell line: GM12878 ENCODE, biol_rep3.CNhs12333.10823-111C4.hg38.nobarcode	0.472057	B lymphoblastoid cell line: GM12878 ENCODE, biol_rep1.CNhs12331.10821-111C2.hg38.nobarcode	0.403227
RHG166__GM12878_B2__orange:Iter_8	B lymphoblastoid cell line: GM12878 ENCODE, biol_rep3.CNhs12333.10823-111C4.hg38.nobarcode	0.474798	Saos-2 osteosarcoma treated with ascorbic acid and BGP to induce calcification, 00hr15min, biol_rep1 (A1 T1).CNhs12381.12663-134I8.hg38.nobarcode	0.420154
RHG167__GM12878_B2__orange:Iter_8	B lymphoblastoid cell line: GM12878 ENCODE, biol_rep3.CNhs12333.10823-111C4.hg38.nobarcode	0.451785	Saos-2 osteosarcoma treated with ascorbic acid and BGP to induce calcification, 00hr15min, biol_rep1 (A1 T1).CNhs12381.12663-134I8.hg38.nobarcode	0.36835
RHG168__GM12878_B2__orange:Iter_8	B lymphoblastoid cell line: GM12878 ENCODE, biol_rep3.CNhs12333.10823-111C4.hg38.nobarcode	0.407619	cord blood derived cell line:COBL-a untreated.CNhs11045.10449-106F8.hg38.nobarcode	0.383734
RHG169__GM12878_B2__orange:Iter_8	B lymphoblastoid cell line: GM12878 ENCODE, biol_rep3.CNhs12333.10823-111C4.hg38.nobarcode	0.38818	migratory langerhans cells, donor2.CNhs13536.11902-125F3.hg38.nobarcode	0.570683
RHG170__GM12878_B2__orange:Iter_8	B lymphoblastoid cell line: GM12878 ENCODE, biol_rep3.CNhs12333.10823-111C4.hg38.nobarcode	0.463756	B lymphoblastoid cell line: GM12878 ENCODE, biol_rep1.CNhs12331.10821-111C2.hg38.nobarcode	0.47114
RHG171__GM12878_B2__orange:Iter_8	B lymphoblastoid cell line: GM12878 ENCODE, biol_rep3.CNhs12333.10823-111C4.hg38.nobarcode	0.450944	H9 Embryoid body cells, melanocytic induction, day00, biol_rep1 (H9EB-1 d0).CNhs12822.12627-134E8.hg38.nobarcode	0.447496
RHG172__GM12878_B2__orange:Iter_8	B lymphoblastoid cell line: GM12878 ENCODE, biol_rep3.CNhs12333.10823-111C4.hg38.nobarcode	0.45102	B lymphoblastoid cell line: GM12878 ENCODE, biol_rep3.CNhs12333.10823-111C4.hg38.nobarcode	0.452394
RHG173__GM12878_B2__orange:Iter_8	B lymphoblastoid cell line: GM12878 ENCODE, biol_rep3.CNhs12333.10823-111C4.hg38.nobarcode	0.438616	xeroderma pigentosum b cell line:XPL 17.CNhs11813.10563-108A5.hg38.nobarcode	0.494205
RHG174__GM12878_B2__orange:Iter_8	B lymphoblastoid cell line: GM12878 ENCODE, biol_rep1.CNhs12331.10821-111C2.hg38.nobarcode	0.332529	medial temporal gyrus, adult, donor10258, tech_rep2.CNhs14552.10376-105G7.hg38.nobarcode	0.249188
RHG175__GM12878_B2__orange:Iter_8	B lymphoblastoid cell line: GM12878 ENCODE, biol_rep3.CNhs12333.10823-111C4.hg38.nobarcode	0.439091	B lymphoblastoid cell line: GM12878 ENCODE, biol_rep1.CNhs12331.10821-111C2.hg38.nobarcode	0.331412
RHG176__GM12878_B2__orange:Iter_8	B lymphoblastoid cell line: GM12878 ENCODE, biol_rep3.CNhs12333.10823-111C4.hg38.nobarcode	0.454664	B lymphoblastoid cell line: GM12878 ENCODE, biol_rep1.CNhs12331.10821-111C2.hg38.nobarcode	0.377297
RHG177__GM12878_B2__orange:Iter_8	B lymphoblastoid cell line: GM12878 ENCODE, biol_rep3.CNhs12333.10823-111C4.hg38.nobarcode	0.424518	B lymphoblastoid cell line: GM12878 ENCODE, biol_rep1.CNhs12331.10821-111C2.hg38.nobarcode	0.30152
RHG178__GM12878_B2__orange:Iter_8	B lymphoblastoid cell line: GM12878 ENCODE, biol_rep3.CNhs12333.10823-111C4.hg38.nobarcode	0.430253	B lymphoblastoid cell line: GM12878 ENCODE, biol_rep1.CNhs12331.10821-111C2.hg38.nobarcode	0.360314
RHG179__GM12878_B2__orange:Iter_8	B lymphoblastoid cell line: GM12878 ENCODE, biol_rep3.CNhs12333.10823-111C4.hg38.nobarcode	0.457324	B lymphoblastoid cell line: GM12878 ENCODE, biol_rep1.CNhs12331.10821-111C2.hg38.nobarcode	0.386281
RHG180__GM12878_B2__orange:Iter_8	B lymphoblastoid cell line: GM12878 ENCODE, biol_rep3.CNhs12333.10823-111C4.hg38.nobarcode	0.446921	B lymphoblastoid cell line: GM12878 ENCODE, biol_rep1.CNhs12331.10821-111C2.hg38.nobarcode	0.48631
RHG181__GM12878_B2__orange:Iter_8	B lymphoblastoid cell line: GM12878 ENCODE, biol_rep3.CNhs12333.10823-111C4.hg38.nobarcode	0.451827	xeroderma pigentosum b cell line:XPL 17.CNhs11813.10563-108A5.hg38.nobarcode	0.465534
RHG182__GM12878_B2__orange:Iter_8	B lymphoblastoid cell line: GM12878 ENCODE, biol_rep1.CNhs12331.10821-111C2.hg38.nobarcode	0.419298	xeroderma pigentosum b cell line:XPL 17.CNhs11813.10563-108A5.hg38.nobarcode	0.573551
RHG183__GM12878_B2__orange:Iter_8	B lymphoblastoid cell line: GM12878 ENCODE, biol_rep3.CNhs12333.10823-111C4.hg38.nobarcode	0.41983	xeroderma pigentosum b cell line:XPL 17.CNhs11813.10563-108A5.hg38.nobarcode	0.548694
RHG184__GM12878_B2__orange:Iter_8	B lymphoblastoid cell line: GM12878 ENCODE, biol_rep3.CNhs12333.10823-111C4.hg38.nobarcode	0.437644	B lymphoblastoid cell line: GM12878 ENCODE, biol_rep3.CNhs12333.10823-111C4.hg38.nobarcode	0.459944
RHG185__GM12878_B2__orange:Iter_8	B lymphoblastoid cell line: GM12878 ENCODE, biol_rep3.CNhs12333.10823-111C4.hg38.nobarcode	0.400088	xeroderma pigentosum b cell line:XPL 17.CNhs11813.10563-108A5.hg38.nobarcode	0.379433
RHG186__GM12878_B2__orange:Iter_8	B lymphoblastoid cell line: GM12878 ENCODE, biol_rep3.CNhs12333.10823-111C4.hg38.nobarcode	0.423082	B lymphoblastoid cell line: GM12878 ENCODE, biol_rep2.CNhs12332.10822-111C3.hg38.nobarcode	0.579585
RHG187__GM12878_B2__orange:Iter_8	B lymphoblastoid cell line: GM12878 ENCODE, biol_rep1.CNhs12331.10821-111C2.hg38.nobarcode	0.438108	xeroderma pigentosum b cell line:XPL 17.CNhs11813.10563-108A5.hg38.nobarcode	0.536971
RHG188__GM12878_B2__orange:Iter_8	B lymphoblastoid cell line: GM12878 ENCODE, biol_rep3.CNhs12333.10823-111C4.hg38.nobarcode	0.454356	B lymphoblastoid cell line: GM12878 ENCODE, biol_rep2.CNhs12332.10822-111C3.hg38.nobarcode	0.513227
RHG189__GM12878_B2__orange:Iter_8	B lymphoblastoid cell line: GM12878 ENCODE, biol_rep3.CNhs12333.10823-111C4.hg38.nobarcode	0.408053	substantia nigra - adult, donor10196.CNhs13803.10178-103C7.hg38.nobarcode	0.312417
RHG190__GM12878_B2__orange:Iter_8	B lymphoblastoid cell line: GM12878 ENCODE, biol_rep3.CNhs12333.10823-111C4.hg38.nobarcode	0.465567	B lymphoblastoid cell line: GM12878 ENCODE, biol_rep2.CNhs12332.10822-111C3.hg38.nobarcode	0.515233
RHG191__GM12878_B2__orange:Iter_8	B lymphoblastoid cell line: GM12878 ENCODE, biol_rep3.CNhs12333.10823-111C4.hg38.nobarcode	0.467791	B lymphoblastoid cell line: GM12878 ENCODE, biol_rep2.CNhs12332.10822-111C3.hg38.nobarcode	0.503541
RHG192__GM12878_B2__orange:Iter_8	B lymphoblastoid cell line: GM12878 ENCODE, biol_rep3.CNhs12333.10823-111C4.hg38.nobarcode	0.474177	B lymphoblastoid cell line: GM12878 ENCODE, biol_rep2.CNhs12332.10822-111C3.hg38.nobarcode	0.561629
RHG193__GM12878_B2__orange:Iter_8	B lymphoblastoid cell line: GM12878 ENCODE, biol_rep3.CNhs12333.10823-111C4.hg38.nobarcode	0.463803	H9 Embryonic Stem cells, biol_rep3 (H9ES-3).CNhs12837.12822-136I5.hg38.nobarcode	0.447904
RHG194__GM12878_B2__orange:Iter_8	B lymphoblastoid cell line: GM12878 ENCODE, biol_rep3.CNhs12333.10823-111C4.hg38.nobarcode	0.465805	B lymphoblastoid cell line: GM12878 ENCODE, biol_rep2.CNhs12332.10822-111C3.hg38.nobarcode	0.523845
RHG195__GM12878_B2__orange:Iter_8	B lymphoblastoid cell line: GM12878 ENCODE, biol_rep3.CNhs12333.10823-111C4.hg38.nobarcode	0.451139	B lymphoblastoid cell line: GM12878 ENCODE, biol_rep1.CNhs12331.10821-111C2.hg38.nobarcode	0.452172
[truncated: 2,575 more rows]

## Sheet: 50000 reads all genes
Single_cells_from_Li_et_al_(PMID: 28319088)	Spearman_Annotation	Spearman_Score	Pearson_Annotation	Pearson_Score
[truncated: 4,400 more rows]

## Sheet: 100000 reads all genes
Single_cells_from_Li_et_al_(PMID: 28319088)	Spearman_Annotation	Spearman_Score	Pearson_Annotation	Pearson_Score
[truncated: 4,400 more rows]

[truncated: 9 more sheets: 150000 reads all genes, 10000 reads expressed genes, 50000 reads expressed genes, 100000 reads expressed genes, 150000 reads expressed genes, 1000 reads all genes, 1000 reads expressed genes, 5000 reads all genes, 5000 reads expressed genes]
