# Supplementary material for: scMatch: a single-cell gene expression profile annotation tool using reference datasets
Source: Bioinformatics. 2019 Apr 26;35(22):4688–95. doi: 10.1093/bioinformatics/btz292 (PMC6853649; doi:10.1093/bioinformatics/btz292)
Supplement: btz292_Supplementary_Materials [file btz292_supplementary_materials.zip › btz292-suppl_data/SupplementaryTable4.xls]

## Sheet: readme
Samples from FANTOM5, HPCA and ENCODE+Blueprint reference datasets matching the 10 bead purified PBMC subpopulations from Zheng et al.

## Sheet: FANTOM5
CD19+ B cells	CD4+ Helper T cells	CD34+ cells	CD14+ Monocytes	CD56+ NK cells	CD8+ Cytotoxic T cells	CD4+/CD45RO+ Memory T cells	CD4+/CD45RA+/CD25- Naïve T cells	CD4+/CD25+ Regulatory T cells
CD19+ B Cells (pluriselect), donor090309, donation2.CNhs12179.12194-129B7	CD4+ T Cells, donor1.CNhs10853.11225-116C1	CD133+ stem cells - adult bone marrow derived, pool1.CNhs12552.12224-129F1	CD14+ monocytes - mock treated, donor1.CNhs13468.11863-125A9	Natural Killer Cells, donor1.CNhs10859.11230-116C6	CD8+ T Cells (pluriselect), donor090309, donation1.CNhs12176.12186-129A8	CD4+CD25+CD45RA- memory regulatory T cells expanded, donor1.CNhs13204.11794-124C3	CD4+CD25-CD45RA+ naive conventional T cells expanded, donor1.CNhs13202.11791-124B9	CD4+CD25+CD45RA- memory regulatory T cells expanded, donor1.CNhs13204.11794-124C3
CD19+ B Cells (pluriselect), donor090309, donation3.CNhs12181.12199-129C3	CD4+ T Cells, donor2.CNhs11955.11306-117C1	CD34+ Progenitors, donor1.CNhs13227.11545-120B6	CD14+ monocytes - mock treated, donor2.CNhs13484.11873-125C1	Natural Killer Cells, donor2.CNhs11957.11311-117C6	CD8+ T Cells (pluriselect), donor090309, donation2.CNhs12178.12191-129B4	CD4+CD25+CD45RA- memory regulatory T cells expanded, donor2.CNhs13811.11916-125G8	CD4+CD25-CD45RA+ naive conventional T cells expanded, donor2.CNhs13813.11913-125G5	CD4+CD25+CD45RA- memory regulatory T cells expanded, donor2.CNhs13811.11916-125G8
CD19+ B Cells (pluriselect), donor090325, donation1.CNhs12531.12151-128F9	CD4+ T Cells, donor3.CNhs11998.11382-118B5	CD34+ Progenitors, donor2.CNhs12205.11625-122B5	CD14+ monocytes - mock treated, donor3.CNhs13491.11883-125D2	Natural Killer Cells, donor3.CNhs12001.11387-118C1	CD8+ T Cells (pluriselect), donor090309, donation3.CNhs12180.12196-129B9	CD4+CD25+CD45RA- memory regulatory T cells expanded, donor3.CNhs13812.11920-125H3	CD4+CD25-CD45RA+ naive conventional T cells expanded, donor3.CNhs13814.11917-125G9	CD4+CD25+CD45RA- memory regulatory T cells expanded, donor3.CNhs13812.11920-125H3
CD19+ B Cells (pluriselect), donor090325, donation2.CNhs12175.12174-128I5	CD4+CD25+CD45RA- memory regulatory T cells expanded, donor1.CNhs13204.11794-124C3	CD34+ stem cells - adult bone marrow derived, donor1, tech_rep1.CNhs12588.12225-129F2	CD14+ Monocytes, donor1.CNhs10852.11224-116B9		CD8+ T Cells (pluriselect), donor090325, donation1.CNhs12201.12148-128F6	CD4+CD25+CD45RA- memory regulatory T cells, donor1.CNhs13195.11782-124A9	CD4+CD25-CD45RA+ naive conventional T cells, donor1.CNhs13223.11784-124B2	CD4+CD25+CD45RA- memory regulatory T cells, donor1.CNhs13195.11782-124A9
CD19+ B Cells (pluriselect), donor090612, donation1.CNhs12183.12204-129C8	CD4+CD25+CD45RA- memory regulatory T cells expanded, donor2.CNhs13811.11916-125G8	CD34+ stem cells - adult bone marrow derived, donor1, tech_rep2.CNhs12553.12225-129F2	CD14+ Monocytes, donor2.CNhs11954.11305-117B9		CD8+ T Cells (pluriselect), donor090325, donation2.CNhs12199.12171-128I2	CD4+CD25+CD45RA- memory regulatory T cells, donor2.CNhs13206.11797-124C6	CD4+CD25-CD45RA+ naive conventional T cells, donor2.CNhs13205.11795-124C4	CD4+CD25+CD45RA- memory regulatory T cells, donor2.CNhs13206.11797-124C6
CD19+ B Cells (pluriselect), donor090612, donation2.CNhs12185.12209-129D4	CD4+CD25+CD45RA- memory regulatory T cells expanded, donor3.CNhs13812.11920-125H3		CD14+ Monocytes, donor3.CNhs11997.11381-118B4		CD8+ T Cells (pluriselect), donor090612, donation1.CNhs12182.12201-129C5	CD4+CD25+CD45RA- memory regulatory T cells, donor3.CNhs13538.11908-125F9	CD4+CD25-CD45RA+ naive conventional T cells, donor3.CNhs13512.11906-125F7	CD4+CD25+CD45RA- memory regulatory T cells, donor3.CNhs13538.11908-125F9
CD19+ B Cells (pluriselect), donor090612, donation3.CNhs12188.12214-129D9	CD4+CD25+CD45RA- memory regulatory T cells, donor1.CNhs13195.11782-124A9		CD14+CD16- Monocytes, donor1.CNhs13224.11788-124B6		CD8+ T Cells (pluriselect), donor090612, donation2.CNhs12184.12206-129D1	CD4+CD25-CD45RA- memory conventional T cells expanded, donor1.CNhs13215.11792-124C1		CD4+CD25+CD45RA+ naive regulatory T cells expanded, donor1.CNhs13203.11793-124C2
CD19+ B Cells, donor1.CNhs12343.11544-120B5	CD4+CD25+CD45RA- memory regulatory T cells, donor2.CNhs13206.11797-124C6		CD14+CD16- Monocytes, donor2.CNhs13216.11799-124C8		CD8+ T Cells (pluriselect), donor090612, donation3.CNhs12187.12211-129D6	CD4+CD25-CD45RA- memory conventional T cells expanded, donor2.CNhs13920.11914-125G6		CD4+CD25+CD45RA+ naive regulatory T cells expanded, donor2.CNhs13918.11915-125G7
CD19+ B Cells, donor2.CNhs12352.11624-122B4	CD4+CD25+CD45RA- memory regulatory T cells, donor3.CNhs13538.11908-125F9		CD14+CD16- Monocytes, donor3.CNhs13540.11910-125G2		CD8+ T Cells, donor1.CNhs10854.11226-116C2	CD4+CD25-CD45RA- memory conventional T cells expanded, donor3.CNhs13921.11918-125H1		CD4+CD25+CD45RA+ naive regulatory T cells expanded, donor3.CNhs13919.11919-125H2
CD19+ B Cells, donor3.CNhs12354.11705-123B4	CD4+CD25+CD45RA+ naive regulatory T cells expanded, donor1.CNhs13203.11793-124C2		CD14+CD16+ Monocytes, donor1.CNhs13541.11789-124B7		CD8+ T Cells, donor2.CNhs11956.11307-117C2	CD4+CD25-CD45RA- memory conventional T cells, donor1.CNhs13239.11786-124B4		CD4+CD25+CD45RA+ naive regulatory T cells, donor1.CNhs13238.11780-124A7
	CD4+CD25+CD45RA+ naive regulatory T cells expanded, donor2.CNhs13918.11915-125G7		CD14+CD16+ Monocytes, donor2.CNhs13208.11801-124D1		CD8+ T Cells, donor3.CNhs11999.11383-118B6	CD4+CD25-CD45RA- memory conventional T cells, donor2.CNhs13237.11798-124C7		CD4+CD25+CD45RA+ naive regulatory T cells, donor2.CNhs13235.11796-124C5
	CD4+CD25+CD45RA+ naive regulatory T cells expanded, donor3.CNhs13919.11919-125H2		CD14+CD16+ Monocytes, donor3.CNhs13549.11912-125G4			CD4+CD25-CD45RA- memory conventional T cells, donor3.CNhs13539.11909-125G1
	CD4+CD25+CD45RA+ naive regulatory T cells, donor1.CNhs13238.11780-124A7		Macrophage - monocyte derived, donor1.CNhs10861.11232-116C8
	CD4+CD25+CD45RA+ naive regulatory T cells, donor2.CNhs13235.11796-124C5		Macrophage - monocyte derived, donor2.CNhs11899.11313-117C8
	CD4+CD25-CD45RA- memory conventional T cells expanded, donor1.CNhs13215.11792-124C1		Macrophage - monocyte derived, donor3.CNhs12003.11389-118C3
	CD4+CD25-CD45RA- memory conventional T cells expanded, donor2.CNhs13920.11914-125G6		Monocyte-derived macrophages response to LPS, 00hr00min, donor2 (t1 Subject2).CNhs13379.12796-136F6
	CD4+CD25-CD45RA- memory conventional T cells expanded, donor3.CNhs13921.11918-125H1		Monocyte-derived macrophages response to LPS, 00hr00min, donor3 (t1 Subject3).CNhs13174.12894-137H5
	CD4+CD25-CD45RA- memory conventional T cells, donor1.CNhs13239.11786-124B4		Monocyte-derived macrophages response to mock influenza infection, 00hr00min, donor3 (536_119:MI_0h).CNhs13649.13322-143B1
	CD4+CD25-CD45RA- memory conventional T cells, donor2.CNhs13237.11798-124C7		Monocyte-derived macrophages response to mock influenza infection, 00hr00min, donor4 (227_121:MI_0h).CNhs13638.13310-142I7
	CD4+CD25-CD45RA- memory conventional T cells, donor3.CNhs13539.11909-125G1		Monocyte-derived macrophages response to mock influenza infection, 24hr00min, donor1 (868_121:MI_24h).CNhs13693.13309-142I6
	CD4+CD25-CD45RA+ naive conventional T cells expanded, donor1.CNhs13202.11791-124B9		Monocyte-derived macrophages response to mock influenza infection, 24hr00min, donor2 (150_120:MI_24h).CNhs13648.13321-143A9
	CD4+CD25-CD45RA+ naive conventional T cells expanded, donor2.CNhs13813.11913-125G5		Monocyte-derived macrophages response to mock influenza infection, 24hr00min, donor3 (536_119:MI_24h).CNhs13652.13327-143B6
	CD4+CD25-CD45RA+ naive conventional T cells expanded, donor3.CNhs13814.11917-125G9		Monocyte-derived macrophages response to mock influenza infection, 24hr00min, donor4 (227_121:MI_24h).CNhs13644.13315-143A3
	CD4+CD25-CD45RA+ naive conventional T cells, donor1.CNhs13223.11784-124B2		Monocyte-derived macrophages response to udorn influenza infection, 00hr00min, donor1 (868_121:Ud_0h).CNhs13554.13305-142I2
	CD4+CD25-CD45RA+ naive conventional T cells, donor2.CNhs13205.11795-124C4		Monocyte-derived macrophages response to udorn influenza infection, 00hr00min, donor2 (150_120:Ud_0h).CNhs13646.13317-143A5
	CD4+CD25-CD45RA+ naive conventional T cells, donor3.CNhs13512.11906-125F7		Monocyte-derived macrophages response to udorn influenza infection, 00hr00min, donor3 (536_119:Ud_0h).CNhs13650.13323-143B2
			Monocyte-derived macrophages response to udorn influenza infection, 00hr00min, donor4 (227_121:Ud_0h).CNhs13639.13311-142I8

## Sheet: HPCA
CD19+ B cells	CD4+ Helper T cells	CD34+ cells	CD14+ Monocytes	CD56+ NK cells	CD8+ Cytotoxic T cells	CD4+/CD45RO+ Memory T cells	CD8+/CD45RA+ Naïve Cytotoxic T cells	CD4+/CD45RA+/CD25- Naïve T cells	CD4+/CD25+ Regulatory T cells
B_cell	T_cell:CD4+	CMP	DC:monocyte-derived	NK_cell	T_cell:CD8+	T_cell:CD4+_central_memory	T_cell:CD8+_naive	T_cell:CD4+_Naive	T_cell:Treg:Naive
B_cell:CXCR4+_centroblast	T_cell:CD4+_Naive	GMP	DC:monocyte-derived:A	NK_cell:CD56hiCD62L+	T_cell:CD8+_naive	T_cell:CD4+_effector_memory		T_cell:Treg:Naive
B_cell:CXCR4-_centrocyte	T_cell:CD4+_central_memory	MEP	DC:monocyte-derived:AEC-conditioned	NK_cell:IL2	T_cell:CD8+_Central_memory
B_cell:Germinal_center	T_cell:CD4+_effector_memory	HSC_-G-CSF	DC:monocyte-derived:AM580		T_cell:CD8+_effector_memory
B_cell:Memory	T_cell:CCR10+CLA+1,25(OH)2_vit_D3/IL-12	HSC_CD34+	DC:monocyte-derived:CD40L		T_cell:CD8+_effector_memory_RA
B_cell:Naive	T_cell:CCR10-CLA+1,25(OH)2_vit_D3/IL-12	Pro-B_cell_CD34+	DC:monocyte-derived:Galectin-1
			DC:monocyte-derived:LPS
			DC:monocyte-derived:Poly(IC)
			DC:monocyte-derived:Schuler_treatment
			DC:monocyte-derived:anti-DC-SIGN_2h
			DC:monocyte-derived:antiCD40/VAF347
			DC:monocyte-derived:immature
			DC:monocyte-derived:mature
			DC:monocyte-derived:rosiglitazone
			DC:monocyte-derived:rosiglitazone/AGN193109
			Macrophage:Alveolar
			Macrophage:Alveolar:B
			Macrophage:monocyte-derived
			Macrophage:monocyte-derived:IFNa
			Macrophage:monocyte-derived:IL-4/Dex/TGFb
			Macrophage:monocyte-derived:IL-4/Dex/cntrl
			Macrophage:monocyte-derived:IL-4/TGFb
			Macrophage:monocyte-derived:IL-4/cntrl
			Macrophage:monocyte-derived:M-CSF
			Macrophage:monocyte-derived:M-CSF/IFNg
			Macrophage:monocyte-derived:M-CSF/IFNg/Pam3Cys
			Macrophage:monocyte-derived:M-CSF/Pam3Cys
			Macrophage:monocyte-derived:S
			Monocyte
			Monocyte:CD14+
			Monocyte:CD16-
			Monocyte:CXCL4
			Monocyte:F
			Monocyte:MCSF
			Monocyte:S
			Monocyte:anti-FcgRIIB
			Monocyte:leukotriene_D4

## Sheet: ENCODE+Blueprint
CD19+ B cells	CD4+ Helper T cells	CD14+ Monocytes	CD34+ cells	CD56+ NK cells	CD8+ Cytotoxic T cells	CD4+/CD45RO+ Memory T cells	CD8+/CD45RA+ Naïve Cytotoxic T cells	CD4+/CD45RA+/CD25- Naïve T cells	CD4+/CD25+ Regulatory T cells
Plasma cells	CD4+ T-cells	Macrophages	CLP	NK cells	CD8+ T-cells	CD4+ Tcm			Tregs
Class-switched memory B-cells	CD4+ Tcm	Macrophages M1	CMP		CD8+ Tcm	CD4+ Tem
Memory B-cells	CD4+ Tem	Macrophages M2	GMP		CD8+ Tem
naive B-cells	Tregs	Monocytes	HSC
		DC	MEP
			MPP
