# Supplementary material for: scMatch: a single-cell gene expression profile annotation tool using reference datasets
Source: Bioinformatics. 2019 Apr 26;35(22):4688–95. doi: 10.1093/bioinformatics/btz292 (PMC6853649; doi:10.1093/bioinformatics/btz292)
Supplement: btz292_Supplementary_Materials [file btz292_supplementary_materials.zip › btz292-suppl_data/SupplementaryTable5.xls]

## Sheet: Readme
method shows the correlation measurement used in the experiment; "condition" shows if the experiment keeps zeros in the test dataset; "cell type" shows the cell type in the test dataset; "right num" shows the number of cells that were correctly annotated; "wrong num" shows the number of cells that were not correctly annotated; "accuracy" shows the annotation accuracy; "matched reference num" show…

## Sheet: scMatch_results_on_PBMCs
correlation method	gene list	condition	cell type	cell num with right annotation	cell num with wrong annotation	annotation recall	matched reference num	average gene num
Spearman	specific genes	keep zeros	CD8+ Cytotoxic T cells	3824	6385	0.374571	11	272
Pearson	specific genes	keep zeros	CD8+ Cytotoxic T cells	3133	7076	0.306886	11	272
Spearman	specific genes	keep zeros	CD56+ NK cells	407	7978	0.0485391	3	272
Pearson	specific genes	keep zeros	CD56+ NK cells	47	8338	0.00560525	3	272
Pearson	specific genes	keep zeros	CD4+/CD45RO+ Memory T cells	4500	5724	0.440141	12	272
Spearman	specific genes	keep zeros	CD4+/CD45RO+ Memory T cells	48	10176	0.00469484	12	272
Spearman	specific genes	keep zeros	CD4+/CD45RA+/CD25- Naïve T cells	5349	5130	0.510449	6	272
Pearson	specific genes	keep zeros	CD4+/CD45RA+/CD25- Naïve T cells	1167	9312	0.111366	6	272
Pearson	specific genes	keep zeros	CD4+/CD25+ Regulatory T cells	3867	6396	0.37679	11	272
Spearman	specific genes	keep zeros	CD4+/CD25+ Regulatory T cells	864	9399	0.0841859	11	272
Spearman	specific genes	keep zeros	CD4+ Helper T cells	7633	3580	0.680728	26	272
Pearson	specific genes	keep zeros	CD4+ Helper T cells	6221	4992	0.554802	26	272
Spearman	specific genes	keep zeros	CD34+ cells	406	8826	0.0439775	5	272
Pearson	specific genes	keep zeros	CD34+ cells	71	9161	0.00769064	5	272
Pearson	specific genes	keep zeros	CD19+ B cells	9274	811	0.919584	10	272
Spearman	specific genes	keep zeros	CD19+ B cells	4189	5896	0.415369	10	272
Spearman	specific genes	keep zeros	CD14+ Monocytes	279	2333	0.106815	27	272
Pearson	specific genes	keep zeros	CD14+ Monocytes	165	2447	0.06317	27	272
Spearman	highly expressed genes	keep zeros	CD8+ Cytotoxic T cells	7796	2413	0.76364	11	4129
Pearson	highly expressed genes	keep zeros	CD8+ Cytotoxic T cells	209	10000	0.0204721	11	4129
Pearson	highly expressed genes	keep zeros	CD56+ NK cells	1919	6466	0.228861	3	4129
Spearman	highly expressed genes	keep zeros	CD56+ NK cells	3	8382	0.000357782	3	4129
Pearson	highly expressed genes	keep zeros	CD4+/CD45RO+ Memory T cells	2690	7534	0.263106	12	4129
Spearman	highly expressed genes	keep zeros	CD4+/CD45RO+ Memory T cells	1295	8929	0.126663	12	4129
Pearson	highly expressed genes	keep zeros	CD4+/CD45RA+/CD25- Naïve T cells	9070	1409	0.865541	6	4129
Spearman	highly expressed genes	keep zeros	CD4+/CD45RA+/CD25- Naïve T cells	572	9907	0.0545854	6	4129
Pearson	highly expressed genes	keep zeros	CD4+/CD25+ Regulatory T cells	5703	4560	0.555685	11	4129
Spearman	highly expressed genes	keep zeros	CD4+/CD25+ Regulatory T cells	5463	4800	0.5323	11	4129
Pearson	highly expressed genes	keep zeros	CD4+ Helper T cells	11006	207	0.981539	26	4129
Spearman	highly expressed genes	keep zeros	CD4+ Helper T cells	3366	7847	0.300187	26	4129
Spearman	highly expressed genes	keep zeros	CD34+ cells	7663	1569	0.830048	5	4129
Pearson	highly expressed genes	keep zeros	CD34+ cells	5200	4032	0.563258	5	4129
Spearman	highly expressed genes	keep zeros	CD19+ B cells	10077	8	0.999207	10	4129
Pearson	highly expressed genes	keep zeros	CD19+ B cells	3843	6242	0.381061	10	4129
Spearman	highly expressed genes	keep zeros	CD14+ Monocytes	1120	1492	0.42879	27	4129
Pearson	highly expressed genes	keep zeros	CD14+ Monocytes	731	1881	0.279862	27	4129
Spearman	all genes	keep zeros	CD8+ Cytotoxic T cells	10035	174	0.982956	11	22049
Pearson	all genes	keep zeros	CD8+ Cytotoxic T cells	201	10008	0.0197	11	22049
Pearson	all genes	keep zeros	CD56+ NK cells	1725	6660	0.2057	3	22049
Spearman	all genes	keep zeros	CD56+ NK cells	3	8382	0.000357782	3	22049
Pearson	all genes	keep zeros	CD4+/CD45RO+ Memory T cells	2917	7307	0.2853	12	22049
Spearman	all genes	keep zeros	CD4+/CD45RO+ Memory T cells	549	9675	0.0536972	12	22049
Pearson	all genes	keep zeros	CD4+/CD45RA+/CD25- Naïve T cells	9001	1478	0.8749	6	22049
Spearman	all genes	keep zeros	CD4+/CD45RA+/CD25- Naïve T cells	809	9670	0.077202	6	22049
Pearson	all genes	keep zeros	CD4+/CD25+ Regulatory T cells	6132	4131	0.5975	11	22049
Spearman	all genes	keep zeros	CD4+/CD25+ Regulatory T cells	1983	8280	0.193218	11	22049
Pearson	all genes	keep zeros	CD4+ Helper T cells	11035	178	0.9841	26	22049
Spearman	all genes	keep zeros	CD4+ Helper T cells	645	10568	0.0575225	26	22049
Spearman	all genes	keep zeros	CD34+ cells	7647	1585	0.828315	5	22049
Pearson	all genes	keep zeros	CD34+ cells	3323	5909	0.3599	5	22049
Spearman	all genes	keep zeros	CD19+ B cells	10081	4	0.999603	10	22049
Pearson	all genes	keep zeros	CD19+ B cells	3774	6311	0.3742	10	22049
Spearman	all genes	keep zeros	CD14+ Monocytes	2059	553	0.788285	27	22049
Pearson	all genes	keep zeros	CD14+ Monocytes	719	1893	0.2753	27	22049

## Sheet: 445 Primary_cell_samples
FANTOM5 samples used for the primary cell annotation
Adipocyte - breast, donor1.CNhs11051.11376-118A8
Adipocyte - breast, donor2.CNhs11969.11327-117E4
Adipocyte - omental, donor1.CNhs11054.11473-119C6
Adipocyte - omental, donor2.CNhs12067.11474-119C7
Adipocyte - omental, donor3.CNhs12068.11475-119C8
Adipocyte - perirenal, donor1.CNhs12069.11476-119C9
Adipocyte - subcutaneous, donor2.CNhs11371.11336-117F4
Adipocyte - subcutaneous, donor3.CNhs12017.11408-118E4
Alveolar Epithelial Cells, donor1.CNhs11325.11510-119G7
Alveolar Epithelial Cells, donor2.CNhs12084.11590-120G6
Amniotic Epithelial Cells, donor1.CNhs11341.11533-120A3
Amniotic Epithelial Cells, donor3.CNhs12125.11694-123A2
amniotic membrane cells, donor1.CNhs12502.12235-129G3
amniotic membrane cells, donor2.CNhs12503.12236-129G4
amniotic membrane cells, donor3.CNhs12379.12237-129G5
Anulus Pulposus Cell, donor1.CNhs10876.11248-116E6
Anulus Pulposus Cell, donor2.CNhs12064.11463-119B5
Astrocyte - cerebellum, donor1.CNhs11321.11500-119F6
Astrocyte - cerebellum, donor2.CNhs12081.11580-120F5
Astrocyte - cerebellum, donor3.CNhs12117.11661-122F5
Astrocyte - cerebral cortex, donor1.CNhs10864.11235-116D2
Astrocyte - cerebral cortex, donor2.CNhs11960.11316-117D2
Astrocyte - cerebral cortex, donor3.CNhs12005.11392-118C6
Basophils, donor1.CNhs12546.12241-129G9
Basophils, donor2.CNhs12563.12242-129H1
Basophils, donor3.CNhs12575.12243-129H2
Bronchial Epithelial Cell, donor4.CNhs12054.11453-119A4
Bronchial Epithelial Cell, donor5.CNhs12058.11457-119A8
Bronchial Epithelial Cell, donor6.CNhs12062.11461-119B3
Cardiac Myocyte, donor2.CNhs12350.11605-120I3
Cardiac Myocyte, donor3.CNhs12571.11686-122I3
CD133+ stem cells - adult bone marrow derived, pool1.CNhs12552.12224-129F1
CD14+ monocytes - mock treated, donor1.CNhs13468.11863-125A9
CD14+ monocytes - mock treated, donor2.CNhs13484.11873-125C1
CD14+ monocytes - mock treated, donor3.CNhs13491.11883-125D2
CD14+ Monocytes, donor1.CNhs10852.11224-116B9
CD14+ Monocytes, donor2.CNhs11954.11305-117B9
CD14+ Monocytes, donor3.CNhs11997.11381-118B4
CD14+CD16- Monocytes, donor1.CNhs13224.11788-124B6
CD14+CD16- Monocytes, donor2.CNhs13216.11799-124C8
CD14+CD16- Monocytes, donor3.CNhs13540.11910-125G2
CD14+CD16+ Monocytes, donor1.CNhs13541.11789-124B7
CD14+CD16+ Monocytes, donor2.CNhs13208.11801-124D1
CD14+CD16+ Monocytes, donor3.CNhs13549.11912-125G4
CD14-CD16+ Monocytes, donor1.CNhs13229.11790-124B8
CD14-CD16+ Monocytes, donor2.CNhs13207.11800-124C9
CD14-CD16+ Monocytes, donor3.CNhs13548.11911-125G3
CD19+ B Cells (pluriselect), donor090309, donation2.CNhs12179.12194-129B7
CD19+ B Cells (pluriselect), donor090309, donation3.CNhs12181.12199-129C3
CD19+ B Cells (pluriselect), donor090325, donation1.CNhs12531.12151-128F9
CD19+ B Cells (pluriselect), donor090325, donation2.CNhs12175.12174-128I5
CD19+ B Cells (pluriselect), donor090612, donation1.CNhs12183.12204-129C8
CD19+ B Cells (pluriselect), donor090612, donation2.CNhs12185.12209-129D4
CD19+ B Cells (pluriselect), donor090612, donation3.CNhs12188.12214-129D9
CD19+ B Cells, donor1.CNhs12343.11544-120B5
CD19+ B Cells, donor2.CNhs12352.11624-122B4
CD19+ B Cells, donor3.CNhs12354.11705-123B4
CD34 cells differentiated to erythrocyte lineage, biol_ rep1.CNhs13552.11931-125I5
CD34 cells differentiated to erythrocyte lineage, biol_ rep2.CNhs13553.11932-125I6
CD34+ Progenitors, donor1.CNhs13227.11545-120B6
CD34+ Progenitors, donor2.CNhs12205.11625-122B5
CD34+ stem cells - adult bone marrow derived, donor1, tech_rep1.CNhs12588.12225-129F2
CD34+ stem cells - adult bone marrow derived, donor1, tech_rep2.CNhs12553.12225-129F2
CD4+ T Cells, donor1.CNhs10853.11225-116C1
CD4+ T Cells, donor2.CNhs11955.11306-117C1
CD4+ T Cells, donor3.CNhs11998.11382-118B5
CD4+CD25+CD45RA- memory regulatory T cells expanded, donor1.CNhs13204.11794-124C3
CD4+CD25+CD45RA- memory regulatory T cells expanded, donor2.CNhs13811.11916-125G8
CD4+CD25+CD45RA- memory regulatory T cells expanded, donor3.CNhs13812.11920-125H3
CD4+CD25+CD45RA- memory regulatory T cells, donor1.CNhs13195.11782-124A9
CD4+CD25+CD45RA- memory regulatory T cells, donor2.CNhs13206.11797-124C6
CD4+CD25+CD45RA- memory regulatory T cells, donor3.CNhs13538.11908-125F9
CD4+CD25+CD45RA+ naive regulatory T cells expanded, donor1.CNhs13203.11793-124C2
CD4+CD25+CD45RA+ naive regulatory T cells expanded, donor2.CNhs13918.11915-125G7
CD4+CD25+CD45RA+ naive regulatory T cells expanded, donor3.CNhs13919.11919-125H2
CD4+CD25+CD45RA+ naive regulatory T cells, donor1.CNhs13238.11780-124A7
CD4+CD25+CD45RA+ naive regulatory T cells, donor2.CNhs13235.11796-124C5
CD4+CD25-CD45RA- memory conventional T cells expanded, donor1.CNhs13215.11792-124C1
CD4+CD25-CD45RA- memory conventional T cells expanded, donor2.CNhs13920.11914-125G6
CD4+CD25-CD45RA- memory conventional T cells expanded, donor3.CNhs13921.11918-125H1
CD4+CD25-CD45RA- memory conventional T cells, donor1.CNhs13239.11786-124B4
CD4+CD25-CD45RA- memory conventional T cells, donor2.CNhs13237.11798-124C7
CD4+CD25-CD45RA- memory conventional T cells, donor3.CNhs13539.11909-125G1
CD4+CD25-CD45RA+ naive conventional T cells expanded, donor1.CNhs13202.11791-124B9
CD4+CD25-CD45RA+ naive conventional T cells expanded, donor2.CNhs13813.11913-125G5
CD4+CD25-CD45RA+ naive conventional T cells expanded, donor3.CNhs13814.11917-125G9
CD4+CD25-CD45RA+ naive conventional T cells, donor1.CNhs13223.11784-124B2
CD4+CD25-CD45RA+ naive conventional T cells, donor2.CNhs13205.11795-124C4
CD4+CD25-CD45RA+ naive conventional T cells, donor3.CNhs13512.11906-125F7
CD8+ T Cells (pluriselect), donor090309, donation1.CNhs12176.12186-129A8
CD8+ T Cells (pluriselect), donor090309, donation2.CNhs12178.12191-129B4
CD8+ T Cells (pluriselect), donor090309, donation3.CNhs12180.12196-129B9
CD8+ T Cells (pluriselect), donor090325, donation1.CNhs12201.12148-128F6
CD8+ T Cells (pluriselect), donor090325, donation2.CNhs12199.12171-128I2
CD8+ T Cells (pluriselect), donor090612, donation1.CNhs12182.12201-129C5
CD8+ T Cells (pluriselect), donor090612, donation2.CNhs12184.12206-129D1
CD8+ T Cells (pluriselect), donor090612, donation3.CNhs12187.12211-129D6
CD8+ T Cells, donor1.CNhs10854.11226-116C2
CD8+ T Cells, donor2.CNhs11956.11307-117C2
CD8+ T Cells, donor3.CNhs11999.11383-118B6
Chondrocyte - de diff, donor1.CNhs11923.11261-116G1
Chondrocyte - de diff, donor2.CNhs11372.11338-117F6
Chondrocyte - de diff, donor3.CNhs12020.11410-118E6
Chondrocyte - re diff, donor2.CNhs11373.11339-117F7
Chondrocyte - re diff, donor3.CNhs12021.11411-118E7
chorionic membrane cells, donor1.CNhs12504.12238-129G6
chorionic membrane cells, donor2.CNhs12506.12239-129G7
chorionic membrane cells, donor3.CNhs12380.12240-129G8
Ciliary Epithelial Cells, donor1.CNhs10871.11242-116D9
Ciliary Epithelial Cells, donor2.CNhs11966.11323-117D9
Ciliary Epithelial Cells, donor3.CNhs12009.11399-118D4
Corneal Epithelial Cells, donor1.CNhs11336.11526-119I5
Corneal Epithelial Cells, donor3.CNhs12123.11687-122I4
Dendritic Cells - monocyte immature derived, donor1, tech_rep1.CNhs10855.11227-116C3
Dendritic Cells - monocyte immature derived, donor1, tech_rep2.CNhs11062.11227-116C3
Dendritic Cells - monocyte immature derived, donor3.CNhs12000.11384-118B7
Dendritic Cells - plasmacytoid, donor1.CNhs10857.11228-116C4
Dendritic Cells - plasmacytoid, donor2.CNhs12196.11309-117C4
Dendritic Cells - plasmacytoid, donor3.CNhs12200.11385-118B8
Endothelial Cells - Aortic, donor0.CNhs10837.11207-116A1
Endothelial Cells - Aortic, donor1.CNhs12495.11263-116G3
Endothelial Cells - Aortic, donor2.CNhs11375.11340-117F8
Endothelial Cells - Aortic, donor3.CNhs12022.11412-118E8
Endothelial Cells - Artery, donor1.CNhs12496.11264-116G4
Endothelial Cells - Artery, donor2.CNhs11977.11341-117F9
Endothelial Cells - Artery, donor3.CNhs12023.11413-118E9
Endothelial Cells - Lymphatic, donor1.CNhs10865.11236-116D3
Endothelial Cells - Lymphatic, donor2.CNhs11901.11317-117D3
Endothelial Cells - Lymphatic, donor3.CNhs11906.11393-118C7
Endothelial Cells - Microvascular, donor1.CNhs11925.11265-116G5
Endothelial Cells - Microvascular, donor2.CNhs11376.11342-117G1
Endothelial Cells - Microvascular, donor3.CNhs12024.11414-118F1
Endothelial Cells - Thoracic, donor1.CNhs11926.11266-116G6
Endothelial Cells - Thoracic, donor2.CNhs11978.11343-117G2
Endothelial Cells - Umbilical vein, donor1.CNhs10872.11243-116E1
Endothelial Cells - Umbilical vein, donor2.CNhs11967.11324-117E1
Endothelial Cells - Umbilical vein, donor3.CNhs12010.11400-118D5
Endothelial Cells - Vein, donor1.CNhs12497.11267-116G7
Endothelial Cells - Vein, donor2.CNhs11377.11344-117G3
Endothelial Cells - Vein, donor3.CNhs12026.11416-118F3
Eosinophils, donor2.CNhs12548.12245-129H4
Eosinophils, donor3.CNhs12549.12246-129H5
Esophageal Epithelial Cells, donor1.CNhs11323.11507-119G4
Fibroblast - Aortic Adventitial, donor1.CNhs10874.11245-116E3
Fibroblast - Aortic Adventitial, donor3.CNhs12011.11401-118D6
Fibroblast - Cardiac, donor1.CNhs12498.11268-116G8
Fibroblast - Cardiac, donor2.CNhs11378.11345-117G4
Fibroblast - Cardiac, donor3.CNhs12027.11417-118F4
Fibroblast - Cardiac, donor4.CNhs11909.11452-119A3
Fibroblast - Cardiac, donor5.CNhs12057.11456-119A7
Fibroblast - Cardiac, donor6.CNhs12061.11460-119B2
Fibroblast - Choroid Plexus, donor1.CNhs11319.11492-119E7
Fibroblast - Choroid Plexus, donor2.CNhs12344.11572-120E6
Fibroblast - Conjunctival, donor1.CNhs11339.11531-120A1
Fibroblast - Dermal, donor1.CNhs12499.11269-116G9
Fibroblast - Dermal, donor2.CNhs11379.11346-117G5
Fibroblast - Dermal, donor3.CNhs12028.11418-118F5
Fibroblast - Dermal, donor4.CNhs12052.11450-119A1
Fibroblast - Dermal, donor5.CNhs12055.11454-119A5
Fibroblast - Dermal, donor6.CNhs12059.11458-119A9
Fibroblast - Gingival, donor1.CNhs10866.11237-116D4
Fibroblast - Gingival, donor2.CNhs11961.11318-117D4
Fibroblast - Gingival, donor3.CNhs12006.11394-118C8
Fibroblast - Gingival, donor4 (GFH2).CNhs10848.11222-116B7
Fibroblast - Gingival, donor5 (GFH3).CNhs11952.11303-117B7
Fibroblast - Lymphatic, donor1.CNhs11322.11506-119G3
Fibroblast - Lymphatic, donor3.CNhs12118.11667-122G2
Fibroblast - Periodontal Ligament, donor1.CNhs10867.11238-116D5
Fibroblast - Periodontal Ligament, donor2.CNhs11962.11319-117D5
Fibroblast - Periodontal Ligament, donor3.CNhs11907.11395-118C9
Fibroblast - Periodontal Ligament, donor4 (PL29).CNhs12493.11223-116B8
Fibroblast - Periodontal Ligament, donor5 (PL30).CNhs11953.11304-117B8
Fibroblast - Periodontal Ligament, donor6 (PLH3).CNhs11996.11380-118B3
Fibroblast - Pulmonary Artery, donor1.CNhs10878.11250-116E8
Fibroblast - skin normal, donor1.CNhs11351.11553-120C5
Fibroblast - skin normal, donor2.CNhs11914.11561-120D4
gamma delta positive T cells, donor1.CNhs13914.11937-126A2
gamma delta positive T cells, donor2.CNhs13915.11938-126A3
Gingival epithelial cells, donor1 (GEA11).CNhs11061.11221-116B6
Gingival epithelial cells, donor2 (GEA14).CNhs11896.11302-117B6
Gingival epithelial cells, donor3 (GEA15).CNhs11903.11379-118B2
H1 embryonic stem cells differentiation to CD34+ HSC, day00, biol_rep1.CNhs14067.13523-145F4
H1 embryonic stem cells differentiation to CD34+ HSC, day00, biol_rep2.CNhs14068.13524-145F5
H1 embryonic stem cells differentiation to CD34+ HSC, day00, biol_rep3.CNhs13964.13525-145F6
H9 Embryonic Stem cells, biol_rep1 (H9ES-1).CNhs11917.12626-134E7
H9 Embryonic Stem cells, biol_rep2 (H9ES-2).CNhs12824.12724-135G6
H9 Embryonic Stem cells, biol_rep3 (H9ES-3).CNhs12837.12822-136I5
Hair Follicle Dermal Papilla Cells, donor1.CNhs12501.11271-116H2
Hair Follicle Dermal Papilla Cells, donor2.CNhs11979.11348-117G7
Hair Follicle Dermal Papilla Cells, donor3.CNhs12030.11420-118F7
Hair Follicle Outer Root Sheath Cells, donor1.CNhs12339.11504-119G1
Hair Follicle Outer Root Sheath Cells, donor2.CNhs12347.11584-120F9
Hepatic Sinusoidal Endothelial Cells, donor1.CNhs12075.11521-119H9
Hepatic Sinusoidal Endothelial Cells, donor2.CNhs12092.11601-120H8
Hepatic Stellate Cells (lipocyte), donor1.CNhs11335.11524-119I3
Hepatic Stellate Cells (lipocyte), donor2.CNhs12093.11604-120I2
Hepatocyte, donor1.CNhs12340.11523-119I2
Hepatocyte, donor2.CNhs12349.11603-120I1
Hepatocyte, donor3.CNhs12626.11684-122I1
HES3-GFP Embryonic Stem cells, cardiomyocytic induction, day00, biol_rep1 (UH-1).CNhs13694.13364-143F7
HES3-GFP Embryonic Stem cells, cardiomyocytic induction, day00, biol_rep2 (UH-2).CNhs13695.13365-143F8
HES3-GFP Embryonic Stem cells, cardiomyocytic induction, day00, biol_rep3 (UH-3).CNhs13738.13366-143F9
immature langerhans cells, donor1.CNhs13537.11904-125F5
immature langerhans cells, donor2.CNhs13480.11905-125F6
Intestinal epithelial cells (polarized), donor1.CNhs10875.11246-116E4
Iris Pigment Epithelial Cells, donor1.CNhs12596.11530-119I9
Keratinocyte - epidermal, donor1.CNhs11064.11272-116H3
Keratinocyte - epidermal, donor2.CNhs11381.11349-117G8
Keratinocyte - epidermal, donor3.CNhs12031.11421-118F8
Keratinocyte - oral, donor1.CNhs10879.11251-116E9
Keratocytes, donor1.CNhs11337.11527-119I6
Keratocytes, donor2.CNhs12095.11607-120I5
Lens Epithelial Cells, donor2.CNhs12568.11609-120I7
Lens Epithelial Cells, donor3.CNhs12572.11690-122I7
Lymphatic Endothelial cells response to VEGFC, 00hr00min, biol_rep1 (MM XIX - 1).CNhs11936.12260-130A1
Lymphatic Endothelial cells response to VEGFC, 00hr00min, biol_rep2 (MM XIV - 1).CNhs13157.12382-131E6
Lymphatic Endothelial cells response to VEGFC, 00hr00min, biol_rep3 (MM XXII - 1 ).CNhs13276.12504-133A2
Macrophage - monocyte derived, donor1.CNhs10861.11232-116C8
Macrophage - monocyte derived, donor2.CNhs11899.11313-117C8
Macrophage - monocyte derived, donor3.CNhs12003.11389-118C3
Mallassez-derived cells, donor1 (MZH3).CNhs12538.12142-128E9
Mallassez-derived cells, donor2.CNhs13550.11929-125I3
Mallassez-derived cells, donor3.CNhs13551.11930-125I4
Mammary Epithelial Cell, donor1.CNhs11077.11273-116H4
Mammary Epithelial Cell, donor2.CNhs11382.11350-117G9
Mammary Epithelial Cell, donor3.CNhs12032.11422-118F9
Mast cell - stimulated, donor1.CNhs11073.11487-119E2
Mast cell, donor1.CNhs12566.11563-120D6
Mast cell, donor2.CNhs12594.11565-120D8
Mast cell, donor3.CNhs12593.11566-120D9
Mast cell, donor4.CNhs12592.11567-120E1
Mast cell, expanded and stimulated, donor5.CNhs13925.11940-126A5
Mast cell, expanded and stimulated, donor8.CNhs13927.11942-126A7
Mast cell, expanded, donor5.CNhs13924.11939-126A4
Mast cell, expanded, donor8.CNhs13926.11941-126A6
mature adipocyte, donor1.CNhs12558.12231-129F8
mature adipocyte, donor2.CNhs12559.12232-129F9
mature adipocyte, donor3.CNhs12560.12233-129G1
mature adipocyte, donor4.CNhs12562.12234-129G2
Melanocyte - dark, donor3.CNhs12570.11663-122F7
Melanocyte - light, donor1.CNhs11303.11274-116H5
Melanocyte - light, donor2.CNhs11383.11351-117H1
Melanocyte - light, donor3.CNhs12033.11423-118G1
Melanocyte, donor1 (MC+1).CNhs12816.12641-134G4
Melanocyte, donor2 (MC+2).CNhs13156.12739-135I3
Melanocyte, donor3 (MC+3).CNhs13406.12837-137B2
Meningeal Cells, donor1.CNhs11320.11493-119E8
Meningeal Cells, donor2.CNhs12080.11573-120E7
Meningeal Cells, donor3.CNhs12731.11654-122E7
mesenchymal precursor cell - adipose, donor1.CNhs12363.11747-123G1
mesenchymal precursor cell - adipose, donor2.CNhs12364.11748-123G2
mesenchymal precursor cell - adipose, donor3.CNhs12365.11749-123G3
mesenchymal precursor cell - bone marrow, donor1.CNhs12366.11750-123G4
mesenchymal precursor cell - bone marrow, donor2.CNhs12367.11751-123G5
mesenchymal precursor cell - bone marrow, donor3.CNhs13098.11840-124H4
mesenchymal precursor cell - cardiac, donor1.CNhs12368.11752-123G6
mesenchymal precursor cell - cardiac, donor2.CNhs12369.11753-123G7
mesenchymal precursor cell - cardiac, donor3.CNhs12370.11754-123G8
mesenchymal precursor cell - cardiac, donor4.CNhs12371.11755-123G9
Mesenchymal stem cells - adipose, donor0.CNhs10844.11217-116B2
Mesenchymal Stem Cells - adipose, donor1.CNhs11345.11537-120A7
Mesenchymal Stem Cells - adipose, donor3.CNhs12922.11698-123A6
Mesenchymal Stem Cells - amniotic membrane, donor1.CNhs11349.11547-120B8
Mesenchymal Stem Cells - amniotic membrane, donor2.CNhs12104.11627-122B7
Mesenchymal Stem Cells - bone marrow, donor1.CNhs11344.11536-120A6
Mesenchymal Stem Cells - bone marrow, donor2.CNhs12100.11616-122A5
Mesenchymal Stem Cells - bone marrow, donor3.CNhs12126.11697-123A5
Mesenchymal stem cells - hepatic, donor0.CNhs10845.11218-116B3
Mesenchymal Stem Cells - hepatic, donor2.CNhs12730.11618-122A7
Mesenchymal stem cells - umbilical, donor0.CNhs12492.11214-116A8
Mesenchymal Stem Cells - umbilical, donor1.CNhs11347.11539-120A9
Mesenchymal Stem Cells - umbilical, donor3.CNhs12127.11700-123A8
Mesenchymal Stem Cells - Wharton's Jelly, donor1.CNhs11057.11548-120B9
mesenchymal stem cells (adipose derived), adipogenic induction, 00hr00min, biol_rep1.CNhs13337.13229-141I7
mesenchymal stem cells (adipose derived), adipogenic induction, 00hr00min, biol_rep2.CNhs13420.13230-141I8
mesenchymal stem cells (adipose derived), adipogenic induction, 00hr00min, biol_rep3.CNhs13421.13231-141I9
Mesothelial Cells, donor1.CNhs10850.11247-116E5
Mesothelial Cells, donor2.CNhs12197.12156-128G5
Mesothelial Cells, donor3.CNhs12012.11402-118D7
migratory langerhans cells, donor1.CNhs13535.11901-125F2
migratory langerhans cells, donor2.CNhs13536.11902-125F3
migratory langerhans cells, donor3.CNhs13547.11903-125F4
Monocyte-derived macrophages response to LPS, 00hr00min, donor2 (t1 Subject2).CNhs13379.12796-136F6
Monocyte-derived macrophages response to LPS, 00hr00min, donor3 (t1 Subject3).CNhs13174.12894-137H5
Monocyte-derived macrophages response to mock influenza infection, 00hr00min, donor3 (536_119:MI_0h).CNhs13649.13322-143B1
Monocyte-derived macrophages response to mock influenza infection, 00hr00min, donor4 (227_121:MI_0h).CNhs13638.13310-142I7
Monocyte-derived macrophages response to mock influenza infection, 24hr00min, donor1 (868_121:MI_24h).CNhs13693.13309-142I6
Monocyte-derived macrophages response to mock influenza infection, 24hr00min, donor2 (150_120:MI_24h).CNhs13648.13321-143A9
Monocyte-derived macrophages response to mock influenza infection, 24hr00min, donor3 (536_119:MI_24h).CNhs13652.13327-143B6
Monocyte-derived macrophages response to mock influenza infection, 24hr00min, donor4 (227_121:MI_24h).CNhs13644.13315-143A3
Monocyte-derived macrophages response to udorn influenza infection, 00hr00min, donor1 (868_121:Ud_0h).CNhs13554.13305-142I2
Monocyte-derived macrophages response to udorn influenza infection, 00hr00min, donor2 (150_120:Ud_0h).CNhs13646.13317-143A5
Monocyte-derived macrophages response to udorn influenza infection, 00hr00min, donor3 (536_119:Ud_0h).CNhs13650.13323-143B2
Monocyte-derived macrophages response to udorn influenza infection, 00hr00min, donor4 (227_121:Ud_0h).CNhs13639.13311-142I8
Multipotent Cord Blood Unrestricted Somatic Stem Cells, donor1.CNhs11350.11549-120C1
Multipotent Cord Blood Unrestricted Somatic Stem Cells, donor2.CNhs12105.11629-122B9
Myoblast, donor1.CNhs10870.11241-116D8
Myoblast, donor2.CNhs11965.11322-117D8
Myoblast, donor3.CNhs11908.11398-118D3
nasal epithelial cells, donor1, tech_rep1.CNhs12589.12226-129F3
nasal epithelial cells, donor1, tech_rep2.CNhs12554.12226-129F3
nasal epithelial cells, donor2.CNhs12574.12227-129F4
Natural Killer Cells, donor1.CNhs10859.11230-116C6
Natural Killer Cells, donor2.CNhs11957.11311-117C6
Natural Killer Cells, donor3.CNhs12001.11387-118C1
Neural stem cells, donor1.CNhs11063.11275-116H6
Neurons, donor1.CNhs12338.11494-119E9
Neurons, donor2.CNhs12726.11574-120E8
Neurons, donor3.CNhs13815.11655-122E8
Neutrophils, donor1.CNhs10862.11233-116C9
Neutrophils, donor2.CNhs11959.11314-117C9
Neutrophils, donor3.CNhs11905.11390-118C4
Nucleus Pulposus Cell, donor1.CNhs10881.11252-116F1
Nucleus Pulposus Cell, donor2.CNhs12019.11409-118E5
Nucleus Pulposus Cell, donor3.CNhs12063.11462-119B4
Olfactory epithelial cells, donor1.CNhs13816.11933-125I7
Olfactory epithelial cells, donor2.CNhs13817.11934-125I8
Olfactory epithelial cells, donor3.CNhs13818.11935-125I9
Olfactory epithelial cells, donor4.CNhs13819.11936-126A1
Osteoblast - differentiated, donor1.CNhs11311.11276-116H7
Osteoblast - differentiated, donor3.CNhs12035.11425-118G3
Osteoblast, donor2.CNhs11385.11354-117H4
Osteoblast, donor3.CNhs12036.11426-118G4
Pancreatic stromal cells, donor1.CNhs10877.11249-116E7
Pericytes, donor1.CNhs11317.11491-119E6
Pericytes, donor2.CNhs12079.11571-120E5
Peripheral Blood Mononuclear Cells, donor1.CNhs10860.11231-116C7
Peripheral Blood Mononuclear Cells, donor2.CNhs11958.11312-117C7
Peripheral Blood Mononuclear Cells, donor3.CNhs12002.11388-118C2
Placental Epithelial Cells, donor1.CNhs11079.11278-116H9
Placental Epithelial Cells, donor2.CNhs11386.11355-117H5
Placental Epithelial Cells, donor3.CNhs12037.11427-118G5
Preadipocyte - breast, donor1.CNhs11052.11467-119B9
Preadipocyte - breast, donor2 (nuclear fraction).CNhs12584.14320-155D9
Preadipocyte - breast, donor2.CNhs11971.11328-117E5
Preadipocyte - omental, donor1.CNhs11065.11468-119C1
Preadipocyte - omental, donor2.CNhs11902.11329-117E6
Preadipocyte - omental, donor3.CNhs12013.11403-118D8
Preadipocyte - perirenal, donor1.CNhs12065.11469-119C2
Preadipocyte - subcutaneous, donor2.CNhs11981.11356-117H6
Preadipocyte - subcutaneous, donor3.CNhs12038.11428-118G6
Preadipocyte - visceral, donor1.CNhs11082.11280-116I2
Preadipocyte - visceral, donor2.CNhs11982.11357-117H7
Preadipocyte - visceral, donor3.CNhs12039.11429-118G7
Prostate Epithelial Cells (polarized), donor1.CNhs10882.11253-116F2
Prostate Epithelial Cells, donor2.CNhs11972.11331-117E8
Prostate Epithelial Cells, donor3.CNhs12014.11404-118D9
Prostate Stromal Cells, donor1.CNhs10883.11254-116F3
Prostate Stromal Cells, donor2.CNhs11973.11332-117E9
Prostate Stromal Cells, donor3.CNhs12015.11405-118E1
Renal Cortical Epithelial Cells, donor1.CNhs11331.11516-119H4
Renal Cortical Epithelial Cells, donor2.CNhs12728.11596-120H3
Renal Epithelial Cells, donor1.CNhs11332.11517-119H5
Renal Epithelial Cells, donor2.CNhs12088.11597-120H4
Renal Epithelial Cells, donor3.CNhs12732.11678-122H4
Renal Glomerular Endothelial Cells, donor1.CNhs12074.11514-119H2
Renal Glomerular Endothelial Cells, donor2.CNhs12086.11594-120H1
Renal Glomerular Endothelial Cells, donor3.CNhs12624.11675-122H1
Renal Glomerular Endothelial Cells, donor4.CNhs13080.11783-124B1
Renal Mesangial Cells, donor1.CNhs11333.11518-119H6
Renal Mesangial Cells, donor3.CNhs12121.11679-122H5
Renal Proximal Tubular Epithelial Cell, donor1.CNhs11330.11515-119H3
Renal Proximal Tubular Epithelial Cell, donor2.CNhs12087.11595-120H2
Renal Proximal Tubular Epithelial Cell, donor3.CNhs12120.11676-122H2
Retinal Pigment Epithelial Cells, donor0.CNhs10842.11215-116A9
Retinal Pigment Epithelial Cells, donor1.CNhs11338.11528-119I7
Retinal Pigment Epithelial Cells, donor3.CNhs12733.11689-122I6
salivary acinar cells, donor1.CNhs12810.11771-123I7
salivary acinar cells, donor2.CNhs12811.11772-123I8
salivary acinar cells, donor3.CNhs12812.11773-123I9
Sebocyte, donor1.CNhs10847.11220-116B5
Sebocyte, donor2.CNhs11951.11301-117B5
Skeletal muscle cells differentiated into Myotubes - multinucleated, donor1.CNhs11084.11282-116I4
Skeletal Muscle Cells, donor1.CNhs11083.11281-116I3
Skeletal Muscle Cells, donor4.CNhs12053.11451-119A2
Skeletal Muscle Cells, donor5.CNhs12056.11455-119A6
Skeletal Muscle Cells, donor6.CNhs12060.11459-119B1
Skeletal Muscle Satellite Cells, donor1.CNhs10869.11240-116D7
Skeletal Muscle Satellite Cells, donor2.CNhs11964.11321-117D7
Skeletal Muscle Satellite Cells, donor3.CNhs12008.11397-118D2
Small Airway Epithelial Cells, donor1.CNhs10884.11256-116F5
Small Airway Epithelial Cells, donor2.CNhs11975.11334-117F2
Small Airway Epithelial Cells, donor3 (nuclear fraction).CNhs12583.14317-155D6
Small Airway Epithelial Cells, donor3.CNhs12016.11406-118E2
Smooth Muscle Cells - Aortic, donor0 (cytoplasmic fraction).CNhs12401.14313-155D2
Smooth Muscle Cells - Aortic, donor0 (nuclear fraction).CNhs12402.14314-155D3
Smooth Muscle Cells - Aortic, donor0.CNhs10838.11210-116A4
Smooth Muscle Cells - Aortic, donor1.CNhs11085.11283-116I5
Smooth Muscle Cells - Aortic, donor2.CNhs11305.11360-117I1
Smooth Muscle Cells - Aortic, donor3.CNhs11309.11432-118H1
Smooth Muscle Cells - Brachiocephalic, donor1.CNhs11086.11284-116I6
Smooth Muscle Cells - Brachiocephalic, donor3.CNhs12043.11433-118H2
Smooth Muscle Cells - Brain Vascular, donor1.CNhs10863.11234-116D1
Smooth Muscle Cells - Brain Vascular, donor2.CNhs11900.11315-117D1
Smooth Muscle Cells - Brain Vascular, donor3.CNhs12004.11391-118C5
Smooth Muscle Cells - Bronchial, donor1.CNhs11328.11512-119G9
Smooth Muscle Cells - Bronchial, donor2.CNhs12348.11592-120G8
Smooth Muscle Cells - Carotid, donor1.CNhs11087.11285-116I7
Smooth Muscle Cells - Carotid, donor3.CNhs12044.11434-118H3
Smooth Muscle Cells - Colonic, donor1.CNhs10868.11239-116D6
Smooth Muscle Cells - Colonic, donor2.CNhs11963.11320-117D6
Smooth Muscle Cells - Colonic, donor3.CNhs12007.11396-118D1
Smooth Muscle Cells - Coronary Artery, donor1.CNhs11088.11286-116I8
Smooth Muscle Cells - Coronary Artery, donor2.CNhs11987.11363-117I4
Smooth Muscle Cells - Coronary Artery, donor3.CNhs12045.11435-118H4
Smooth Muscle Cells - Esophageal, donor1.CNhs11324.11508-119G5
Smooth Muscle Cells - Internal Thoracic Artery, donor2.CNhs11988.11364-117I5
Smooth Muscle Cells - Internal Thoracic Artery, donor3.CNhs12046.11436-118H5
Smooth Muscle Cells - Prostate, donor1.CNhs11920.11257-116F6
Smooth Muscle Cells - Prostate, donor2.CNhs11976.11335-117F3
Smooth Muscle Cells - Pulmonary Artery, donor2.CNhs11989.11365-117I6
Smooth Muscle Cells - Subclavian Artery, donor1.CNhs11090.11289-117A2
Smooth Muscle Cells - Subclavian Artery, donor2.CNhs11990.11366-117I7
Smooth Muscle Cells - Subclavian Artery, donor3.CNhs12048.11438-118H7
Smooth Muscle Cells - Tracheal, donor1.CNhs11329.11513-119H1
Smooth Muscle Cells - Tracheal, donor3.CNhs12894.11674-122G9
Smooth Muscle Cells - Umbilical artery, donor0.CNhs10839.11212-116A6
Smooth Muscle Cells - Umbilical Artery, donor1.CNhs11091.11290-117A3
Smooth Muscle Cells - Umbilical Artery, donor2.CNhs11991.11367-117I8
Smooth Muscle Cells - Umbilical Artery, donor3.CNhs12049.11439-118H8
Smooth Muscle Cells - Umbilical Vein, donor1.CNhs12597.11541-120B2
Smooth Muscle Cells - Umbilical Vein, donor2.CNhs12569.11621-122B1
Smooth Muscle Cells - Uterine, donor3.CNhs11927.11466-119B8
Synoviocyte, donor2.CNhs11992.11368-117I9
Synoviocyte, donor3.CNhs12050.11440-118H9
tenocyte, donor1.CNhs12639.11763-123H8
tenocyte, donor2.CNhs12640.11765-123I1
tenocyte, donor3.CNhs12641.11768-123I4
Trabecular Meshwork Cells, donor1.CNhs11340.11532-120A2
Trabecular Meshwork Cells, donor3.CNhs12124.11693-123A1
Tracheal Epithelial Cells, donor1.CNhs11092.11292-117A5
Tracheal Epithelial Cells, donor2.CNhs11993.11369-118A1
Tracheal Epithelial Cells, donor3.CNhs12051.11441-118I1
Urothelial cells, donor0.CNhs10843.11216-116B1
Urothelial Cells, donor1.CNhs11334.11520-119H8
Urothelial Cells, donor2.CNhs12091.11600-120H7
Urothelial Cells, donor3.CNhs12122.11681-122H7
Whole blood (ribopure), donor090309, donation1.CNhs11675.12179-129A1
Whole blood (ribopure), donor090309, donation2.CNhs11671.12180-129A2
Whole blood (ribopure), donor090309, donation3.CNhs11948.12181-129A3
Whole blood (ribopure), donor090325, donation1.CNhs11075.12176-128I7
Whole blood (ribopure), donor090325, donation2.CNhs11076.12177-128I8
Whole blood (ribopure), donor090612, donation1.CNhs11672.12182-129A4
Whole blood (ribopure), donor090612, donation2.CNhs11673.12183-129A5
Whole blood (ribopure), donor090612, donation3.CNhs11949.12184-129A6
