# Supplementary material for: scMatch: a single-cell gene expression profile annotation tool using reference datasets
Source: Bioinformatics. 2019 Apr 26;35(22):4688–95. doi: 10.1093/bioinformatics/btz292 (PMC6853649; doi:10.1093/bioinformatics/btz292)
Supplement: btz292_Supplementary_Materials [file btz292_supplementary_materials.zip › btz292-suppl_data/SupplementaryTable6.xls]

## Sheet: readme
top matched annotations for PBMCs using HPCA, ENCODE, Blueprint, FANTOM5.

## Sheet: scMatch FF ontology Pearson
top matched ontology term	CD19+ B cells	CD4+ Helper T cells	CD34+ cells	CD14+ Monocytes	CD56+ NK cells	CD8+ Cytotoxic T cells	CD4+/CD45RO+ Memory T cells	CD4+/CD45RA+/CD25- Naïve T cells	CD4+/CD25+ Regulatory T cells
CL:0000037 ! hematopoietic stem cell	47	49	5587	2	17	51	280	358	74
CL:0000236 ! B cell	8337	2	240	3	0	0	0	3	0
CL:0000623 ! natural killer cell	0	6	2	1	576	32	6	9	50
CL:0000625 ! CD8+, alpha-beta T cell	1029	258	1337	0	56	1457	117	451	336
CL:0000650 ! mesangial cell	0	5	0	0	0	0	2	0	9
CL:0000784 ! plasmacytoid dendritic cell	155	2	277	7	1	0	0	4	1
CL:0000798 ! gamma-delta T cell	48	787	10	10	7680	2051	286	223	679
CL:0000840 ! immature conventional dendritic cell	0	0	0	394	0	0	0	0	0
CL:0000895 ! naive thymus-derived CD4-positive, alpha-beta T cell	272	3936	1155	4	51	6467	4874	7008	2256
CL:0000897 ! CD4-positive, alpha-beta memory T cell	0	5	0	0	0	3	14	2	11
CL:0001016 ! immature CD1a+ Langerhans cell	0	6	1	49	0	0	1	1	4
CL:0001017 ! mature CD1a-positive Langerhans cell	194	0	3	2	0	0	0	0	0
CL:0002057 ! CD14-positive, CD16-negative classical monocyte	0	0	1	0	0	0	0	0	0
CL:0002363 ! keratocyte	0	0	0	4	0	0	0	0	0
CL:0002396 ! CD14-low, CD16-positive monocyte	0	2	513	1861	1	0	4	2	7
CL:0002397 ! CD14-positive, CD16-positive monocyte	1	3	104	198	1	0	0	1	0
CL:0002561 ! outer root sheath cell	0	0	0	3	0	0	0	0	0
CL:0002586 ! retinal pigment epithelial cell	0	1	0	0	0	0	0	0	0
CL:0002600 ! smooth muscle cell of trachea	0	0	0	1	0	0	0	0	0
CL:0002602 ! annulus pulposus cell	0	0	1	34	0	0	2	1	0
CL:0002623 ! acinar cell of salivary gland	0	0	0	0	0	0	0	0	1
CL:0002677 ! naive regulatory T cell	2	3165	0	0	1	84	3137	2233	2745
CL:0002678 ! memory regulatory T cell	0	2976	1	21	1	62	1491	180	4077
CL:1000280 ! smooth muscle cell of colon	0	0	0	0	0	0	1	0	0
CL:1000398 ! endothelial cell of hepatic sinusoid	0	9	0	0	0	1	2	1	11
CL:2000008 ! microvascular endothelial cell	0	1	0	0	0	1	7	2	2
DOID:3458 ! breast adenocarcinoma, DOID:3459 ! breast carcinoma	0	0	0	6	0	0	0	0	0
DOID:3910 ! lung adenocarcinoma	0	0	0	8	0	0	0	0	0
DOID:4926 ! bronchiolo-alveolar adenocarcinoma	0	0	0	1	0	0	0	0	0
DOID:5583 ! lung giant cell carcinoma	0	0	0	2	0	0	0	0	0
DOID:8584 ! Burkitt lymphoma	0	0	0	1	0	0	0	0	0

## Sheet: scMatch FF ontology Spearman
top matched ontology term	CD19+ B cells	CD4+ Helper T cells	CD34+ cells	CD14+ Monocytes	CD56+ NK cells	CD8+ Cytotoxic T cells	CD4+/CD45RO+ Memory T cells	CD4+/CD45RA+/CD25- Naïve T cells	CD4+/CD25+ Regulatory T cells
CL:0000037 ! hematopoietic stem cell	39	17	7630	1	18	0	19	27	3
CL:0000236 ! B cell	8991	0	281	0	0	0	0	0	0
CL:0000623 ! natural killer cell	0	0	0	0	2	0	0	0	0
CL:0000625 ! CD8+, alpha-beta T cell	0	0	0	0	4	54	2	0	1
CL:0000784 ! plasmacytoid dendritic cell	349	0	355	13	1	0	0	2	1
CL:0000798 ! gamma-delta T cell	5	82	17	14	8326	2445	68	26	28
CL:0000895 ! naive thymus-derived CD4-positive, alpha-beta T cell	0	982	4	0	0	1275	210	1998	172
CL:0000897 ! CD4-positive, alpha-beta memory T cell	1	1285	6	1	22	1706	2143	21	769
CL:0001017 ! mature CD1a-positive Langerhans cell	0	0	1	0	0	0	0	0	0
CL:0002396 ! CD14-low, CD16-positive monocyte	501	0	84	104	2	1	0	1	1
CL:0002397 ! CD14-positive, CD16-positive monocyte	137	8	836	2464	1	0	1	2	4
CL:0002677 ! naive regulatory T cell	7	6453	13	3	0	4531	3078	8355	4206
CL:0002678 ! memory regulatory T cell	55	2386	3	7	9	197	4703	47	5078
DOID:NEW3 ! Acute myelomonocytic leukemia with eosinophilia	0	0	0	5	0	0	0	0	0
UBERON:0000178 ! blood	0	0	2	0	0	0	0	0	0

## Sheet: scMatch E+B Spearman
top matched ENCODE+Blueprint sample	CD19+ B cells	CD4+ Helper T cells	CD34+ cells	CD14+ Monocytes	CD56+ NK cells	CD8+ Cytotoxic T cells	CD4+/CD45RO+ Memory T cells	CD8+/CD45RA+ Naïve Cytotoxic T cells	CD4+/CD45RA+/CD25- Naïve T cells	CD4+/CD25+ Regulatory T cells
CD4+ T-cells	0	1769	4	1	0	1579	35	2648	4225	330
CD4+ Tcm	0	1	0	0	0	1	6	0	0	3
CD4+ Tem	0	7335	10	10	28	3174	8256	2061	3487	6176
CD8+ T-cells	0	0	0	0	0	27	0	8	0	0
CD8+ Tcm	0	64	4	2	18	2777	73	1702	32	17
CLP	3175	1077	1973	19	299	2256	892	4323	1933	604
CMP	0	4	922	4	0	0	1	1	6	0
Class-switched memory B-cells	2375	0	121	0	0	0	0	0	0	0
DC	0	0	0	1	0	0	0	0	0	0
Erythrocytes	0	2	43	0	1	1	0	2	2	0
GMP	0	0	41	1	0	0	0	0	0	0
HSC	199	368	2599	46	5	327	207	1190	662	240
MEP	0	10	2519	2	2	1	13	1	3	4
MPP	0	0	88	0	0	0	0	0	0	0
Megakaryocytes	0	0	1	0	0	0	0	0	0	0
Memory B-cells	3606	0	66	0	0	0	0	0	0	0
Monocytes	0	2	811	2494	2	0	0	0	0	1
NK cells	0	0	5	4	8030	47	0	2	4	0
Plasma cells	37	3	9	28	0	0	0	2	13	2
Tregs	0	578	0	0	0	19	741	13	112	2886
naive B-cells	693	0	16	0	0	0	0	0	0	0
right num	6711	9683	8142	2495	8030	2804	8262	0	0	2886
recall	0.665444	0.863551	0.881932	0.955207	0.957662	0.27466	0.808099	0	0	0.281204

## Sheet: SingleR E+B
top matched ENCODE+Blueprint sample	CD19+ B cells	CD4+ Helper T cells	CD34+ cells	CD14+ Monocytes	CD56+ NK cells	CD8+ Cytotoxic T cells	CD4+/CD45RO+ Memory T cells	CD8+/CD45RA+ Naïve Cytotoxic T cells	CD4+/CD45RA+/CD25- Naïve T cells	CD4+/CD25+ Regulatory T cells
CD4+ T-cells	0	3274	3	0	0	802	265	1663	6549	809
CD4+ Tcm	0	3485	7	1	3	281	2941	386	2374	2121
CD4+ Tem	0	2591	5	12	19	588	4769	157	511	2585
CD8+ T-cells	0	128	5	4	0	2611	16	6325	343	56
CD8+ Tcm	3	384	8	1	15	4075	455	3264	242	260
CD8+ Tem	0	74	3	1	7	1757	97	88	12	28
CLP	6	5	963	1	6	4	0	3	10	1
CMP	0	1	210	0	0	0	3	0	2	0
Class-switched memory B-cells	1347	0	41	1	0	0	0	0	0	0
DC	0	0	1	1	0	0	0	0	0	0
GMP	0	1	1771	1	4	0	0	0	8	2
HSC	0	1	260	0	0	0	1	0	1	0
MEP	0	5	3391	0	10	0	14	0	3	1
MPP	0	4	1216	0	0	0	1	0	4	1
Macrophages	0	0	0	1	0	0	0	0	0	0
Memory B-cells	2477	0	146	2	0	0	0	1	0	0
Monocytes	1	8	1012	2560	3	0	1	0	2	4
NK cells	0	3	5	5	8318	47	3	6	8	3
Plasma cells	2	1	4	20	0	0	0	1	9	0
Tregs	0	1248	1	1	0	44	1658	57	401	4392
naive B-cells	6249	0	180	0	0	0	0	2	0	0
right num	10075	10598	7811	2562	8318	8443	7710	0	0	4392
recall	0.999008	0.945153	0.846079	0.980858	0.99201	0.827015	0.754108	0	0	0.427945

## Sheet: scMatch HPCA Spearman
top matched HPCA sample	CD19+ B cells	CD4+ Helper T cells	CD34+ cells	CD14+ Monocytes	CD56+ NK cells	CD8+ Cytotoxic T cells	CD4+/CD45RO+ Memory T cells	CD8+/CD45RA+ Naïve Cytotoxic T cells	CD4+/CD45RA+/CD25- Naïve T cells	CD4+/CD25+ Regulatory T cells
B_cell:Germinal_center	1	0	0	0	0	0	0	0	0	0
B_cell:Memory	80	0	5	0	0	0	0	0	0	0
B_cell:Naive	315	0	9	0	0	0	0	1	0	0
B_cell:Plasma_cell	0	0	3	4	0	0	0	0	5	0
B_cell:immature	9683	0	361	4	0	0	0	2	0	0
CMP	0	9	5416	0	13	0	19	0	17	2
DC:monocyte-derived:mature	0	0	0	1	0	0	0	0	0	0
GMP	0	10	2139	9	3	0	0	1	7	3
MEP	0	0	180	0	1	0	0	0	0	0
Macrophage:monocyte-derived	0	0	1	4	0	0	0	0	0	0
Monocyte	0	0	39	400	0	0	0	0	1	0
Monocyte:CD14+	0	0	10	852	0	0	0	0	0	0
Monocyte:CD16+	0	0	40	55	2	0	0	0	0	0
Monocyte:CD16-	1	7	758	1241	2	0	1	0	2	4
NK_cell	0	0	0	0	2046	12	0	0	0	0
NK_cell:CD56hiCD62L+	0	0	3	3	177	5	0	1	4	0
NK_cell:IL2	0	0	9	0	5597	15	0	1	0	0
Pre-B_cell_CD34-	0	1	88	19	20	25	1	2	4	0
Pro-B_cell_CD34+	1	0	142	1	0	0	0	0	3	0
T_cell:CD4+	0	0	0	0	0	3	1	1	0	0
T_cell:CD4+_Naive	1	4195	11	0	0	4188	186	10344	8939	1148
T_cell:CD4+_central_memory	2	5564	15	15	40	3076	7720	1418	1429	7181
T_cell:CD4+_effector_memory	1	1399	1	4	47	1907	2253	144	64	1887
T_cell:CD8+	0	1	2	0	413	911	2	34	1	0
T_cell:CD8+_effector_memory	0	0	0	0	0	2	0	3	0	0
T_cell:gamma-delta	0	27	0	0	24	65	41	1	3	38
right num	10079	11158	7877	2498	7820	913	9973	0	8939	0
recall	0.999405	0.995095	0.853228	0.956355	0.932618	0.0894309	0.97545	0	0.853039	0

## Sheet: SingleR HPCA
top matched HPCA sample	CD19+ B cells	CD4+ Helper T cells	CD34+ cells	CD14+ Monocytes	CD56+ NK cells	CD8+ Cytotoxic T cells	CD4+/CD45RO+ Memory T cells	CD8+/CD45RA+ Naïve Cytotoxic T cells	CD4+/CD45RA+/CD25- Naïve T cells	CD4+/CD25+ Regulatory T cells
B_cell	274	0	55	0	1	0	0	1	0	0
B_cell:Germinal_center	2	0	0	0	0	0	0	0	0	0
B_cell:Memory	597	0	29	0	0	0	0	0	0	0
B_cell:Naive	2880	0	106	0	0	0	0	2	0	0
B_cell:Plasma_cell	1	1	4	17	0	0	0	1	9	0
B_cell:immature	6327	0	235	4	0	0	0	1	0	0
CMP	0	8	5186	0	12	0	17	0	12	2
DC:monocyte-derived	0	0	0	1	0	0	0	0	0	0
DC:monocyte-derived:mature	0	0	1	1	0	0	0	0	0	0
GMP	0	3	1862	2	2	0	0	0	11	2
MEP	0	1	248	0	2	0	1	0	0	0
Macrophage:monocyte-derived:IL-4/TGFb	0	0	0	1	0	0	0	0	0	0
Monocyte	0	0	15	9	1	0	0	0	0	0
Monocyte:CD14+	1	0	137	44	0	0	0	0	0	0
Monocyte:CD16+	0	7	141	380	1	0	1	0	2	3
Monocyte:CD16-	0	1	717	2117	1	0	0	0	0	1
NK_cell	0	0	37	0	5976	79	0	1	2	2
NK_cell:CD56hiCD62L+	0	2	213	5	331	10	0	0	6	0
NK_cell:IL2	0	0	6	0	1665	6	1	1	0	0
Pre-B_cell_CD34-	0	0	38	10	1	0	0	1	0	0
Pro-B_cell_CD34+	0	2	127	0	0	0	0	0	0	0
T_cell:CD4+	0	4	8	3	0	1	0	2	2	1
T_cell:CD4+_Naive	1	4459	12	0	0	3778	431	9580	8934	1145
T_cell:CD4+_central_memory	2	4449	34	4	2	1780	5416	1407	1361	5948
T_cell:CD4+_effector_memory	0	2252	12	12	39	2713	4327	253	125	3139
T_cell:CD8+	0	10	6	2	332	1501	14	394	7	4
T_cell:CD8+_Central_memory	0	0	1	0	1	18	0	0	0	0
T_cell:CD8+_effector_memory	0	3	1	0	1	286	1	308	8	1
T_cell:CD8+_effector_memory_RA	0	0	0	0	9	7	0	0	0	0
T_cell:CD8+_naive	0	0	1	0	0	24	1	1	0	2
T_cell:gamma-delta	0	11	0	0	8	6	14	0	0	13
right num	10081	11160	7423	2173	7972	1836	9743	1	8934	0
recall	0.999603	0.995273	0.804051	0.83193	0.950745	0.179841	0.952954	8.3661e-05	0.852562	0

## Sheet: scMatch E+B+H Spearman
top matched ENCODE+Blueprint+HPCA sample	CD19+ B cells	CD4+ Helper T cells	CD34+ cells	CD14+ Monocytes	CD56+ NK cells	CD8+ Cytotoxic T cells	CD4+/CD45RO+ Memory T cells	CD8+/CD45RA+ Naïve Cytotoxic T cells	CD4+/CD45RA+/CD25- Naïve T cells	CD4+/CD25+ Regulatory T cells
CD4+ T-cells	0	2595	6	1	0	2568	58	4517	6257	490
CD4+ Tcm	0	14	0	0	0	3	18	2	14	24
CD4+ Tem	0	7393	18	16	46	3092	8858	2301	3579	5781
CD8+ T-cells	0	0	0	0	0	56	0	36	1	0
CD8+ Tcm	1	155	9	3	53	4334	131	4840	92	53
CD8+ Tem	0	0	0	0	0	1	0	1	0	0
CLP	86	14	1644	0	14	46	5	81	23	6
CMP	0	4	1869	3	1	0	3	0	13	2
Class-switched memory B-cells	1902	0	113	0	0	0	0	0	0	0
DC	0	0	1	1	0	0	0	0	0	0
Erythrocytes	0	0	18	0	1	0	0	0	0	0
GMP	0	0	546	1	0	0	0	0	0	0
HSC	16	19	1299	2	10	8	4	71	30	8
MEP	1	6	2180	0	3	0	13	0	3	2
MPP	0	0	373	0	0	0	0	0	1	0
Macrophages	0	0	0	4	0	0	1	0	0	1
Macrophages M1	0	2	1	21	0	0	0	0	0	0
Megakaryocytes	0	0	2	0	0	0	0	0	0	0
Memory B-cells	7187	0	230	1	0	0	0	3	0	0
Monocytes	1	3	883	2523	2	0	0	0	0	2
NK cells	0	1	4	6	8255	49	0	2	8	1
Plasma cells	21	3	12	30	0	0	0	2	12	2
Tregs	0	1004	0	0	0	52	1133	97	446	3891
naive B-cells	870	0	24	0	0	0	0	0	0	0
right num	9980	11006	7911	2549	8255	4391	8876	0	0	3891
recall	0.989588	0.981539	0.856911	0.975881	0.984496	0.430111	0.868153	0	0	0.379129

## Sheet: SingleR E+B+H
top matched ENCODE+Blueprint+HPCA sample	CD19+ B cells	CD4+ Helper T cells	CD34+ cells	CD14+ Monocytes	CD56+ NK cells	CD8+ Cytotoxic T cells	CD4+/CD45RO+ Memory T cells	CD8+/CD45RA+ Naïve Cytotoxic T cells	CD4+/CD45RA+/CD25- Naïve T cells	CD4+/CD25+ Regulatory T cells
B_cell	6	0	6	0	0	0	0	0	0	0
CD4.T.cells	0	4033	9	0	0	3790	241	8162	8218	913
CD4.Tcm	0	1058	3	1	1	235	505	183	559	824
CD4.Tem	0	3464	4	13	34	1707	6945	731	454	3700
CD8.T.cells	0	1	0	0	0	12	0	11	2	1
CD8.Tcm	2	202	5	2	122	3350	276	991	30	50
CD8.Tem	0	1	1	0	4	107	0	0	0	1
CLP	51	20	339	10	38	26	9	20	12	11
CMP	159	276	757	18	4	105	74	283	240	146
Class.switched.memory.B.cells	441	0	21	0	0	0	0	0	0	0
DC	0	0	0	1	0	0	0	0	0	0
Epithelial.cells	0	0	0	0	0	0	0	0	0	1
Erythrocytes	0	0	9	0	0	0	0	0	0	0
GMP	7	1	103	0	3	3	0	1	2	1
HSC	708	149	5292	7	182	602	249	856	224	129
MEP	25	77	1530	21	15	46	100	207	59	48
MPP	2	1	151	0	3	0	1	2	3	1
Memory.B.cells	6904	0	215	1	0	0	0	3	0	0
Monocyte	0	1	39	31	0	0	0	0	0	0
Monocyte.CD16	0	0	18	8	0	0	0	0	0	1
Monocytes	1	1	660	2486	1	0	0	0	0	1
NK.cells	0	0	3	1	7961	38	0	2	0	0
NK_cell	0	0	0	0	2	0	0	0	0	0
NK_cell.CD56hiCD62L.	0	0	0	0	3	0	0	0	0	0
Plasma.cells	0	0	2	11	0	0	0	0	4	0
Pro.B_cell_CD34.	0	0	1	0	0	0	0	0	0	0
T_cell	0	0	10	0	6	0	3	1	0	0
T_cell.CD4._Naive	0	0	0	0	0	3	0	4	3	0
T_cell.CD4._central_memory	0	14	0	0	0	0	13	0	1	11
T_cell.CD4._effector_memory	0	3	0	0	1	1	7	0	1	3
T_cell.CD8._effector_memory_RA	0	0	0	0	1	0	0	0	0	0
T_cell.gamma.delta	0	0	0	0	3	2	1	0	0	1
Tregs	0	1911	2	1	1	182	1800	496	667	4420
naive.B.cells	1779	0	52	0	0	0	0	0	0	0
right num	9130	10483	8172	2518	7966	3469	7470	0	3	4420
recall	0.905305	0.934897	0.885182	0.964012	0.95003	0.339798	0.730634	0	0.000286287	0.430673

## Sheet: scMatch E+B+H+FF Spearman
top matched ENCODE+Blueprint+HPCA+FANTOM5 sample	CD19+ B cells	CD4+ Helper T cells	CD34+ cells	CD14+ Monocytes	CD56+ NK cells	CD8+ Cytotoxic T cells	CD4+/CD45RO+ Memory T cells	CD8+/CD45RA+ Naïve Cytotoxic T cells	CD4+/CD45RA+/CD25- Naïve T cells	CD4+/CD25+ Regulatory T cells
CD133+ stem cells - adult bone marrow derived, pool1.CNhs12552.12224-129F1.hg38.nobarcode	0	0	10	0	0	0	0	0	0	0
CD14+CD16+ Monocytes, donor2.CNhs13208.11801-124D1.hg38.nobarcode	0	0	0	1	0	0	0	0	0	0
CD14+CD16+ Monocytes, donor3.CNhs13549.11912-125G4.hg38.nobarcode	0	1	3	23	0	0	0	0	0	0
CD14-CD16+ Monocytes, donor1.CNhs13229.11790-124B8.hg38.nobarcode	0	0	29	3	0	0	0	0	0	0
CD19+ B Cells (pluriselect), donor090612, donation3.CNhs12188.12214-129D9.hg38.nobarcode	3	0	1	0	0	0	0	0	0	0
CD34+ stem cells - adult bone marrow derived, donor1, tech_rep1.CNhs12588.12225-129F2.hg38.nobarcode	0	0	9	0	0	0	0	0	0	0
CD4+ T-cells	0	2686	8	1	0	2595	66	4474	6464	518
CD4+ Tcm	0	18	0	0	0	4	22	2	16	24
CD4+ Tem	0	7205	16	16	44	2892	8770	2049	3323	5638
CD4+CD25+CD45RA+ naive regulatory T cells, donor2.CNhs13235.11796-124C5.hg38.nobarcode	0	0	0	0	0	0	0	0	1	0
CD4+CD25-CD45RA+ naive conventional T cells, donor3.CNhs13512.11906-125F7.hg38.nobarcode	0	1	0	0	0	0	0	0	0	0
CD4+CD25-CD45RA- memory conventional T cells expanded, donor2.CNhs13920.11914-125G6.hg38.nobarcode	0	0	0	0	0	1	0	0	0	0
CD8+ T Cells (pluriselect), donor090309, donation3.CNhs12180.12196-129B9.hg38.nobarcode	0	2	0	0	0	7	0	48	10	3
CD8+ T-cells	0	0	0	0	0	65	0	38	1	0
CD8+ Tcm	2	182	9	3	52	4502	149	5114	108	59
CD8+ Tem	0	0	0	0	0	2	0	1	0	0
CLP	67	13	1555	0	13	32	5	55	17	5
CMP	0	4	1449	2	1	0	3	0	12	2
Class-switched memory B-cells	1758	0	102	0	0	0	0	0	0	0
DC	0	0	1	1	0	0	0	0	0	0
Dendritic Cells - plasmacytoid, donor2.CNhs12196.11309-117C4.hg38.nobarcode	0	0	81	9	0	0	0	0	0	0
Dendritic Cells - plasmacytoid, donor3.CNhs12200.11385-118B8.hg38.nobarcode	0	0	1	0	0	0	0	0	0	0
Erythrocytes	0	0	14	0	1	0	0	0	0	0
GMP	0	0	608	1	0	0	0	0	0	0
HSC	13	15	1087	1	9	3	2	60	23	5
MEP	1	10	2907	2	3	1	14	0	5	2
MPP	0	0	250	0	0	0	0	0	1	0
Macrophages	0	1	0	4	0	0	1	0	0	1
Macrophages M1	0	1	0	19	0	0	0	0	0	0
Megakaryocytes	0	0	1	0	0	0	0	0	0	0
Memory B-cells	7358	0	238	1	0	0	0	3	0	0
Monocytes	1	1	816	2496	2	0	0	0	0	2
NK cells	0	1	5	6	8260	49	0	2	9	1
Plasma cells	16	3	8	23	0	0	0	3	12	2
Tregs	0	1069	0	0	0	56	1192	104	477	4001
Whole blood (ribopure), donor090612, donation3.CNhs11949.12184-129A6.hg38.nobarcode	0	0	1	0	0	0	0	0	0	0
naive B-cells	866	0	23	0	0	0	0	0	0	0
right num	10001	10979	7875	2553	8260	4576	8792	0	1	4001
recall	0.991671	0.979131	0.853011	0.977412	0.985092	0.448232	0.859937	0	9.5429e-05	0.389847

[truncated: 1 more sheets: scMatch FF Spearman Ontology]
