# Supplementary material for: scMatch: a single-cell gene expression profile annotation tool using reference datasets
Source: Bioinformatics. 2019 Apr 26;35(22):4688–95. doi: 10.1093/bioinformatics/btz292 (PMC6853649; doi:10.1093/bioinformatics/btz292)
Supplement: btz292_Supplementary_Materials [file btz292_supplementary_materials.zip › btz292-suppl_data/SupplementaryTable7.xls]

## Sheet: 6PBMC_precision_recall
reference dataset	reference database size	subpopulation	num of matched samples	recall	precision
BLUEPRINT+ENCODE	259	CD14+ Monocytes	42	0.955207	0.753702
FANTOM5 (primary cells)	445	CD14+ Monocytes	27	0.788285	0.743053
HPCA	713	CD14+ Monocytes	232	0.956355	0.748022
BLUEPRINT+ENCODE+HPCA	972	CD14+ Monocytes	274	0.975881	0.740558
BLUEPRINT+ENCODE+HPCA+FANTOM5	1417	CD14+ Monocytes	301	0.977412	0.7489
BLUEPRINT+ENCODE	259	CD19+ B cells	8	0.665444	0.964869
FANTOM5 (primary cells)	445	CD19+ B cells	10	0.999603	0.960919
HPCA	713	CD19+ B cells	21	0.999405	0.936623
BLUEPRINT+ENCODE+HPCA	972	CD19+ B cells	29	0.989588	0.960181
BLUEPRINT+ENCODE+HPCA+FANTOM5	1417	CD19+ B cells	39	0.991671	0.961635
BLUEPRINT+ENCODE	259	CD34+ cells	33	0.881932	0.510887
FANTOM5 (primary cells)	445	CD34+ cells	5	0.828315	0.995185
HPCA	713	CD34+ cells	24	0.853228	0.994194
BLUEPRINT+ENCODE+HPCA	972	CD34+ cells	57	0.856911	0.96901
BLUEPRINT+ENCODE+HPCA+FANTOM5	1417	CD34+ cells	62	0.853011	0.973304
BLUEPRINT+ENCODE	259	CD4+ Helper T cells	14	0.863551	0.653438
FANTOM5 (primary cells)	445	CD4+ Helper T cells	26	0.0575225	0.770609
HPCA	713	CD4+ Helper T cells	29	0.995095	0.545117
BLUEPRINT+ENCODE+HPCA	972	CD4+ Helper T cells	43	0.981539	0.654768
BLUEPRINT+ENCODE+HPCA+FANTOM5	1417	CD4+ Helper T cells	69	0.979131	0.660908
BLUEPRINT+ENCODE	259	CD56+ NK cells	3	0.957662	0.993074
FANTOM5 (primary cells)	445	CD56+ NK cells	3	0.000357782	1
HPCA	713	CD56+ NK cells	5	0.932618	0.994026
BLUEPRINT+ENCODE+HPCA	972	CD56+ NK cells	8	0.984496	0.992784
BLUEPRINT+ENCODE+HPCA+FANTOM5	1417	CD56+ NK cells	11	0.985092	1
BLUEPRINT+ENCODE	259	CD8+ Cytotoxic T cells	5	0.27466	0.969571
FANTOM5 (primary cells)	445	CD8+ Cytotoxic T cells	11	0.982956	0.347376
HPCA	713	CD8+ Cytotoxic T cells	31	0.0894309	0.686983
BLUEPRINT+ENCODE+HPCA	972	CD8+ Cytotoxic T cells	36	0.430111	0.952082
BLUEPRINT+ENCODE+HPCA+FANTOM5	1417	CD8+ Cytotoxic T cells	47	0.448232	0.999563
