# Supplementary material for: scMatch: a single-cell gene expression profile annotation tool using reference datasets
Source: Bioinformatics. 2019 Apr 26;35(22):4688–95. doi: 10.1093/bioinformatics/btz292 (PMC6853649; doi:10.1093/bioinformatics/btz292)
Supplement: btz292_Supplementary_Materials [file btz292_supplementary_materials.zip › btz292-suppl_data/SupplementaryTable8.xls]

## Sheet: Tirosh_melanoma_matches
Single_cells_from_Tirosh_et_al_(PMID: 27124452)	Cell_Identity	FANTOM5 (Primary cells and cell lines)	FANTOM5+TCGA(Melanoma-SKCM)	FANTOM5+TCGA (Melanoma-SKCM+Glioblastoma-GBM)
cy53-1-CD45-neg-B11-S311-comb	unresolved cell	endothelial cells	endothelial cells	endothelial cells
cy53-1-CD45-neg-G02-S362-comb	unresolved cell	smooth muscle cells	smooth muscle cells	smooth muscle cells
cy53-1-CD45-pos-2-H12-S1056-comb	unresolved cell	Basophils	Basophils	Basophils
cy58-1-CD45-pos-H12-S672-comb	unresolved cell	CD8+ T cells	CD8+ T cells	CD8+ T cells
Cy59_17	unresolved cell	Melanocyte	SKCM_TCGA-D3-A2JG-06	SKCM_TCGA-D3-A2JG-06
Cy59_19	unresolved cell	Melanocyte	SKCM_TCGA-ER-A3ES-06	SKCM_TCGA-ER-A3ES-06
Cy59_31	unresolved cell	melanoma cell line	SKCM_TCGA-EE-A3J8-06	SKCM_TCGA-EE-A3J8-06
Cy59_84	unresolved cell	adipocyte	SKCM_TCGA-DA-A1I4-06	SKCM_TCGA-DA-A1I4-06
cy60_1_cd_45_pos_3_B04_S304_comb	unresolved cell	CD4+ T cells	CD4+ T cells	CD4+ T cells
cy60_1_cd_45_pos_3_H05_S377_comb	unresolved cell	CD4+ T cells	CD4+ T cells	CD4+ T cells
cy60_1_cd_45_pos_4_C01_S25_comb	unresolved cell	CD4+ T cells	CD4+ T cells	CD4+ T cells
cy60_1_cd_45_pos_HC_pos_HLDAR_pos_F09_S1029_comb	unresolved cell	hematopoietic cancer cell line	hematopoietic cancer cell line	hematopoietic cancer cell line
CY65_NEG_B_AAGAGGCA_ACTGCATA	unresolved cell	Melanocyte	SKCM_TCGA-GN-A4U8-06	SKCM_TCGA-GN-A4U8-06
CY65_NEG_B_AAGAGGCA_AGAGTAGA	unresolved cell	Melanocyte	SKCM_TCGA-GN-A4U8-06	SKCM_TCGA-GN-A4U8-06
CY65_NEG_E_AGAACATT_ACACGATC	unresolved cell	CD4+ T cells	CD4+ T cells	CD4+ T cells
CY65_POS_H_CAAGGCGA_CGTTACCA	unresolved cell	Melanocyte	Melanocyte	Melanocyte
Cy71_CD45_A04_S484_comb	unresolved cell	Melanocyte	SKCM_TCGA-D3-A8GP-06	SKCM_TCGA-D3-A8GP-06
Cy71_CD45_B04_S496_comb	unresolved cell	Melanocyte	SKCM_TCGA-ER-A3ES-06	SKCM_TCGA-ER-A3ES-06
Cy71_CD45_H03_S663_comb	unresolved cell	Melanocyte	SKCM_TCGA-GN-A4U8-06	SKCM_TCGA-GN-A4U8-06
Cy71_CD45_H07_S571_comb	unresolved cell	large cell lung carcinoma cell line	SKCM_TCGA-EE-A3JI-06	SKCM_TCGA-EE-A3JI-06
Cy71_CD45_H12_S672_comb	unresolved cell	Melanocyte	SKCM_TCGA-GN-A4U8-06	SKCM_TCGA-GN-A4U8-06
CY75_1FNA_A03_S483_comb	unresolved cell	CD8+ T cells	CD8+ T cells	CD8+ T cells
cy78-CD45-neg-1-H12-S576-comb	unresolved cell	Melanocyte	Melanocyte	Melanocyte
cy78-CD45-neg-2-B07-S595-comb	unresolved cell	Melanocyte	SKCM_TCGA-EE-A29L-06	SKCM_TCGA-EE-A29L-06
cy78-CD45-neg-2-B11-S599-comb	unresolved cell	Melanocyte	SKCM_TCGA-EE-A29L-06	SKCM_TCGA-EE-A29L-06
cy78-CD45-neg-2-C08-S608-comb	unresolved cell	large cell lung carcinoma cell line	SKCM_TCGA-GN-A263-01	SKCM_TCGA-GN-A263-01
cy78-CD45-neg-3-A06-S678-comb	unresolved cell	Melanocyte	Melanocyte	Melanocyte
cy78-CD45-neg-3-B03-S687-comb	unresolved cell	Melanocyte	SKCM_TCGA-ER-A19F-06	SKCM_TCGA-ER-A19F-06
cy78-CD45-neg-3-D02-S710-comb	unresolved cell	Melanocyte	SKCM_TCGA-ER-A3ES-06	SKCM_TCGA-ER-A3ES-06
cy78-CD45-neg-3-G05-S749-comb	unresolved cell	Melanocyte	SKCM_TCGA-EE-A29L-06	SKCM_TCGA-EE-A29L-06
cy79-p1-CD45-neg-PDL1-neg-AS-C4-R1-D03-S135-comb	unresolved cell	Melanocyte	SKCM_TCGA-D3-A3ML-06	SKCM_TCGA-D3-A3ML-06
cy79-p1-CD45-neg-PDL1-pos-AS-C1-R1-A09-S9-comb	unresolved cell	Melanocyte	SKCM_TCGA-D3-A51N-06	SKCM_TCGA-D3-A51N-06
cy79-p1-CD45-neg-PDL1-pos-AS-C1-R1-E09-S57-comb	unresolved cell	melanoma cell line	SKCM_TCGA-GN-A263-01	SKCM_TCGA-GN-A263-01
cy79-p1-CD45-pos-PD1-pos-AS-C5-R1-B05-S209-comb	unresolved cell	gamma delta T cells	CD8+ T cells	CD8+ T cells
cy79-p1-CD45-pos-PD1-pos-AS-C5-R1-C01-S217-comb	unresolved cell	CD8+ T cells	CD8+ T cells	CD8+ T cells
cy79-p1-CD45-pos-PD1-pos-AS-C5-R1-D09-S237-comb	unresolved cell	CD4+ T cells	CD4+ T cells	CD4+ T cells
cy79-p1-CD45-pos-PD1-pos-AS-C5-R1-D11-S239-comb	unresolved cell	CD4+ T cells	CD4+ T cells	CD4+ T cells
cy79-p3-CD45-neg-PD1-pos-AS-C3-R1-B11-S311-comb	unresolved cell	melanoma cell line	SKCM_TCGA-GN-A263-01	SKCM_TCGA-GN-A263-01
cy79-p3-CD45-neg-PD1-pos-AS-C3-R1-H12-S384-comb	unresolved cell	Melanocyte	SKCM_TCGA-WE-AAA0-06	SKCM_TCGA-WE-AAA0-06
cy79-p3-CD45-neg-PDL1-neg-E06-S246-comb	unresolved cell	Melanocyte	SKCM_TCGA-D3-A8GC-06	SKCM_TCGA-D3-A8GC-06
cy79-p3-CD45-neg-PDL1-neg-E07-S247-comb	unresolved cell	Melanocyte	SKCM_TCGA-FR-A3YN-06	SKCM_TCGA-FR-A3YN-06
cy79-p3-CD45-neg-PDL1-neg-F10-S262-comb	unresolved cell	melanoma cell line	SKCM_TCGA-FR-A3YN-06	SKCM_TCGA-FR-A3YN-06
cy79-p3-CD45-neg-PDL1-neg-G02-S266-comb	unresolved cell	melanoma cell line	SKCM_TCGA-D3-A3ML-06	SKCM_TCGA-D3-A3ML-06
cy79-p3-CD45-neg-PDL1-neg-G06-S270-comb	unresolved cell	melanoma cell line	SKCM_TCGA-FR-A3YN-06	SKCM_TCGA-FR-A3YN-06
cy79-p3-CD45-neg-PDL1-neg-G08-S272-comb	unresolved cell	melanoma cell line	SKCM_TCGA-FR-A3YN-06	SKCM_TCGA-FR-A3YN-06
cy79-p3-CD45-neg-PDL1-neg-H06-S282-comb	unresolved cell	Melanocyte	SKCM_TCGA-FR-A3YN-06	SKCM_TCGA-FR-A3YN-06
cy79-p4-CD45-neg-PDL1-neg-B07-S1075-comb	unresolved cell	Melanocyte	SKCM_TCGA-D3-A2JL-06	SKCM_TCGA-D3-A2JL-06
cy79-p4-CD45-neg-PDL1-neg-C04-S1084-comb	unresolved cell	monocyte	SKCM_TCGA-FS-A1ZW-06	SKCM_TCGA-FS-A1ZW-06
cy79-p4-CD45-neg-PDL1-neg-C06-S1086-comb	unresolved cell	Melanocyte	SKCM_TCGA-EE-A3JA-06	SKCM_TCGA-EE-A3JA-06
cy79-p4-CD45-neg-PDL1-neg-F01-S1117-comb	unresolved cell	CD4+ T cells	SKCM_TCGA-GN-A4U8-06	SKCM_TCGA-GN-A4U8-06
cy79-p4-CD45-neg-PDL1-neg-F05-S1121-comb	unresolved cell	melanoma cell line	SKCM_TCGA-FR-A3YN-06	SKCM_TCGA-FR-A3YN-06
cy79-p4-CD45-neg-PDL1-neg-G01-S1129-comb	unresolved cell	melanoma cell line	SKCM_TCGA-FR-A3YN-06	SKCM_TCGA-FR-A3YN-06
cy79-p4-CD45-neg-PDL1-neg-G08-S1136-comb	unresolved cell	Melanocyte	SKCM_TCGA-FR-A3YN-06	SKCM_TCGA-FR-A3YN-06
cy79-p4-CD45-neg-PDL1-pos-B05-S401-comb	unresolved cell	melanoma cell line	SKCM_TCGA-FS-A1ZW-06	SKCM_TCGA-FS-A1ZW-06
cy79-p4-CD45-neg-PDL1-pos-B08-S404-comb	unresolved cell	monocyte	SKCM_TCGA-GN-A4U8-11	SKCM_TCGA-GN-A4U8-11
cy79-p4-CD45-pos-PD1-pos-G02-S362-comb	unresolved cell	CD4+ T cells	CD4+ T cells	CD4+ T cells
cy79-p5-CD45-neg-PDL1-neg-B04-S784-comb	unresolved cell	melanoma cell line	SKCM_TCGA-BF-AAOU-01	SKCM_TCGA-BF-AAOU-01
cy79-p5-CD45-neg-PDL1-neg-B12-S792-comb	unresolved cell	Melanocyte	SKCM_TCGA-GN-A263-01	SKCM_TCGA-GN-A263-01
cy79-p5-CD45-neg-PDL1-neg-F04-S832-comb	unresolved cell	melanoma cell line	SKCM_TCGA-FS-A1ZW-06	SKCM_TCGA-FS-A1ZW-06
cy79-p5-CD45-neg-PDL1-pos-A05-S677-comb	unresolved cell	melanoma cell line	SKCM_TCGA-W3-AA1R-06	SKCM_TCGA-W3-AA1R-06
cy79-p5-CD45-neg-PDL1-pos-A10-S682-comb	unresolved cell	melanoma cell line	SKCM_TCGA-EB-A431-01	SKCM_TCGA-EB-A431-01
cy79-p5-CD45-neg-PDL1-pos-B03-S687-comb	unresolved cell	melanoma cell line	SKCM_TCGA-FR-A3YN-06	SKCM_TCGA-FR-A3YN-06
cy79-p5-CD45-neg-PDL1-pos-F04-S736-comb	unresolved cell	melanoma cell line	SKCM_TCGA-FR-A3YN-06	SKCM_TCGA-FR-A3YN-06
cy79-p5-CD45-pos-PD1-pos-E07-S631-comb	unresolved cell	CD8+ T cells	SKCM_TCGA-EE-A3JD-06	SKCM_TCGA-EE-A3JD-06
cy79-p5-CD45-pos-PD1-pos-E08-S632-comb	unresolved cell	CD8+ T cells	SKCM_TCGA-EE-A2ME-06	SKCM_TCGA-EE-A2ME-06
cy80_cd_90_neg_H04_S184_comb	unresolved cell	smooth muscle cells	smooth muscle cells	smooth muscle cells
cy80_CD_90_pos_C04_S892_comb	unresolved cell	adipocyte	adipocyte	adipocyte
cy80_CD_90_pos_C07_S895_comb	unresolved cell	smooth muscle cells	smooth muscle cells	smooth muscle cells
cy80_CD_90_pos_C11_S899_comb	unresolved cell	smooth muscle cells	smooth muscle cells	smooth muscle cells
cy80_CD_90_pos_D03_S903_comb	unresolved cell	Osteoblast	adipocyte	adipocyte
cy80_CD_90_pos_H08_S956_comb	unresolved cell	basal cell carcinoma cell line	basal cell carcinoma cell line	basal cell carcinoma cell line
cy80-CD45-neg-B05-S881-comb	unresolved cell	melanoma cell line	SKCM_TCGA-D3-A8GC-06	SKCM_TCGA-D3-A8GC-06
cy80-CD45-neg-E09-S441-comb	unresolved cell	gamma delta T cells	gamma delta T cells	gamma delta T cells
CY80-neg-B07-S19-comb	unresolved cell	melanoma cell line	SKCM_TCGA-EB-A3XB-01	SKCM_TCGA-EB-A3XB-01
CY80-neg-C02-S26-comb	unresolved cell	endothelial cells	endothelial cells	endothelial cells
CY80-neg-G04-S76-comb	unresolved cell	endothelial cells	Melanocyte - dark, donor1	Melanocyte - dark, donor1
Cy81_Bulk_CD45_B08_S116_comb	unresolved cell	dura mater	SKCM_TCGA-EE-A3JA-06	SKCM_TCGA-EE-A3JA-06
Cy81_Bulk_CD45_B11_S119_comb	unresolved cell	smooth muscle cells	SKCM_TCGA-ER-A42K-06	SKCM_TCGA-ER-A42K-06
Cy81_Bulk_CD45_C07_S127_comb	unresolved cell	dura mater	SKCM_TCGA-FS-A1ZW-06	SKCM_TCGA-FS-A1ZW-06
Cy81_Bulk_CD45_C09_S129_comb	unresolved cell	mesenchymal stem cells	SKCM_TCGA-GN-A263-01	SKCM_TCGA-GN-A263-01
Cy81_Bulk_CD45_C12_S132_comb	unresolved cell	large cell lung carcinoma cell line	SKCM_TCGA-EE-A3JA-06	SKCM_TCGA-EE-A3JA-06
Cy81_Bulk_CD45_D09_S141_comb	unresolved cell	mesenchymal stem cells	SKCM_TCGA-D3-A51N-06	SKCM_TCGA-D3-A51N-06
Cy81_Bulk_CD45_E07_S151_comb	unresolved cell	schwannoma cell line	SKCM_TCGA-EE-A3J8-06	SKCM_TCGA-EE-A3J8-06
Cy81_Bulk_CD45_F07_S163_comb	unresolved cell	Fibroblasts	SKCM_TCGA-ER-A42K-06	SKCM_TCGA-ER-A42K-06
Cy81_FNA_CD45_C01_S217_comb	unresolved cell	CD4+ T cells	CD8+ T cells	CD8+ T cells
Cy81_FNA_CD45_H12_S288_comb	unresolved cell	CD8+ T cells	CD8+ T cells	CD8+ T cells
cy81-Bulk-CD45-neg-G02-S170-comb	unresolved cell	melanoma cell line	SKCM_TCGA-EE-A3J8-06	SKCM_TCGA-EE-A3J8-06
cy82-CD45-neg-1-D01-S229-comb	unresolved cell	Keratocytes	SKCM_TCGA-D3-A8GV-06	SKCM_TCGA-D3-A8GV-06
cy82-CD45-neg-2-B02-S206-comb	unresolved cell	melanoma cell line	SKCM_TCGA-ER-A42K-06	SKCM_TCGA-ER-A42K-06
cy82-CD45-neg-3-D03-S807-comb	unresolved cell	melanoma cell line	SKCM_TCGA-D3-A51N-06	GBM_TCGA-27-1831-01
cy82-CD45-pos-3-D04-S40-comb	unresolved cell	mesenchymal stem cells	smooth muscle cells	smooth muscle cells
cy82-CD45-pos-3-H01-S85-comb	unresolved cell	melanoma cell line	SKCM_TCGA-D3-A51N-06	SKCM_TCGA-D3-A51N-06
CY84_PRIM_POS_All_6_E07_S439_comb	unresolved cell	macrophage	macrophage	macrophage
CY84_PRIM_POS_All_7_A01_S193_comb	unresolved cell	monocyte	monocyte	monocyte
CY84_PRIM_POS_All_7_A07_S199_comb	unresolved cell	monocyte	monocyte	monocyte
CY84_PRIM_POS_All_7_F11_S263_comb	unresolved cell	macrophage	SKCM_TCGA-GN-A4U8-11	SKCM_TCGA-GN-A4U8-11
CY84_PRIM_POS_All_7_H06_S282_comb	unresolved cell	macrophage	macrophage	macrophage
CY84_PRIM_POS_All_8_A02_S98_comb	unresolved cell	monocyte	monocyte	monocyte
cy84_Primary_CD45_pos_C01_S409_comb	unresolved cell	CD4+ T cells	CD4+ T cells	CD4+ T cells
cy84-Met-CD45-pos-F11-S935-comb	unresolved cell	CD4+ T cells	CD4+ T cells	CD4+ T cells
CY88_3_B02_S590_comb	unresolved cell	Melanocyte	SKCM_TCGA-W3-AA1R-06	SKCM_TCGA-W3-AA1R-06
CY88_3_C02_S602_comb	unresolved cell	Melanocyte	Melanocyte	Melanocyte
CY88_3_C09_S609_comb	unresolved cell	melanoma cell line	SKCM_TCGA-GN-A4U4-06	SKCM_TCGA-GN-A4U4-06
CY88_3_D06_S618_comb	unresolved cell	Melanocyte	Melanocyte	Melanocyte
CY88_3_E09_S633_comb	unresolved cell	Melanocyte	SKCM_TCGA-D3-A3ML-06	SKCM_TCGA-D3-A3ML-06
CY88_3_H12_S672_comb	unresolved cell	Melanocyte	Melanocyte	Melanocyte
CY88_5_E01_S721_comb	unresolved cell	Melanocyte	Melanocyte	Melanocyte
CY88_5_F07_S739_comb	unresolved cell	Melanocyte	SKCM_TCGA-ER-A19F-06	SKCM_TCGA-ER-A19F-06
CY88_5_F08_S740_comb	unresolved cell	Melanocyte	SKCM_TCGA-ER-A3ES-06	SKCM_TCGA-ER-A3ES-06
CY88_5_F12_S744_comb	unresolved cell	Melanocyte	Melanocyte	Melanocyte
CY88_5_H02_S758_comb	unresolved cell	Melanocyte	SKCM_TCGA-D3-A3ML-06	SKCM_TCGA-D3-A3ML-06
CY88_5_H12_S768_comb	unresolved cell	Melanocyte	Melanocyte	Melanocyte
cy88_cd45pos_5_B01_S205_comb	unresolved cell	macrophage	macrophage	macrophage
cy88_cd45pos_5_E03_S243_comb	unresolved cell	monocyte	SKCM_TCGA-EE-A2ME-06	SKCM_TCGA-EE-A2ME-06
CY88CD45_150813_E03_S339_comb	unresolved cell	CD8+ T cells	CD4+ T cells	CD4+ T cells
CY88CD45POS_2_D12_S432_comb	unresolved cell	macrophage	SKCM_TCGA-FS-A1ZW-06	SKCM_TCGA-FS-A1ZW-06
CY88CD45POS_7_B09_S213_comb	unresolved cell	CD8+ T cells	SKCM_TCGA-EE-A3AC-06	SKCM_TCGA-EE-A3AC-06
CY89CORE11_E02_S146_comb	unresolved cell	Melanocyte	Melanocyte	Melanocyte
CY89CORE11_E07_S151_comb	unresolved cell	melanoma cell line	SKCM_TCGA-FR-A3YN-06	SKCM_TCGA-FR-A3YN-06
CY89FNAQ2_A03_S387_comb	unresolved cell	Melanocyte	SKCM_TCGA-EE-A3JA-06	SKCM_TCGA-EE-A3JA-06
CY89FNAQ2_A11_S395_comb	unresolved cell	melanoma cell line	SKCM_TCGA-GN-A263-01	SKCM_TCGA-GN-A263-01
CY89FNAQ2_C11_S419_comb	unresolved cell	Melanocyte	SKCM_TCGA-EE-A3JA-06	SKCM_TCGA-EE-A3JA-06
CY89FNAQ2_D04_S424_comb	unresolved cell	Melanocyte	SKCM_TCGA-GN-A263-01	SKCM_TCGA-GN-A263-01
CY89NEG_D04_S40_comb	unresolved cell	Melanocyte	SKCM_TCGA-EE-A3AD-06	SKCM_TCGA-EE-A3AD-06
CY94_CD45NEG_CD90POS_2_C06_S30_comb	unresolved cell	smooth muscle	Fibroblast - Conjunctival, donor3	Fibroblast - Conjunctival, donor3
CY94_CD45NEG_CD90POS_2_F11_S71_comb	unresolved cell	ovary	SKCM_TCGA-EE-A2A0-06	SKCM_TCGA-EE-A2A0-06
cy94_cd45neg_cd90pos_E05_S341_comb	unresolved cell	melanoma cell line	SKCM_TCGA-WE-A8ZT-06	SKCM_TCGA-WE-A8ZT-06
cy94_cd45pos_4_D02_S38_comb	unresolved cell	CD4+ T cells	CD4+ T cells	CD4+ T cells
cy94_cd45pos_4_G01_S73_comb	unresolved cell	CD4+ T cells	CD4+ T cells	CD4+ T cells
cy94_cd45pos_4_G04_S76_comb	unresolved cell	B cells	B cells	B cells
cy94_cd45pos_C07_S127_comb	unresolved cell	CD4+ T cells	CD4+ T cells	CD4+ T cells
CY94CD45POS_1_D09_S141_comb	unresolved cell	CD8+ T cells	CD4+ T cells	CD4+ T cells
cy53-1-CD45-neg-D02-S326-comb	T cell	CD8+ T cells	CD4+ T cells	CD4+ T cells
cy53-1-CD45-pos-1-A04-S4-comb	T cell	CD4+ T cells	CD4+ T cells	CD4+ T cells
cy53-1-CD45-pos-1-A07-S7-comb	T cell	CD8+ T cells	CD4+ T cells	CD4+ T cells
cy53-1-CD45-pos-1-A10-S10-comb	T cell	CD8+ T cells	CD4+ T cells	CD4+ T cells
cy53-1-CD45-pos-1-A11-S11-comb	T cell	CD4+ T cells	CD4+ T cells	CD4+ T cells
cy53-1-CD45-pos-1-B07-S19-comb	T cell	CD8+ T cells	CD8+ T cells	CD8+ T cells
cy53-1-CD45-pos-1-B11-S23-comb	T cell	CD4+ T cells	CD4+ T cells	CD4+ T cells
cy53-1-CD45-pos-1-B12-S24-comb	T cell	gamma delta T cells	gamma delta T cells	gamma delta T cells
cy53-1-CD45-pos-1-C02-S26-comb	T cell	CD4+ T cells	CD4+ T cells	CD4+ T cells
cy53-1-CD45-pos-1-C06-S30-comb	T cell	CD8+ T cells	CD8+ T cells	CD8+ T cells
cy53-1-CD45-pos-1-C09-S33-comb	T cell	gamma delta T cells	gamma delta T cells	gamma delta T cells
cy53-1-CD45-pos-1-C10-S34-comb	T cell	gamma delta T cells	gamma delta T cells	gamma delta T cells
cy53-1-CD45-pos-1-C11-S35-comb	T cell	CD4+ T cells	CD4+ T cells	CD4+ T cells
cy53-1-CD45-pos-1-C12-S36-comb	T cell	CD4+ T cells	CD4+ T cells	CD4+ T cells
cy53-1-CD45-pos-1-D02-S38-comb	T cell	gamma delta T cells	gamma delta T cells	gamma delta T cells
cy53-1-CD45-pos-1-D04-S40-comb	T cell	gamma delta T cells	gamma delta T cells	gamma delta T cells
cy53-1-CD45-pos-1-D05-S41-comb	T cell	CD8+ T cells	CD8+ T cells	CD8+ T cells
cy53-1-CD45-pos-1-D09-S45-comb	T cell	CD4+ T cells	CD4+ T cells	CD4+ T cells
cy53-1-CD45-pos-1-D10-S46-comb	T cell	gamma delta T cells	gamma delta T cells	gamma delta T cells
cy53-1-CD45-pos-1-D11-S47-comb	T cell	CD4+ T cells	CD4+ T cells	CD4+ T cells
cy53-1-CD45-pos-1-E06-S54-comb	T cell	CD8+ T cells	CD4+ T cells	CD4+ T cells
cy53-1-CD45-pos-1-E07-S55-comb	T cell	CD4+ T cells	CD4+ T cells	CD4+ T cells
cy53-1-CD45-pos-1-E08-S56-comb	T cell	CD4+ T cells	CD4+ T cells	CD4+ T cells
cy53-1-CD45-pos-1-E11-S59-comb	T cell	CD4+ T cells	CD4+ T cells	CD4+ T cells
cy53-1-CD45-pos-1-E12-S60-comb	T cell	CD4+ T cells	CD4+ T cells	CD4+ T cells
cy53-1-CD45-pos-1-F01-S61-comb	T cell	CD4+ T cells	CD4+ T cells	CD4+ T cells
cy53-1-CD45-pos-1-F03-S63-comb	T cell	gamma delta T cells	gamma delta T cells	gamma delta T cells
cy53-1-CD45-pos-1-F06-S66-comb	T cell	gamma delta T cells	gamma delta T cells	gamma delta T cells
cy53-1-CD45-pos-1-F07-S67-comb	T cell	CD4+ T cells	CD4+ T cells	CD4+ T cells
cy53-1-CD45-pos-1-F09-S69-comb	T cell	CD4+ T cells	CD4+ T cells	CD4+ T cells
cy53-1-CD45-pos-1-F12-S72-comb	T cell	CD8+ T cells	CD8+ T cells	CD8+ T cells
cy53-1-CD45-pos-1-G01-S73-comb	T cell	CD4+ T cells	gamma delta T cells	gamma delta T cells
cy53-1-CD45-pos-1-G03-S75-comb	T cell	gamma delta T cells	gamma delta T cells	gamma delta T cells
cy53-1-CD45-pos-1-G04-S76-comb	T cell	CD8+ T cells	CD8+ T cells	CD8+ T cells
cy53-1-CD45-pos-1-G05-S77-comb	T cell	CD4+ T cells	CD4+ T cells	CD4+ T cells
cy53-1-CD45-pos-1-G06-S78-comb	T cell	CD4+ T cells	CD4+ T cells	CD4+ T cells
cy53-1-CD45-pos-1-H01-S85-comb	T cell	CD4+ T cells	CD4+ T cells	CD4+ T cells
cy53-1-CD45-pos-1-H03-S87-comb	T cell	CD4+ T cells	CD4+ T cells	CD4+ T cells
cy53-1-CD45-pos-1-H10-S94-comb	T cell	CD4+ T cells	CD4+ T cells	CD4+ T cells
cy53-1-CD45-pos-2-A02-S962-comb	T cell	CD4+ T cells	CD4+ T cells	CD4+ T cells
cy53-1-CD45-pos-2-A03-S963-comb	T cell	Natural Killer Cells	CD4+ T cells	CD4+ T cells
cy53-1-CD45-pos-2-A05-S965-comb	T cell	Natural Killer Cells	Natural Killer Cells	Natural Killer Cells
cy53-1-CD45-pos-2-A08-S968-comb	T cell	Natural Killer Cells	CD8+ T cells	CD8+ T cells
cy53-1-CD45-pos-2-A09-S969-comb	T cell	CD4+ T cells	CD4+ T cells	CD4+ T cells
cy53-1-CD45-pos-2-A12-S972-comb	T cell	CD4+ T cells	CD4+ T cells	CD4+ T cells
cy53-1-CD45-pos-2-B01-S973-comb	T cell	CD8+ T cells	CD8+ T cells	CD8+ T cells
cy53-1-CD45-pos-2-B02-S974-comb	T cell	CD4+ T cells	CD4+ T cells	CD4+ T cells
cy53-1-CD45-pos-2-B04-S976-comb	T cell	CD4+ T cells	CD4+ T cells	CD4+ T cells
cy53-1-CD45-pos-2-B05-S977-comb	T cell	CD4+ T cells	CD4+ T cells	CD4+ T cells
cy53-1-CD45-pos-2-B10-S982-comb	T cell	CD4+ T cells	CD4+ T cells	CD4+ T cells
cy53-1-CD45-pos-2-C06-S990-comb	T cell	CD8+ T cells	CD8+ T cells	CD8+ T cells
cy53-1-CD45-pos-2-C08-S992-comb	T cell	CD8+ T cells	CD4+ T cells	CD4+ T cells
cy53-1-CD45-pos-2-D04-S1000-comb	T cell	gamma delta T cells	gamma delta T cells	gamma delta T cells
cy53-1-CD45-pos-2-D06-S1002-comb	T cell	CD4+ T cells	CD4+ T cells	CD4+ T cells
cy53-1-CD45-pos-2-D08-S1004-comb	T cell	CD4+ T cells	CD4+ T cells	CD4+ T cells
cy53-1-CD45-pos-2-E04-S1012-comb	T cell	Natural Killer Cells	CD4+ T cells	CD4+ T cells
cy53-1-CD45-pos-2-E05-S1013-comb	T cell	CD4+ T cells	CD4+ T cells	CD4+ T cells
cy53-1-CD45-pos-2-E07-S1015-comb	T cell	CD4+ T cells	CD4+ T cells	CD4+ T cells
cy53-1-CD45-pos-2-F04-S1024-comb	T cell	Natural Killer Cells	CD4+ T cells	CD4+ T cells
cy53-1-CD45-pos-2-F05-S1025-comb	T cell	CD4+ T cells	CD4+ T cells	CD4+ T cells
cy53-1-CD45-pos-2-F07-S1027-comb	T cell	CD4+ T cells	CD4+ T cells	CD4+ T cells
cy53-1-CD45-pos-2-G01-S1033-comb	T cell	CD8+ T cells	CD4+ T cells	CD4+ T cells
cy53-1-CD45-pos-2-G02-S1034-comb	T cell	CD4+ T cells	CD4+ T cells	CD4+ T cells
cy53-1-CD45-pos-2-G03-S1035-comb	T cell	Natural Killer Cells	gamma delta T cells	gamma delta T cells
cy53-1-CD45-pos-2-G04-S1036-comb	T cell	CD4+ T cells	CD4+ T cells	CD4+ T cells
cy53-1-CD45-pos-2-G05-S1037-comb	T cell	CD4+ T cells	CD4+ T cells	CD4+ T cells
cy53-1-CD45-pos-2-G11-S1043-comb	T cell	CD4+ T cells	CD4+ T cells	CD4+ T cells
cy53-1-CD45-pos-2-H01-S1045-comb	T cell	CD4+ T cells	CD4+ T cells	CD4+ T cells
cy53-1-CD45-pos-2-H02-S1046-comb	T cell	CD4+ T cells	CD4+ T cells	CD4+ T cells
cy53-1-CD45-pos-2-H04-S1048-comb	T cell	CD4+ T cells	CD4+ T cells	CD4+ T cells
cy53-1-CD45-pos-2-H08-S1052-comb	T cell	CD4+ T cells	CD4+ T cells	CD4+ T cells
cy53-1-CD45-pos-2-H11-S1055-comb	T cell	CD4+ T cells	CD4+ T cells	CD4+ T cells
CY58_1_CD45_A02_S962_comb	T cell	CD4+ T cells	CD4+ T cells	CD4+ T cells
CY58_1_CD45_A03_S963_comb	T cell	Natural Killer Cells	CD4+ T cells	CD4+ T cells
CY58_1_CD45_A04_S964_comb	T cell	CD8+ T cells	CD4+ T cells	CD4+ T cells
CY58_1_CD45_A06_S966_comb	T cell	CD4+ T cells	CD4+ T cells	CD4+ T cells
CY58_1_CD45_A07_S967_comb	T cell	CD8+ T cells	CD8+ T cells	CD8+ T cells
CY58_1_CD45_A08_S968_comb	T cell	CD4+ T cells	CD4+ T cells	CD4+ T cells
CY58_1_CD45_A10_S970_comb	T cell	CD4+ T cells	CD4+ T cells	CD4+ T cells
CY58_1_CD45_B01_S973_comb	T cell	CD4+ T cells	CD4+ T cells	CD4+ T cells
CY58_1_CD45_B02_S974_comb	T cell	CD4+ T cells	CD4+ T cells	CD4+ T cells
CY58_1_CD45_B03_S975_comb	T cell	CD8+ T cells	CD4+ T cells	CD4+ T cells
CY58_1_CD45_B04_S976_comb	T cell	CD8+ T cells	CD8+ T cells	CD8+ T cells
CY58_1_CD45_B05_S977_comb	T cell	Natural Killer Cells	Natural Killer Cells	Natural Killer Cells
CY58_1_CD45_B07_S979_comb	T cell	CD4+ T cells	CD4+ T cells	CD4+ T cells
CY58_1_CD45_B08_S980_comb	T cell	CD4+ T cells	CD4+ T cells	CD4+ T cells
CY58_1_CD45_B09_S981_comb	T cell	CD4+ T cells	CD4+ T cells	CD4+ T cells
CY58_1_CD45_B11_S983_comb	T cell	Natural Killer Cells	CD4+ T cells	CD4+ T cells
CY58_1_CD45_B12_S984_comb	T cell	CD4+ T cells	CD4+ T cells	CD4+ T cells
CY58_1_CD45_C02_S986_comb	T cell	CD8+ T cells	CD8+ T cells	CD8+ T cells
CY58_1_CD45_C03_S987_comb	T cell	CD4+ T cells	CD4+ T cells	CD4+ T cells
CY58_1_CD45_C06_S990_comb	T cell	CD4+ T cells	CD4+ T cells	CD4+ T cells
CY58_1_CD45_C07_S991_comb	T cell	CD8+ T cells	CD4+ T cells	CD4+ T cells
CY58_1_CD45_C08_S992_comb	T cell	Natural Killer Cells	CD4+ T cells	CD4+ T cells
CY58_1_CD45_C10_S994_comb	T cell	CD4+ T cells	CD4+ T cells	CD4+ T cells
CY58_1_CD45_D03_S999_comb	T cell	CD4+ T cells	CD4+ T cells	CD4+ T cells
CY58_1_CD45_D04_S1000_comb	T cell	CD4+ T cells	CD4+ T cells	CD4+ T cells
CY58_1_CD45_D06_S1002_comb	T cell	CD4+ T cells	CD8+ T cells	CD8+ T cells
CY58_1_CD45_D07_S1003_comb	T cell	CD8+ T cells	CD8+ T cells	CD8+ T cells
CY58_1_CD45_D11_S1007_comb	T cell	CD4+ T cells	CD4+ T cells	CD4+ T cells
CY58_1_CD45_E05_S1013_comb	T cell	CD4+ T cells	CD4+ T cells	CD4+ T cells
CY58_1_CD45_F03_S1023_comb	T cell	CD4+ T cells	CD4+ T cells	CD4+ T cells
CY58_1_CD45_F04_S1024_comb	T cell	CD8+ T cells	CD8+ T cells	CD8+ T cells
CY58_1_CD45_F05_S1025_comb	T cell	CD8+ T cells	CD8+ T cells	CD8+ T cells
CY58_1_CD45_F06_S1026_comb	T cell	CD4+ T cells	CD4+ T cells	CD4+ T cells
CY58_1_CD45_F07_S1027_comb	T cell	CD4+ T cells	CD4+ T cells	CD4+ T cells
CY58_1_CD45_F09_S1029_comb	T cell	CD4+ T cells	CD4+ T cells	CD4+ T cells
CY58_1_CD45_F10_S1030_comb	T cell	CD8+ T cells	CD4+ T cells	CD4+ T cells
CY58_1_CD45_F11_S1031_comb	T cell	CD4+ T cells	CD4+ T cells	CD4+ T cells
CY58_1_CD45_F12_S1032_comb	T cell	CD8+ T cells	CD8+ T cells	CD8+ T cells
CY58_1_CD45_G01_S1033_comb	T cell	CD4+ T cells	CD4+ T cells	CD4+ T cells
CY58_1_CD45_G02_S1034_comb	T cell	CD4+ T cells	CD4+ T cells	CD4+ T cells
CY58_1_CD45_G03_S1035_comb	T cell	CD4+ T cells	CD4+ T cells	CD4+ T cells
CY58_1_CD45_G04_S1036_comb	T cell	CD8+ T cells	CD4+ T cells	CD4+ T cells
CY58_1_CD45_G06_S1038_comb	T cell	CD4+ T cells	CD4+ T cells	CD4+ T cells
CY58_1_CD45_G07_S1039_comb	T cell	CD8+ T cells	CD8+ T cells	CD8+ T cells
CY58_1_CD45_G09_S1041_comb	T cell	CD4+ T cells	CD4+ T cells	CD4+ T cells
CY58_1_CD45_G11_S1043_comb	T cell	CD4+ T cells	CD4+ T cells	CD4+ T cells
CY58_1_CD45_H01_S1045_comb	T cell	Natural Killer Cells	CD4+ T cells	CD4+ T cells
CY58_1_CD45_H02_S1046_comb	T cell	CD8+ T cells	CD4+ T cells	CD4+ T cells
CY58_1_CD45_H10_S1054_comb	T cell	CD4+ T cells	CD4+ T cells	CD4+ T cells
CY58_1_CD45_H11_S1055_comb	T cell	CD8+ T cells	CD8+ T cells	CD8+ T cells
CY58_1_CD45_H12_S1056_comb	T cell	CD8+ T cells	CD8+ T cells	CD8+ T cells
cy58-1-CD45-pos-A02-S578-comb	T cell	CD4+ T cells	CD4+ T cells	CD4+ T cells
cy58-1-CD45-pos-A03-S579-comb	T cell	CD4+ T cells	CD4+ T cells	CD4+ T cells
cy58-1-CD45-pos-A04-S580-comb	T cell	CD8+ T cells	CD8+ T cells	CD8+ T cells
cy58-1-CD45-pos-A05-S581-comb	T cell	CD4+ T cells	CD4+ T cells	CD4+ T cells
cy58-1-CD45-pos-A06-S582-comb	T cell	Natural Killer Cells	CD8+ T cells	CD8+ T cells
cy58-1-CD45-pos-A07-S583-comb	T cell	CD4+ T cells	CD4+ T cells	CD4+ T cells
cy58-1-CD45-pos-A08-S584-comb	T cell	CD8+ T cells	CD4+ T cells	CD4+ T cells
cy58-1-CD45-pos-A10-S586-comb	T cell	CD4+ T cells	CD4+ T cells	CD4+ T cells
cy58-1-CD45-pos-A12-S588-comb	T cell	CD4+ T cells	CD4+ T cells	CD4+ T cells
cy58-1-CD45-pos-B01-S589-comb	T cell	CD4+ T cells	CD4+ T cells	CD4+ T cells
cy58-1-CD45-pos-B02-S590-comb	T cell	CD4+ T cells	CD4+ T cells	CD4+ T cells
cy58-1-CD45-pos-B04-S592-comb	T cell	CD4+ T cells	CD4+ T cells	CD4+ T cells
cy58-1-CD45-pos-B05-S593-comb	T cell	CD4+ T cells	CD4+ T cells	CD4+ T cells
cy58-1-CD45-pos-B06-S594-comb	T cell	gamma delta T cells	gamma delta T cells	gamma delta T cells
cy58-1-CD45-pos-B07-S595-comb	T cell	CD4+ T cells	CD4+ T cells	CD4+ T cells
cy58-1-CD45-pos-B08-S596-comb	T cell	CD4+ T cells	CD4+ T cells	CD4+ T cells
cy58-1-CD45-pos-B09-S597-comb	T cell	CD4+ T cells	CD4+ T cells	CD4+ T cells
cy58-1-CD45-pos-B11-S599-comb	T cell	CD4+ T cells	CD4+ T cells	CD4+ T cells
cy58-1-CD45-pos-B12-S600-comb	T cell	Natural Killer Cells	CD4+ T cells	CD4+ T cells
cy58-1-CD45-pos-C02-S602-comb	T cell	CD4+ T cells	CD4+ T cells	CD4+ T cells
cy58-1-CD45-pos-C03-S603-comb	T cell	CD4+ T cells	CD4+ T cells	CD4+ T cells
cy58-1-CD45-pos-C06-S606-comb	T cell	CD4+ T cells	CD4+ T cells	CD4+ T cells
cy58-1-CD45-pos-C07-S607-comb	T cell	CD4+ T cells	CD4+ T cells	CD4+ T cells
cy58-1-CD45-pos-C09-S609-comb	T cell	CD8+ T cells	CD4+ T cells	CD4+ T cells
cy58-1-CD45-pos-C10-S610-comb	T cell	Natural Killer Cells	CD4+ T cells	CD4+ T cells
cy58-1-CD45-pos-C11-S611-comb	T cell	CD4+ T cells	CD4+ T cells	CD4+ T cells
cy58-1-CD45-pos-C12-S612-comb	T cell	Natural Killer Cells	CD4+ T cells	CD4+ T cells
cy58-1-CD45-pos-D01-S613-comb	T cell	CD4+ T cells	CD4+ T cells	CD4+ T cells
cy58-1-CD45-pos-D02-S614-comb	T cell	gamma delta T cells	gamma delta T cells	gamma delta T cells
cy58-1-CD45-pos-D03-S615-comb	T cell	CD4+ T cells	CD4+ T cells	CD4+ T cells
cy58-1-CD45-pos-D06-S618-comb	T cell	CD4+ T cells	CD4+ T cells	CD4+ T cells
cy58-1-CD45-pos-D08-S620-comb	T cell	gamma delta T cells	CD4+ T cells	CD4+ T cells
cy58-1-CD45-pos-D09-S621-comb	T cell	CD4+ T cells	CD8+ T cells	CD8+ T cells
cy58-1-CD45-pos-D10-S622-comb	T cell	Natural Killer Cells	CD4+ T cells	CD4+ T cells
cy58-1-CD45-pos-E01-S625-comb	T cell	CD4+ T cells	CD4+ T cells	CD4+ T cells
cy58-1-CD45-pos-E02-S626-comb	T cell	CD4+ T cells	CD4+ T cells	CD4+ T cells
cy58-1-CD45-pos-E06-S630-comb	T cell	CD4+ T cells	CD4+ T cells	CD4+ T cells
cy58-1-CD45-pos-E07-S631-comb	T cell	CD4+ T cells	CD4+ T cells	CD4+ T cells
cy58-1-CD45-pos-E08-S632-comb	T cell	Natural Killer Cells	CD4+ T cells	CD4+ T cells
cy58-1-CD45-pos-E09-S633-comb	T cell	gamma delta T cells	gamma delta T cells	gamma delta T cells
cy58-1-CD45-pos-E11-S635-comb	T cell	CD4+ T cells	CD4+ T cells	CD4+ T cells
cy58-1-CD45-pos-F01-S637-comb	T cell	gamma delta T cells	CD4+ T cells	CD4+ T cells
cy58-1-CD45-pos-F03-S639-comb	T cell	CD4+ T cells	CD4+ T cells	CD4+ T cells
cy58-1-CD45-pos-F05-S641-comb	T cell	CD8+ T cells	CD8+ T cells	CD8+ T cells
cy58-1-CD45-pos-F06-S642-comb	T cell	CD4+ T cells	CD4+ T cells	CD4+ T cells
cy58-1-CD45-pos-F07-S643-comb	T cell	CD4+ T cells	CD4+ T cells	CD4+ T cells
cy58-1-CD45-pos-F08-S644-comb	T cell	CD4+ T cells	CD4+ T cells	CD4+ T cells
cy58-1-CD45-pos-F09-S645-comb	T cell	CD8+ T cells	CD8+ T cells	CD8+ T cells
cy58-1-CD45-pos-F10-S646-comb	T cell	CD4+ T cells	CD4+ T cells	CD4+ T cells
cy58-1-CD45-pos-F12-S648-comb	T cell	CD4+ T cells	CD4+ T cells	CD4+ T cells
cy58-1-CD45-pos-G04-S652-comb	T cell	CD4+ T cells	CD4+ T cells	CD4+ T cells
cy58-1-CD45-pos-G05-S653-comb	T cell	CD4+ T cells	CD4+ T cells	CD4+ T cells
cy58-1-CD45-pos-G06-S654-comb	T cell	CD4+ T cells	CD4+ T cells	CD4+ T cells
cy58-1-CD45-pos-G07-S655-comb	T cell	CD4+ T cells	CD4+ T cells	CD4+ T cells
cy58-1-CD45-pos-G08-S656-comb	T cell	CD4+ T cells	CD4+ T cells	CD4+ T cells
cy58-1-CD45-pos-G09-S657-comb	T cell	CD4+ T cells	CD4+ T cells	CD4+ T cells
cy58-1-CD45-pos-G12-S660-comb	T cell	CD8+ T cells	CD4+ T cells	CD4+ T cells
cy58-1-CD45-pos-H01-S661-comb	T cell	CD4+ T cells	CD4+ T cells	CD4+ T cells
cy58-1-CD45-pos-H02-S662-comb	T cell	CD4+ T cells	CD4+ T cells	CD4+ T cells
cy58-1-CD45-pos-H03-S663-comb	T cell	CD8+ T cells	CD8+ T cells	CD8+ T cells
cy58-1-CD45-pos-H04-S664-comb	T cell	CD8+ T cells	CD4+ T cells	CD4+ T cells
cy58-1-CD45-pos-H06-S666-comb	T cell	CD8+ T cells	CD8+ T cells	CD8+ T cells
cy58-1-CD45-pos-H07-S667-comb	T cell	Natural Killer Cells	CD8+ T cells	CD8+ T cells
cy58-1-CD45-pos-H08-S668-comb	T cell	CD4+ T cells	CD4+ T cells	CD4+ T cells
cy58-1-CD45-pos-H09-S669-comb	T cell	CD8+ T cells	CD4+ T cells	CD4+ T cells
cy58-1-CD45-pos-H10-S670-comb	T cell	CD4+ T cells	CD4+ T cells	CD4+ T cells
cy60_1_cd_45_pos_3_A01_S289_comb	T cell	CD4+ T cells	CD4+ T cells	CD4+ T cells
cy60_1_cd_45_pos_3_A02_S290_comb	T cell	CD4+ T cells	CD4+ T cells	CD4+ T cells
cy60_1_cd_45_pos_3_A05_S293_comb	T cell	CD4+ T cells	CD4+ T cells	CD4+ T cells
cy60_1_cd_45_pos_3_A11_S299_comb	T cell	CD4+ T cells	CD4+ T cells	CD4+ T cells
cy60_1_cd_45_pos_3_B05_S305_comb	T cell	CD4+ T cells	CD4+ T cells	CD4+ T cells
cy60_1_cd_45_pos_3_B06_S306_comb	T cell	CD4+ T cells	CD4+ T cells	CD4+ T cells
cy60_1_cd_45_pos_3_B07_S307_comb	T cell	CD4+ T cells	CD4+ T cells	CD4+ T cells
cy60_1_cd_45_pos_3_B08_S308_comb	T cell	CD4+ T cells	CD4+ T cells	CD4+ T cells
cy60_1_cd_45_pos_3_B10_S310_comb	T cell	CD4+ T cells	CD4+ T cells	CD4+ T cells
cy60_1_cd_45_pos_3_B11_S311_comb	T cell	CD4+ T cells	CD4+ T cells	CD4+ T cells
cy60_1_cd_45_pos_3_C01_S313_comb	T cell	CD4+ T cells	CD4+ T cells	CD4+ T cells
cy60_1_cd_45_pos_3_C03_S315_comb	T cell	CD8+ T cells	CD4+ T cells	CD4+ T cells
cy60_1_cd_45_pos_3_C05_S317_comb	T cell	CD4+ T cells	CD4+ T cells	CD4+ T cells
cy60_1_cd_45_pos_3_C06_S318_comb	T cell	CD4+ T cells	CD4+ T cells	CD4+ T cells
cy60_1_cd_45_pos_3_C07_S319_comb	T cell	CD4+ T cells	CD4+ T cells	CD4+ T cells
cy60_1_cd_45_pos_3_C08_S320_comb	T cell	CD8+ T cells	CD8+ T cells	CD8+ T cells
cy60_1_cd_45_pos_3_C11_S323_comb	T cell	CD4+ T cells	CD4+ T cells	CD4+ T cells
cy60_1_cd_45_pos_3_D01_S325_comb	T cell	CD4+ T cells	CD4+ T cells	CD4+ T cells
cy60_1_cd_45_pos_3_D06_S330_comb	T cell	CD8+ T cells	CD4+ T cells	CD4+ T cells
cy60_1_cd_45_pos_3_D11_S335_comb	T cell	CD4+ T cells	CD4+ T cells	CD4+ T cells
cy60_1_cd_45_pos_3_E02_S338_comb	T cell	CD4+ T cells	CD4+ T cells	CD4+ T cells
cy60_1_cd_45_pos_3_E09_S345_comb	T cell	CD4+ T cells	CD4+ T cells	CD4+ T cells
cy60_1_cd_45_pos_3_F01_S349_comb	T cell	CD4+ T cells	CD4+ T cells	CD4+ T cells
cy60_1_cd_45_pos_3_F02_S350_comb	T cell	gamma delta T cells	CD4+ T cells	CD4+ T cells
cy60_1_cd_45_pos_3_F04_S352_comb	T cell	CD4+ T cells	CD4+ T cells	CD4+ T cells
cy60_1_cd_45_pos_3_F06_S354_comb	T cell	CD8+ T cells	CD8+ T cells	CD8+ T cells
cy60_1_cd_45_pos_3_F08_S356_comb	T cell	CD4+ T cells	CD4+ T cells	CD4+ T cells
cy60_1_cd_45_pos_3_F11_S359_comb	T cell	CD4+ T cells	CD4+ T cells	CD4+ T cells
cy60_1_cd_45_pos_3_G03_S363_comb	T cell	CD4+ T cells	CD4+ T cells	CD4+ T cells
cy60_1_cd_45_pos_3_G04_S364_comb	T cell	CD4+ T cells	CD4+ T cells	CD4+ T cells
cy60_1_cd_45_pos_3_G05_S365_comb	T cell	CD4+ T cells	CD4+ T cells	CD4+ T cells
cy60_1_cd_45_pos_3_G11_S371_comb	T cell	CD4+ T cells	CD4+ T cells	CD4+ T cells
cy60_1_cd_45_pos_3_H01_S373_comb	T cell	CD4+ T cells	CD4+ T cells	CD4+ T cells
cy60_1_cd_45_pos_3_H02_S374_comb	T cell	CD8+ T cells	CD8+ T cells	CD8+ T cells
cy60_1_cd_45_pos_3_H04_S376_comb	T cell	CD8+ T cells	CD8+ T cells	CD8+ T cells
cy60_1_cd_45_pos_3_H08_S380_comb	T cell	CD4+ T cells	CD4+ T cells	CD4+ T cells
cy60_1_cd_45_pos_3_H11_S383_comb	T cell	CD4+ T cells	CD4+ T cells	CD4+ T cells
cy60_1_cd_45_pos_3_H12_S384_comb	T cell	CD4+ T cells	CD4+ T cells	CD4+ T cells
cy60_1_cd_45_pos_4_A01_S1_comb	T cell	gamma delta T cells	gamma delta T cells	gamma delta T cells
cy60_1_cd_45_pos_4_A06_S6_comb	T cell	CD4+ T cells	CD4+ T cells	CD4+ T cells
cy60_1_cd_45_pos_4_A09_S9_comb	T cell	CD4+ T cells	CD4+ T cells	CD4+ T cells
cy60_1_cd_45_pos_4_B04_S16_comb	T cell	CD4+ T cells	CD4+ T cells	CD4+ T cells
cy60_1_cd_45_pos_4_B07_S19_comb	T cell	gamma delta T cells	gamma delta T cells	gamma delta T cells
cy60_1_cd_45_pos_4_B09_S21_comb	T cell	CD4+ T cells	CD4+ T cells	CD4+ T cells
cy60_1_cd_45_pos_4_B10_S22_comb	T cell	CD8+ T cells	CD4+ T cells	CD4+ T cells
cy60_1_cd_45_pos_4_B11_S23_comb	T cell	CD4+ T cells	CD4+ T cells	CD4+ T cells
cy60_1_cd_45_pos_4_B12_S24_comb	T cell	CD4+ T cells	CD4+ T cells	CD4+ T cells
cy60_1_cd_45_pos_4_C03_S27_comb	T cell	CD4+ T cells	CD4+ T cells	CD4+ T cells
cy60_1_cd_45_pos_4_C04_S28_comb	T cell	CD4+ T cells	CD4+ T cells	CD4+ T cells
cy60_1_cd_45_pos_4_C05_S29_comb	T cell	CD4+ T cells	CD4+ T cells	CD4+ T cells
cy60_1_cd_45_pos_4_C06_S30_comb	T cell	CD4+ T cells	CD8+ T cells	CD8+ T cells
cy60_1_cd_45_pos_4_C10_S34_comb	T cell	CD4+ T cells	CD4+ T cells	CD4+ T cells
cy60_1_cd_45_pos_4_D03_S39_comb	T cell	CD4+ T cells	CD4+ T cells	CD4+ T cells
cy60_1_cd_45_pos_4_D06_S42_comb	T cell	CD8+ T cells	CD8+ T cells	CD8+ T cells
cy60_1_cd_45_pos_4_D07_S43_comb	T cell	CD4+ T cells	CD4+ T cells	CD4+ T cells
cy60_1_cd_45_pos_4_D09_S45_comb	T cell	CD4+ T cells	CD4+ T cells	CD4+ T cells
cy60_1_cd_45_pos_4_D10_S46_comb	T cell	CD4+ T cells	CD4+ T cells	CD4+ T cells
cy60_1_cd_45_pos_4_D11_S47_comb	T cell	CD4+ T cells	CD4+ T cells	CD4+ T cells
cy60_1_cd_45_pos_4_E02_S50_comb	T cell	CD4+ T cells	CD4+ T cells	CD4+ T cells
cy60_1_cd_45_pos_4_E04_S52_comb	T cell	CD4+ T cells	CD4+ T cells	CD4+ T cells
cy60_1_cd_45_pos_4_E09_S57_comb	T cell	CD4+ T cells	CD4+ T cells	CD4+ T cells
cy60_1_cd_45_pos_4_G06_S78_comb	T cell	CD4+ T cells	CD4+ T cells	CD4+ T cells
cy60_1_cd_45_pos_4_G07_S79_comb	T cell	CD4+ T cells	CD4+ T cells	CD4+ T cells
cy60_1_cd_45_pos_4_G08_S80_comb	T cell	CD4+ T cells	CD4+ T cells	CD4+ T cells
cy60_1_cd_45_pos_4_G10_S82_comb	T cell	CD4+ T cells	CD4+ T cells	CD4+ T cells
cy60_1_cd_45_pos_4_G12_S84_comb	T cell	CD4+ T cells	CD4+ T cells	CD4+ T cells
cy60_1_cd_45_pos_4_H02_S86_comb	T cell	CD4+ T cells	CD4+ T cells	CD4+ T cells
cy60_1_cd_45_pos_4_H03_S87_comb	T cell	CD4+ T cells	CD4+ T cells	CD4+ T cells
cy60_1_cd_45_pos_4_H07_S91_comb	T cell	CD8+ T cells	CD8+ T cells	CD8+ T cells
cy60_1_cd_45_pos_4_H09_S93_comb	T cell	CD4+ T cells	CD4+ T cells	CD4+ T cells
cy60_1_cd_45_pos_HC_pos_HLDAR_pos_C10_S994_comb	T cell	Natural Killer Cells	CD8+ T cells	CD8+ T cells
cy60_1_cd_45_pos_HC_pos_HLDAR_pos_D01_S997_comb	T cell	CD8+ T cells	CD4+ T cells	CD4+ T cells
cy60_1_cd_45_pos_HC_pos_HLDAR_pos_D07_S1003_comb	T cell	CD4+ T cells	CD4+ T cells	CD4+ T cells
cy60_1_cd_45_pos_HC_pos_HLDAR_pos_D12_S1008_comb	T cell	CD4+ T cells	CD4+ T cells	CD4+ T cells
cy60_1_cd_45_pos_HC_pos_HLDAR_pos_E07_S1015_comb	T cell	CD8+ T cells	CD4+ T cells	CD4+ T cells
cy60_1_cd_45_pos_HC_pos_HLDAR_pos_E10_S1018_comb	T cell	CD4+ T cells	CD4+ T cells	CD4+ T cells
cy60_1_cd_45_pos_HC_pos_HLDAR_pos_F10_S1030_comb	T cell	CD4+ T cells	CD4+ T cells	CD4+ T cells
cy60_1_cd_45_pos_HC_pos_HLDAR_pos_H01_S1045_comb	T cell	CD8+ T cells	CD4+ T cells	CD4+ T cells
cy60_1_cd_45_pos_HC_pos_HLDAR_pos_H12_S1056_comb	T cell	CD4+ T cells	CD4+ T cells	CD4+ T cells
CY65_NEG_E_AGAACATT_AAGTAGAG	T cell	CD8+ T cells	CD8+ T cells	CD8+ T cells
CY65_NEG_E_AGAACATT_ACAGGTAT	T cell	CD4+ T cells	CD4+ T cells	CD4+ T cells
CY65_NEG_E_AGAACATT_ACTGTATC	T cell	CD4+ T cells	CD4+ T cells	CD4+ T cells
CY65_NEG_E_AGAACATT_AGGATCTA	T cell	gamma delta T cells	CD4+ T cells	CD4+ T cells
CY65_NEG_E_AGAACATT_AGGTCGCA	T cell	CD8+ T cells	CD8+ T cells	CD8+ T cells
CY65_NEG_E_AGAACATT_AGGTTATC	T cell	CD4+ T cells	CD4+ T cells	CD4+ T cells
CY65_NEG_E_AGAACATT_ATTCCTCT	T cell	CD8+ T cells	CD4+ T cells	CD4+ T cells
CY65_NEG_E_AGAACATT_CAACTCTC	T cell	CD4+ T cells	CD4+ T cells	CD4+ T cells
CY65_POS_A_AGAACATT_CTAACTCG	T cell	CD8+ T cells	CD8+ T cells	CD8+ T cells
CY65_POS_A_AGAACATT_GGTCCAGA	T cell	CD8+ T cells	CD8+ T cells	CD8+ T cells
CY65_POS_A_AGAACATT_GTCTGATG	T cell	CD8+ T cells	CD8+ T cells	CD8+ T cells
CY65_POS_A_AGAACATT_TCCTTGGT	T cell	CD8+ T cells	CD8+ T cells	CD8+ T cells
CY65_POS_A_AGAACATT_TCTGGCGA	T cell	CD4+ T cells	CD4+ T cells	CD4+ T cells
CY65_POS_A_AGGATGTG_AACGCATT	T cell	gamma delta T cells	CD8+ T cells	CD8+ T cells
CY65_POS_B_AGGATGTG_AGGATCTA	T cell	gamma delta T cells	gamma delta T cells	gamma delta T cells
CY65_POS_B_AGGATGTG_AGGTTATC	T cell	CD8+ T cells	CD8+ T cells	CD8+ T cells
CY65_POS_B_AGGATGTG_ATTCCTCT	T cell	CD8+ T cells	CD8+ T cells	CD8+ T cells
CY65_POS_B_AGGATGTG_CCAACATT	T cell	CD4+ T cells	CD4+ T cells	CD4+ T cells
CY65_POS_D_AGTGTCTT_AGGTAAGG	T cell	CD4+ T cells	CD4+ T cells	CD4+ T cells
CY65_POS_E_AGTGTCTT_ATTCCTCT	T cell	CD4+ T cells	CD4+ T cells	CD4+ T cells
CY65_POS_E_AGTGTCTT_CAACTCTC	T cell	CD8+ T cells	CD4+ T cells	CD4+ T cells
CY65_POS_E_AGTGTCTT_CATGCTTA	T cell	gamma delta T cells	gamma delta T cells	gamma delta T cells
CY65_POS_E_AGTGTCTT_GGTCCAGA	T cell	Natural Killer Cells	CD4+ T cells	CD4+ T cells
CY65_POS_E_AGTGTCTT_TCCTTGGT	T cell	CD4+ T cells	CD4+ T cells	CD4+ T cells
CY65_POS_F_AGTGTCTT_TGTTCCGA	T cell	CD4+ T cells	CD4+ T cells	CD4+ T cells
CY65_POS_F_ATCCGACA_AGGTAAGG	T cell	CD4+ T cells	CD4+ T cells	CD4+ T cells
CY65_POS_G_ATCCGACA_CGTTACCA	T cell	CD8+ T cells	CD4+ T cells	CD4+ T cells
CY65_POS_G_ATCCGACA_CTGCGGAT	T cell	CD4+ T cells	CD4+ T cells	CD4+ T cells
CY65_POS_G_CAAGGCGA_AACGCATT	T cell	CD4+ T cells	CD4+ T cells	CD4+ T cells
CY65_POS_G_CAAGGCGA_AAGTAGAG	T cell	CD4+ T cells	CD4+ T cells	CD4+ T cells
CY65_POS_G_CAAGGCGA_ACACGATC	T cell	CD4+ T cells	CD4+ T cells	CD4+ T cells
CY65_POS_G_CAAGGCGA_ACAGGTAT	T cell	CD4+ T cells	CD4+ T cells	CD4+ T cells
CY65_POS_G_CAAGGCGA_AGGATCTA	T cell	CD4+ T cells	CD4+ T cells	CD4+ T cells
CY65_POS_G_CAAGGCGA_AGGTAAGG	T cell	CD4+ T cells	CD4+ T cells	CD4+ T cells
CY65_POS_H_CAAGGCGA_ATTCCTCT	T cell	CD4+ T cells	CD4+ T cells	CD4+ T cells
CY65_POS_H_CAAGGCGA_CAACTCTC	T cell	CD4+ T cells	CD4+ T cells	CD4+ T cells
CY65_POS_H_CAAGGCGA_CATGATCG	T cell	CD4+ T cells	CD4+ T cells	CD4+ T cells
CY65_POS_H_CAAGGCGA_CCAACATT	T cell	CD4+ T cells	CD4+ T cells	CD4+ T cells
CY65_POS_H_CAAGGCGA_CTAACTCG	T cell	CD8+ T cells	CD4+ T cells	CD4+ T cells
CY65_POS_H_CAAGGCGA_CTACCAGG	T cell	CD4+ T cells	CD4+ T cells	CD4+ T cells
CY65_POS_H_CAAGGCGA_CTGCGGAT	T cell	CD4+ T cells	CD4+ T cells	CD4+ T cells
CY67_NEG_A_CAAGGCGA_TCCTTGGT	T cell	CD4+ T cells	CD4+ T cells	CD4+ T cells
CY67_NEG_A_CAAGGCGA_TCTGGCGA	T cell	CD4+ T cells	CD4+ T cells	CD4+ T cells
CY67_NEG_A_CAGAGAGG_AAGGAGTA	T cell	CD4+ T cells	CD4+ T cells	CD4+ T cells
CY67_NEG_A_CAGAGAGG_ACTGCATA	T cell	CD4+ T cells	CD4+ T cells	CD4+ T cells
CY67_NEG_A_CAGAGAGG_AGAGTAGA	T cell	CD8+ T cells	CD8+ T cells	CD8+ T cells
CY67_NEG_A_CAGAGAGG_CTAAGCCT	T cell	gamma delta T cells	CD4+ T cells	CD4+ T cells
CY67_NEG_B_CAGAGAGG_TATCCTCT	T cell	gamma delta T cells	gamma delta T cells	gamma delta T cells
Cy67-CD45pos-S2-A11_S11	T cell	CD4+ T cells	CD4+ T cells	CD4+ T cells
Cy67-CD45pos-S2-A12_S12	T cell	CD4+ T cells	CD4+ T cells	CD4+ T cells
Cy67-CD45pos-S2-A2_S2	T cell	CD4+ T cells	CD4+ T cells	CD4+ T cells
Cy67-CD45pos-S2-A3_S3	T cell	CD4+ T cells	CD4+ T cells	CD4+ T cells
Cy67-CD45pos-S2-A7_S7	T cell	CD4+ T cells	CD4+ T cells	CD4+ T cells
Cy67-CD45pos-S2-A8_S8	T cell	CD8+ T cells	CD8+ T cells	CD8+ T cells
Cy67-CD45pos-S2-A9_S9	T cell	CD4+ T cells	CD4+ T cells	CD4+ T cells
Cy67-CD45pos-S2-B1_S13	T cell	CD4+ T cells	CD4+ T cells	CD4+ T cells
Cy67-CD45pos-S2-B10_S22	T cell	CD4+ T cells	CD4+ T cells	CD4+ T cells
Cy67-CD45pos-S2-B11_S23	T cell	CD4+ T cells	CD4+ T cells	CD4+ T cells
Cy67-CD45pos-S2-B12_S24	T cell	CD4+ T cells	CD4+ T cells	CD4+ T cells
Cy67-CD45pos-S2-B3_S15	T cell	CD4+ T cells	CD4+ T cells	CD4+ T cells
Cy67-CD45pos-S2-B4_S16	T cell	CD4+ T cells	CD4+ T cells	CD4+ T cells
Cy67-CD45pos-S2-B5_S17	T cell	CD4+ T cells	SKCM_TCGA-FS-A1ZW-06	SKCM_TCGA-FS-A1ZW-06
Cy67-CD45pos-S2-B7_S19	T cell	CD4+ T cells	CD4+ T cells	CD4+ T cells
Cy67-CD45pos-S2-B8_S20	T cell	CD4+ T cells	CD4+ T cells	CD4+ T cells
Cy67-CD45pos-S2-B9_S21	T cell	CD4+ T cells	CD4+ T cells	CD4+ T cells
Cy67-CD45pos-S2-C3_S27	T cell	CD4+ T cells	CD4+ T cells	CD4+ T cells
Cy67-CD45pos-S2-C5_S29	T cell	CD8+ T cells	CD4+ T cells	CD4+ T cells
Cy67-CD45pos-S2-C6_S30	T cell	CD8+ T cells	CD4+ T cells	CD4+ T cells
Cy67-CD45pos-S2-C8_S32	T cell	CD4+ T cells	CD4+ T cells	CD4+ T cells
Cy67-CD45pos-S2-D10_S46	T cell	CD4+ T cells	CD4+ T cells	CD4+ T cells
Cy67-CD45pos-S2-D11_S47	T cell	CD4+ T cells	CD4+ T cells	CD4+ T cells
Cy67-CD45pos-S2-D12_S48	T cell	CD4+ T cells	CD4+ T cells	CD4+ T cells
Cy67-CD45pos-S2-D3_S39	T cell	CD4+ T cells	CD4+ T cells	CD4+ T cells
Cy67-CD45pos-S2-D4_S40	T cell	CD4+ T cells	CD4+ T cells	CD4+ T cells
Cy67-CD45pos-S2-D5_S41	T cell	CD4+ T cells	CD4+ T cells	CD4+ T cells
Cy67-CD45pos-S2-D8_S44	T cell	CD4+ T cells	CD4+ T cells	CD4+ T cells
Cy67-CD45pos-S2-D9_S45	T cell	CD4+ T cells	CD4+ T cells	CD4+ T cells
Cy67-CD45pos-S2-E1_S49	T cell	CD4+ T cells	CD4+ T cells	CD4+ T cells
Cy67-CD45pos-S2-E10_S58	T cell	CD4+ T cells	CD4+ T cells	CD4+ T cells
Cy67-CD45pos-S2-E12_S60	T cell	CD4+ T cells	CD4+ T cells	CD4+ T cells
Cy67-CD45pos-S2-E2_S50	T cell	CD4+ T cells	CD4+ T cells	CD4+ T cells
Cy67-CD45pos-S2-E3_S51	T cell	gamma delta T cells	gamma delta T cells	gamma delta T cells
Cy67-CD45pos-S2-E4_S52	T cell	CD4+ T cells	CD4+ T cells	CD4+ T cells
Cy67-CD45pos-S2-E5_S53	T cell	CD4+ T cells	CD4+ T cells	CD4+ T cells
Cy67-CD45pos-S2-E7_S55	T cell	CD4+ T cells	CD4+ T cells	CD4+ T cells
Cy67-CD45pos-S2-E9_S57	T cell	CD4+ T cells	CD4+ T cells	CD4+ T cells
Cy67-CD45pos-S2-F1_S61	T cell	CD4+ T cells	CD4+ T cells	CD4+ T cells
Cy67-CD45pos-S2-F10_S70	T cell	CD8+ T cells	CD4+ T cells	CD4+ T cells
Cy67-CD45pos-S2-F11_S71	T cell	CD8+ T cells	CD8+ T cells	CD8+ T cells
Cy67-CD45pos-S2-F12_S72	T cell	CD4+ T cells	CD4+ T cells	CD4+ T cells
Cy67-CD45pos-S2-F4_S64	T cell	CD4+ T cells	CD4+ T cells	CD4+ T cells
Cy67-CD45pos-S2-F7_S67	T cell	CD4+ T cells	CD4+ T cells	CD4+ T cells
Cy67-CD45pos-S2-F8_S68	T cell	CD4+ T cells	CD4+ T cells	CD4+ T cells
Cy67-CD45pos-S2-F9_S69	T cell	CD4+ T cells	CD4+ T cells	CD4+ T cells
Cy67-CD45pos-S2-G1_S73	T cell	CD4+ T cells	CD4+ T cells	CD4+ T cells
Cy67-CD45pos-S2-G11_S83	T cell	CD8+ T cells	CD4+ T cells	CD4+ T cells
Cy67-CD45pos-S2-G3_S75	T cell	CD4+ T cells	CD4+ T cells	CD4+ T cells
Cy67-CD45pos-S2-G5_S77	T cell	CD4+ T cells	CD4+ T cells	CD4+ T cells
Cy67-CD45pos-S2-G6_S78	T cell	CD4+ T cells	CD4+ T cells	CD4+ T cells
Cy67-CD45pos-S2-G8_S80	T cell	CD4+ T cells	CD4+ T cells	CD4+ T cells
Cy67-CD45pos-S2-H1_S85	T cell	CD8+ T cells	CD8+ T cells	CD8+ T cells
Cy67-CD45pos-S2-H2_S86	T cell	CD4+ T cells	CD4+ T cells	CD4+ T cells
Cy67-CD45pos-S2-H4_S88	T cell	CD4+ T cells	CD4+ T cells	CD4+ T cells
Cy67-CD45pos-S2-H6_S90	T cell	CD4+ T cells	CD4+ T cells	CD4+ T cells
Cy67-CD45pos-S2-H7_S91	T cell	CD4+ T cells	CD4+ T cells	CD4+ T cells
Cy67-CD45pos-S2-H8_S92	T cell	CD4+ T cells	CD4+ T cells	CD4+ T cells
Cy71_CD45_B07_S499_comb	T cell	CD4+ T cells	CD4+ T cells	CD4+ T cells
Cy71_CD45_B08_S500_comb	T cell	CD4+ T cells	CD4+ T cells	CD4+ T cells
Cy71_CD45_C01_S505_comb	T cell	CD4+ T cells	SKCM_TCGA-FS-A1ZW-06	SKCM_TCGA-FS-A1ZW-06
Cy71_CD45_C06_S510_comb	T cell	gamma delta T cells	CD4+ T cells	CD4+ T cells
Cy71_CD45_C08_S512_comb	T cell	CD4+ T cells	CD8+ T cells	CD8+ T cells
Cy71_CD45_D03_S519_comb	T cell	CD8+ T cells	CD8+ T cells	CD8+ T cells
Cy71_CD45_D05_S521_comb	T cell	CD4+ T cells	CD4+ T cells	CD4+ T cells
Cy71_CD45_D07_S523_comb	T cell	CD4+ T cells	CD4+ T cells	CD4+ T cells
Cy71_CD45_D10_S526_comb	T cell	CD8+ T cells	CD8+ T cells	CD8+ T cells
Cy71_CD45_D12_S528_comb	T cell	Natural Killer Cells	CD4+ T cells	CD4+ T cells
Cy71_CD45_E01_S529_comb	T cell	CD8+ T cells	CD4+ T cells	CD4+ T cells
Cy71_CD45_E03_S531_comb	T cell	CD4+ T cells	CD4+ T cells	CD4+ T cells
Cy71_CD45_E04_S532_comb	T cell	CD4+ T cells	CD4+ T cells	CD4+ T cells
Cy71_CD45_E07_S535_comb	T cell	CD4+ T cells	CD4+ T cells	CD4+ T cells
Cy71_CD45_F03_S543_comb	T cell	CD4+ T cells	CD4+ T cells	CD4+ T cells
Cy71_CD45_F04_S544_comb	T cell	Natural Killer Cells	CD4+ T cells	CD4+ T cells
Cy71_CD45_F12_S552_comb	T cell	CD4+ T cells	CD4+ T cells	CD4+ T cells
Cy71_CD45_G04_S556_comb	T cell	CD8+ T cells	CD8+ T cells	CD8+ T cells
Cy71_CD45_G06_S558_comb	T cell	CD4+ T cells	CD4+ T cells	CD4+ T cells
Cy71_CD45_G07_S559_comb	T cell	CD4+ T cells	CD4+ T cells	CD4+ T cells
Cy71_CD45_G10_S562_comb	T cell	CD8+ T cells	CD8+ T cells	CD8+ T cells
Cy71_CD45_H03_S567_comb	T cell	CD4+ T cells	CD4+ T cells	CD4+ T cells
Cy71_CD45_H09_S573_comb	T cell	CD4+ T cells	CD4+ T cells	CD4+ T cells
Cy72_CD45_A02_S674_comb	T cell	CD4+ T cells	CD4+ T cells	CD4+ T cells
Cy72_CD45_A09_S681_comb	T cell	CD4+ T cells	CD4+ T cells	CD4+ T cells
Cy72_CD45_A10_S682_comb	T cell	CD4+ T cells	CD4+ T cells	CD4+ T cells
Cy72_CD45_A11_S683_comb	T cell	CD4+ T cells	CD4+ T cells	CD4+ T cells
Cy72_CD45_A12_S684_comb	T cell	CD4+ T cells	CD4+ T cells	CD4+ T cells
Cy72_CD45_B02_S686_comb	T cell	CD4+ T cells	CD4+ T cells	CD4+ T cells
Cy72_CD45_B05_S689_comb	T cell	CD4+ T cells	CD4+ T cells	CD4+ T cells
Cy72_CD45_B06_S690_comb	T cell	CD4+ T cells	CD4+ T cells	CD4+ T cells
Cy72_CD45_B07_S691_comb	T cell	CD4+ T cells	CD4+ T cells	CD4+ T cells
Cy72_CD45_B11_S695_comb	T cell	CD4+ T cells	CD4+ T cells	CD4+ T cells
Cy72_CD45_B12_S696_comb	T cell	Natural Killer Cells	CD8+ T cells	CD8+ T cells
Cy72_CD45_C01_S697_comb	T cell	CD4+ T cells	CD4+ T cells	CD4+ T cells
Cy72_CD45_C02_S698_comb	T cell	CD4+ T cells	CD4+ T cells	CD4+ T cells
Cy72_CD45_C05_S701_comb	T cell	CD4+ T cells	CD4+ T cells	CD4+ T cells
Cy72_CD45_C07_S703_comb	T cell	CD4+ T cells	CD4+ T cells	CD4+ T cells
Cy72_CD45_C09_S705_comb	T cell	CD4+ T cells	CD4+ T cells	CD4+ T cells
Cy72_CD45_C11_S707_comb	T cell	CD4+ T cells	CD4+ T cells	CD4+ T cells
Cy72_CD45_C12_S708_comb	T cell	CD4+ T cells	CD4+ T cells	CD4+ T cells
Cy72_CD45_D01_S709_comb	T cell	CD4+ T cells	CD4+ T cells	CD4+ T cells
Cy72_CD45_D04_S712_comb	T cell	Natural Killer Cells	CD4+ T cells	CD4+ T cells
Cy72_CD45_D07_S715_comb	T cell	CD4+ T cells	CD4+ T cells	CD4+ T cells
Cy72_CD45_D09_S717_comb	T cell	CD4+ T cells	CD4+ T cells	CD4+ T cells
Cy72_CD45_D10_S718_comb	T cell	CD4+ T cells	CD4+ T cells	CD4+ T cells
Cy72_CD45_D11_S719_comb	T cell	CD8+ T cells	CD8+ T cells	CD8+ T cells
Cy72_CD45_D12_S720_comb	T cell	CD4+ T cells	CD4+ T cells	CD4+ T cells
Cy72_CD45_E01_S721_comb	T cell	CD4+ T cells	CD4+ T cells	CD4+ T cells
Cy72_CD45_E03_S723_comb	T cell	CD4+ T cells	CD4+ T cells	CD4+ T cells
Cy72_CD45_E04_S724_comb	T cell	CD4+ T cells	CD4+ T cells	CD4+ T cells
Cy72_CD45_E05_S725_comb	T cell	CD4+ T cells	CD4+ T cells	CD4+ T cells
Cy72_CD45_E07_S727_comb	T cell	CD4+ T cells	CD4+ T cells	CD4+ T cells
Cy72_CD45_E08_S728_comb	T cell	CD4+ T cells	CD4+ T cells	CD4+ T cells
Cy72_CD45_E10_S730_comb	T cell	CD4+ T cells	CD4+ T cells	CD4+ T cells
Cy72_CD45_E12_S732_comb	T cell	CD4+ T cells	CD4+ T cells	CD4+ T cells
Cy72_CD45_F02_S734_comb	T cell	CD4+ T cells	CD4+ T cells	CD4+ T cells
Cy72_CD45_F03_S735_comb	T cell	CD4+ T cells	CD4+ T cells	CD4+ T cells
Cy72_CD45_F05_S737_comb	T cell	CD4+ T cells	CD4+ T cells	CD4+ T cells
Cy72_CD45_F07_S739_comb	T cell	CD4+ T cells	CD4+ T cells	CD4+ T cells
Cy72_CD45_F09_S741_comb	T cell	CD4+ T cells	CD4+ T cells	CD4+ T cells
Cy72_CD45_F11_S743_comb	T cell	CD4+ T cells	CD4+ T cells	CD4+ T cells
Cy72_CD45_F12_S744_comb	T cell	CD4+ T cells	CD4+ T cells	CD4+ T cells
Cy72_CD45_G01_S745_comb	T cell	Natural Killer Cells	Natural Killer Cells	Natural Killer Cells
Cy72_CD45_G02_S746_comb	T cell	CD4+ T cells	CD4+ T cells	CD4+ T cells
Cy72_CD45_G05_S749_comb	T cell	CD4+ T cells	CD4+ T cells	CD4+ T cells
Cy72_CD45_G06_S750_comb	T cell	CD4+ T cells	CD4+ T cells	CD4+ T cells
Cy72_CD45_G07_S751_comb	T cell	CD4+ T cells	CD4+ T cells	CD4+ T cells
Cy72_CD45_G10_S754_comb	T cell	CD4+ T cells	CD4+ T cells	CD4+ T cells
Cy72_CD45_G12_S756_comb	T cell	CD4+ T cells	CD4+ T cells	CD4+ T cells
Cy72_CD45_H03_S759_comb	T cell	Natural Killer Cells	CD4+ T cells	CD4+ T cells
Cy72_CD45_H06_S762_comb	T cell	CD4+ T cells	CD4+ T cells	CD4+ T cells
Cy72_CD45_H08_S764_comb	T cell	CD4+ T cells	CD4+ T cells	CD4+ T cells
Cy72_CD45_H09_S765_comb	T cell	CD4+ T cells	CD4+ T cells	CD4+ T cells
Cy72_CD45_H11_S767_comb	T cell	CD4+ T cells	CD4+ T cells	CD4+ T cells
cy72-CD45-pos-A04-S868-comb	T cell	CD4+ T cells	CD4+ T cells	CD4+ T cells
cy72-CD45-pos-A05-S869-comb	T cell	CD4+ T cells	CD4+ T cells	CD4+ T cells
cy72-CD45-pos-A06-S870-comb	T cell	CD4+ T cells	CD4+ T cells	CD4+ T cells
cy72-CD45-pos-A07-S871-comb	T cell	CD4+ T cells	CD4+ T cells	CD4+ T cells
cy72-CD45-pos-A08-S872-comb	T cell	CD4+ T cells	CD4+ T cells	CD4+ T cells
cy72-CD45-pos-A09-S873-comb	T cell	CD4+ T cells	CD4+ T cells	CD4+ T cells
cy72-CD45-pos-A10-S874-comb	T cell	CD4+ T cells	CD4+ T cells	CD4+ T cells
cy72-CD45-pos-A12-S876-comb	T cell	CD4+ T cells	CD4+ T cells	CD4+ T cells
cy72-CD45-pos-B02-S878-comb	T cell	CD4+ T cells	CD4+ T cells	CD4+ T cells
cy72-CD45-pos-B03-S879-comb	T cell	CD4+ T cells	CD4+ T cells	CD4+ T cells
cy72-CD45-pos-B04-S880-comb	T cell	CD4+ T cells	CD4+ T cells	CD4+ T cells
cy72-CD45-pos-B05-S881-comb	T cell	CD4+ T cells	CD4+ T cells	CD4+ T cells
cy72-CD45-pos-B07-S883-comb	T cell	CD4+ T cells	CD4+ T cells	CD4+ T cells
cy72-CD45-pos-B08-S884-comb	T cell	CD4+ T cells	CD4+ T cells	CD4+ T cells
cy72-CD45-pos-B09-S885-comb	T cell	CD4+ T cells	CD4+ T cells	CD4+ T cells
cy72-CD45-pos-B10-S886-comb	T cell	CD4+ T cells	CD4+ T cells	CD4+ T cells
cy72-CD45-pos-B12-S888-comb	T cell	CD4+ T cells	CD4+ T cells	CD4+ T cells
cy72-CD45-pos-C01-S889-comb	T cell	CD4+ T cells	CD4+ T cells	CD4+ T cells
cy72-CD45-pos-C02-S890-comb	T cell	CD4+ T cells	CD4+ T cells	CD4+ T cells
cy72-CD45-pos-C03-S891-comb	T cell	CD4+ T cells	CD4+ T cells	CD4+ T cells
cy72-CD45-pos-C04-S892-comb	T cell	CD4+ T cells	CD4+ T cells	CD4+ T cells
cy72-CD45-pos-C06-S894-comb	T cell	CD4+ T cells	CD4+ T cells	CD4+ T cells
cy72-CD45-pos-C07-S895-comb	T cell	CD4+ T cells	CD4+ T cells	CD4+ T cells
cy72-CD45-pos-C08-S896-comb	T cell	CD4+ T cells	CD4+ T cells	CD4+ T cells
cy72-CD45-pos-C09-S897-comb	T cell	CD4+ T cells	CD4+ T cells	CD4+ T cells
cy72-CD45-pos-D01-S901-comb	T cell	CD8+ T cells	CD8+ T cells	CD8+ T cells
cy72-CD45-pos-D03-S903-comb	T cell	CD4+ T cells	CD4+ T cells	CD4+ T cells
cy72-CD45-pos-D05-S905-comb	T cell	CD8+ T cells	CD8+ T cells	CD8+ T cells
cy72-CD45-pos-D06-S906-comb	T cell	CD4+ T cells	CD4+ T cells	CD4+ T cells
cy72-CD45-pos-D07-S907-comb	T cell	CD4+ T cells	CD4+ T cells	CD4+ T cells
cy72-CD45-pos-D08-S908-comb	T cell	CD4+ T cells	CD4+ T cells	CD4+ T cells
cy72-CD45-pos-D10-S910-comb	T cell	CD4+ T cells	CD4+ T cells	CD4+ T cells
cy72-CD45-pos-D11-S911-comb	T cell	CD4+ T cells	CD4+ T cells	CD4+ T cells
cy72-CD45-pos-E03-S915-comb	T cell	CD4+ T cells	CD4+ T cells	CD4+ T cells
cy72-CD45-pos-E04-S916-comb	T cell	CD4+ T cells	CD4+ T cells	CD4+ T cells
cy72-CD45-pos-E05-S917-comb	T cell	CD4+ T cells	CD4+ T cells	CD4+ T cells
cy72-CD45-pos-E06-S918-comb	T cell	CD4+ T cells	CD4+ T cells	CD4+ T cells
cy72-CD45-pos-E07-S919-comb	T cell	CD4+ T cells	CD4+ T cells	CD4+ T cells
cy72-CD45-pos-E08-S920-comb	T cell	CD4+ T cells	CD4+ T cells	CD4+ T cells
cy72-CD45-pos-E09-S921-comb	T cell	CD4+ T cells	CD4+ T cells	CD4+ T cells
cy72-CD45-pos-E11-S923-comb	T cell	CD4+ T cells	CD8+ T cells	CD8+ T cells
cy72-CD45-pos-E12-S924-comb	T cell	CD4+ T cells	CD4+ T cells	CD4+ T cells
cy72-CD45-pos-F03-S927-comb	T cell	CD4+ T cells	CD4+ T cells	CD4+ T cells
cy72-CD45-pos-F04-S928-comb	T cell	CD4+ T cells	CD4+ T cells	CD4+ T cells
cy72-CD45-pos-F05-S929-comb	T cell	CD4+ T cells	CD4+ T cells	CD4+ T cells
cy72-CD45-pos-F06-S930-comb	T cell	CD4+ T cells	CD4+ T cells	CD4+ T cells
cy72-CD45-pos-F07-S931-comb	T cell	CD4+ T cells	CD4+ T cells	CD4+ T cells
cy72-CD45-pos-F09-S933-comb	T cell	CD4+ T cells	CD4+ T cells	CD4+ T cells
cy72-CD45-pos-F11-S935-comb	T cell	CD4+ T cells	CD4+ T cells	CD4+ T cells
cy72-CD45-pos-F12-S936-comb	T cell	CD4+ T cells	CD4+ T cells	CD4+ T cells
cy72-CD45-pos-G02-S938-comb	T cell	CD4+ T cells	CD4+ T cells	CD4+ T cells
cy72-CD45-pos-G05-S941-comb	T cell	CD4+ T cells	CD4+ T cells	CD4+ T cells
cy72-CD45-pos-G06-S942-comb	T cell	CD4+ T cells	CD4+ T cells	CD4+ T cells
cy72-CD45-pos-G08-S944-comb	T cell	CD4+ T cells	CD4+ T cells	CD4+ T cells
cy72-CD45-pos-G10-S946-comb	T cell	CD4+ T cells	CD4+ T cells	CD4+ T cells
cy72-CD45-pos-G11-S947-comb	T cell	CD4+ T cells	CD4+ T cells	CD4+ T cells
cy72-CD45-pos-G12-S948-comb	T cell	CD4+ T cells	CD4+ T cells	CD4+ T cells
cy72-CD45-pos-H01-S949-comb	T cell	CD4+ T cells	CD4+ T cells	CD4+ T cells
cy72-CD45-pos-H02-S950-comb	T cell	CD4+ T cells	CD4+ T cells	CD4+ T cells
cy72-CD45-pos-H03-S951-comb	T cell	CD4+ T cells	CD4+ T cells	CD4+ T cells
cy72-CD45-pos-H05-S953-comb	T cell	CD4+ T cells	CD4+ T cells	CD4+ T cells
cy72-CD45-pos-H06-S954-comb	T cell	CD4+ T cells	CD4+ T cells	CD4+ T cells
cy72-CD45-pos-H09-S957-comb	T cell	CD4+ T cells	CD4+ T cells	CD4+ T cells
cy72-CD45-pos-H10-S958-comb	T cell	CD4+ T cells	CD4+ T cells	CD4+ T cells
cy72-CD45-pos-H11-S959-comb	T cell	CD4+ T cells	CD4+ T cells	CD4+ T cells
Cy74_CD45_A03_S387_comb	T cell	CD4+ T cells	CD4+ T cells	CD4+ T cells
Cy74_CD45_A04_S388_comb	T cell	CD4+ T cells	CD4+ T cells	CD4+ T cells
Cy74_CD45_A08_S392_comb	T cell	CD4+ T cells	CD4+ T cells	CD4+ T cells
Cy74_CD45_A11_S395_comb	T cell	CD8+ T cells	CD8+ T cells	CD8+ T cells
Cy74_CD45_B03_S399_comb	T cell	CD4+ T cells	CD4+ T cells	CD4+ T cells
Cy74_CD45_B04_S400_comb	T cell	CD8+ T cells	CD8+ T cells	CD8+ T cells
Cy74_CD45_B06_S402_comb	T cell	CD4+ T cells	CD4+ T cells	CD4+ T cells
Cy74_CD45_B10_S406_comb	T cell	CD8+ T cells	CD8+ T cells	CD8+ T cells
Cy74_CD45_C01_S409_comb	T cell	CD8+ T cells	CD4+ T cells	CD4+ T cells
Cy74_CD45_C02_S410_comb	T cell	CD4+ T cells	CD4+ T cells	CD4+ T cells
Cy74_CD45_C04_S412_comb	T cell	CD8+ T cells	CD4+ T cells	CD4+ T cells
Cy74_CD45_C06_S414_comb	T cell	Natural Killer Cells	CD8+ T cells	CD8+ T cells
Cy74_CD45_C08_S416_comb	T cell	Natural Killer Cells	CD8+ T cells	CD8+ T cells
Cy74_CD45_C09_S417_comb	T cell	CD4+ T cells	CD4+ T cells	CD4+ T cells
Cy74_CD45_C11_S419_comb	T cell	CD8+ T cells	CD8+ T cells	CD8+ T cells
Cy74_CD45_D01_S421_comb	T cell	CD4+ T cells	CD4+ T cells	CD4+ T cells
Cy74_CD45_D02_S422_comb	T cell	CD4+ T cells	CD4+ T cells	CD4+ T cells
Cy74_CD45_D03_S423_comb	T cell	CD4+ T cells	CD4+ T cells	CD4+ T cells
Cy74_CD45_D04_S424_comb	T cell	CD4+ T cells	CD4+ T cells	CD4+ T cells
Cy74_CD45_D06_S426_comb	T cell	CD8+ T cells	CD8+ T cells	CD8+ T cells
Cy74_CD45_D07_S427_comb	T cell	CD4+ T cells	CD4+ T cells	CD4+ T cells
Cy74_CD45_D09_S429_comb	T cell	CD4+ T cells	CD4+ T cells	CD4+ T cells
Cy74_CD45_D10_S430_comb	T cell	CD4+ T cells	CD4+ T cells	CD4+ T cells
Cy74_CD45_E01_S433_comb	T cell	Natural Killer Cells	CD4+ T cells	CD4+ T cells
Cy74_CD45_E02_S434_comb	T cell	CD4+ T cells	CD8+ T cells	CD8+ T cells
Cy74_CD45_E04_S436_comb	T cell	CD4+ T cells	CD4+ T cells	CD4+ T cells
Cy74_CD45_E07_S439_comb	T cell	CD4+ T cells	CD4+ T cells	CD4+ T cells
Cy74_CD45_E08_S440_comb	T cell	Natural Killer Cells	Natural Killer Cells	Natural Killer Cells
Cy74_CD45_E09_S441_comb	T cell	CD8+ T cells	CD8+ T cells	CD8+ T cells
Cy74_CD45_E11_S443_comb	T cell	CD8+ T cells	CD8+ T cells	CD8+ T cells
Cy74_CD45_F01_S445_comb	T cell	CD4+ T cells	CD4+ T cells	CD4+ T cells
Cy74_CD45_F02_S446_comb	T cell	CD8+ T cells	CD8+ T cells	CD8+ T cells
Cy74_CD45_F04_S448_comb	T cell	CD8+ T cells	CD8+ T cells	CD8+ T cells
Cy74_CD45_F06_S450_comb	T cell	CD4+ T cells	CD4+ T cells	CD4+ T cells
Cy74_CD45_F07_S451_comb	T cell	CD8+ T cells	CD8+ T cells	CD8+ T cells
Cy74_CD45_F08_S452_comb	T cell	CD8+ T cells	CD8+ T cells	CD8+ T cells
Cy74_CD45_F09_S453_comb	T cell	CD4+ T cells	CD4+ T cells	CD4+ T cells
Cy74_CD45_F11_S455_comb	T cell	CD4+ T cells	CD4+ T cells	CD4+ T cells
Cy74_CD45_G01_S457_comb	T cell	CD4+ T cells	CD4+ T cells	CD4+ T cells
Cy74_CD45_G02_S458_comb	T cell	CD4+ T cells	CD4+ T cells	CD4+ T cells
Cy74_CD45_G03_S459_comb	T cell	CD4+ T cells	CD4+ T cells	CD4+ T cells
Cy74_CD45_G04_S460_comb	T cell	CD4+ T cells	CD4+ T cells	CD4+ T cells
Cy74_CD45_G06_S462_comb	T cell	CD4+ T cells	CD4+ T cells	CD4+ T cells
Cy74_CD45_G07_S463_comb	T cell	CD4+ T cells	CD4+ T cells	CD4+ T cells
Cy74_CD45_G08_S464_comb	T cell	CD4+ T cells	CD4+ T cells	CD4+ T cells
Cy74_CD45_G09_S465_comb	T cell	CD4+ T cells	CD4+ T cells	CD4+ T cells
Cy74_CD45_G10_S466_comb	T cell	CD4+ T cells	CD4+ T cells	CD4+ T cells
Cy74_CD45_H02_S470_comb	T cell	CD4+ T cells	CD8+ T cells	CD8+ T cells
Cy74_CD45_H03_S471_comb	T cell	CD4+ T cells	CD4+ T cells	CD4+ T cells
Cy74_CD45_H04_S472_comb	T cell	CD4+ T cells	CD4+ T cells	CD4+ T cells
Cy74_CD45_H06_S474_comb	T cell	CD4+ T cells	CD4+ T cells	CD4+ T cells
Cy74_CD45_H09_S477_comb	T cell	CD4+ T cells	CD4+ T cells	CD4+ T cells
Cy74_CD45_H11_S479_comb	T cell	CD4+ T cells	CD4+ T cells	CD4+ T cells
Cy74_CD45_H12_S480_comb	T cell	CD8+ T cells	CD8+ T cells	CD8+ T cells
cy74-CD45-pos-A02-S674-comb	T cell	CD8+ T cells	CD4+ T cells	CD4+ T cells
cy74-CD45-pos-A03-S675-comb	T cell	CD4+ T cells	CD4+ T cells	CD4+ T cells
cy74-CD45-pos-A04-S676-comb	T cell	CD4+ T cells	CD4+ T cells	CD4+ T cells
cy74-CD45-pos-A05-S677-comb	T cell	CD4+ T cells	CD4+ T cells	CD4+ T cells
cy74-CD45-pos-A07-S679-comb	T cell	CD4+ T cells	CD4+ T cells	CD4+ T cells
cy74-CD45-pos-A09-S681-comb	T cell	CD4+ T cells	CD4+ T cells	CD4+ T cells
cy74-CD45-pos-A12-S684-comb	T cell	CD8+ T cells	CD8+ T cells	CD8+ T cells
cy74-CD45-pos-B01-S685-comb	T cell	CD8+ T cells	CD4+ T cells	CD4+ T cells
cy74-CD45-pos-B03-S687-comb	T cell	CD4+ T cells	CD4+ T cells	CD4+ T cells
cy74-CD45-pos-B04-S688-comb	T cell	CD8+ T cells	CD4+ T cells	CD4+ T cells
cy74-CD45-pos-B05-S689-comb	T cell	CD8+ T cells	CD8+ T cells	CD8+ T cells
cy74-CD45-pos-B06-S690-comb	T cell	CD8+ T cells	CD8+ T cells	CD8+ T cells
cy74-CD45-pos-B07-S691-comb	T cell	CD8+ T cells	CD8+ T cells	CD8+ T cells
cy74-CD45-pos-B08-S692-comb	T cell	Natural Killer Cells	CD8+ T cells	CD8+ T cells
cy74-CD45-pos-B09-S693-comb	T cell	CD4+ T cells	CD4+ T cells	CD4+ T cells
cy74-CD45-pos-C01-S697-comb	T cell	CD4+ T cells	CD4+ T cells	CD4+ T cells
cy74-CD45-pos-C02-S698-comb	T cell	Basophils	Peripheral Blood Mononuclear Cells	Peripheral Blood Mononuclear Cells
cy74-CD45-pos-C03-S699-comb	T cell	CD4+ T cells	CD4+ T cells	CD4+ T cells
cy74-CD45-pos-C04-S700-comb	T cell	CD4+ T cells	CD4+ T cells	CD4+ T cells
cy74-CD45-pos-C05-S701-comb	T cell	CD4+ T cells	CD4+ T cells	CD4+ T cells
cy74-CD45-pos-C06-S702-comb	T cell	CD8+ T cells	CD8+ T cells	CD8+ T cells
cy74-CD45-pos-C07-S703-comb	T cell	CD4+ T cells	CD8+ T cells	CD8+ T cells
cy74-CD45-pos-C08-S704-comb	T cell	CD4+ T cells	CD4+ T cells	CD4+ T cells
cy74-CD45-pos-C09-S705-comb	T cell	CD8+ T cells	CD4+ T cells	CD4+ T cells
cy74-CD45-pos-C10-S706-comb	T cell	CD4+ T cells	CD4+ T cells	CD4+ T cells
cy74-CD45-pos-C11-S707-comb	T cell	CD4+ T cells	CD4+ T cells	CD4+ T cells
cy74-CD45-pos-D01-S709-comb	T cell	CD4+ T cells	CD4+ T cells	CD4+ T cells
cy74-CD45-pos-D02-S710-comb	T cell	CD8+ T cells	CD8+ T cells	CD8+ T cells
cy74-CD45-pos-D04-S712-comb	T cell	CD4+ T cells	CD4+ T cells	CD4+ T cells
cy74-CD45-pos-D05-S713-comb	T cell	CD8+ T cells	CD8+ T cells	CD8+ T cells
cy74-CD45-pos-D06-S714-comb	T cell	CD4+ T cells	CD4+ T cells	CD4+ T cells
cy74-CD45-pos-D07-S715-comb	T cell	CD8+ T cells	CD8+ T cells	CD8+ T cells
cy74-CD45-pos-D08-S716-comb	T cell	CD8+ T cells	CD8+ T cells	CD8+ T cells
cy74-CD45-pos-D09-S717-comb	T cell	CD8+ T cells	CD8+ T cells	CD8+ T cells
cy74-CD45-pos-D10-S718-comb	T cell	CD4+ T cells	CD4+ T cells	CD4+ T cells
cy74-CD45-pos-E02-S722-comb	T cell	CD8+ T cells	CD4+ T cells	CD4+ T cells
cy74-CD45-pos-E03-S723-comb	T cell	CD8+ T cells	CD4+ T cells	CD4+ T cells
cy74-CD45-pos-E04-S724-comb	T cell	CD4+ T cells	CD4+ T cells	CD4+ T cells
cy74-CD45-pos-E05-S725-comb	T cell	gamma delta T cells	CD4+ T cells	CD4+ T cells
cy74-CD45-pos-E08-S728-comb	T cell	CD8+ T cells	CD8+ T cells	CD8+ T cells
cy74-CD45-pos-E09-S729-comb	T cell	CD8+ T cells	CD8+ T cells	CD8+ T cells
cy74-CD45-pos-E10-S730-comb	T cell	gamma delta T cells	gamma delta T cells	gamma delta T cells
cy74-CD45-pos-E11-S731-comb	T cell	CD4+ T cells	CD4+ T cells	CD4+ T cells
cy74-CD45-pos-E12-S732-comb	T cell	CD8+ T cells	CD8+ T cells	CD8+ T cells
cy74-CD45-pos-F01-S733-comb	T cell	CD8+ T cells	CD8+ T cells	CD8+ T cells
cy74-CD45-pos-F03-S735-comb	T cell	CD4+ T cells	CD4+ T cells	CD4+ T cells
cy74-CD45-pos-F04-S736-comb	T cell	CD4+ T cells	CD4+ T cells	CD4+ T cells
cy74-CD45-pos-F06-S738-comb	T cell	CD4+ T cells	CD4+ T cells	CD4+ T cells
cy74-CD45-pos-F07-S739-comb	T cell	CD4+ T cells	CD4+ T cells	CD4+ T cells
cy74-CD45-pos-F08-S740-comb	T cell	CD8+ T cells	CD8+ T cells	CD8+ T cells
cy74-CD45-pos-F09-S741-comb	T cell	CD4+ T cells	CD4+ T cells	CD4+ T cells
cy74-CD45-pos-F10-S742-comb	T cell	CD8+ T cells	CD8+ T cells	CD8+ T cells
cy74-CD45-pos-F11-S743-comb	T cell	CD8+ T cells	CD4+ T cells	CD4+ T cells
cy74-CD45-pos-F12-S744-comb	T cell	CD8+ T cells	CD8+ T cells	CD8+ T cells
cy74-CD45-pos-G01-S745-comb	T cell	CD8+ T cells	CD8+ T cells	CD8+ T cells
cy74-CD45-pos-G02-S746-comb	T cell	CD4+ T cells	CD4+ T cells	CD4+ T cells
cy74-CD45-pos-G03-S747-comb	T cell	CD8+ T cells	CD8+ T cells	CD8+ T cells
cy74-CD45-pos-G05-S749-comb	T cell	gamma delta T cells	CD8+ T cells	CD8+ T cells
cy74-CD45-pos-G06-S750-comb	T cell	CD8+ T cells	CD4+ T cells	CD4+ T cells
cy74-CD45-pos-G07-S751-comb	T cell	CD8+ T cells	CD8+ T cells	CD8+ T cells
cy74-CD45-pos-G08-S752-comb	T cell	gamma delta T cells	CD4+ T cells	CD4+ T cells
cy74-CD45-pos-G09-S753-comb	T cell	CD4+ T cells	CD4+ T cells	CD4+ T cells
cy74-CD45-pos-G11-S755-comb	T cell	CD8+ T cells	CD8+ T cells	CD8+ T cells
cy74-CD45-pos-H05-S761-comb	T cell	CD4+ T cells	CD4+ T cells	CD4+ T cells
CY75_1_CD45_CD8_1__S1_comb	T cell	gamma delta T cells	gamma delta T cells	gamma delta T cells
CY75_1_CD45_CD8_1__S11_comb	T cell	CD4+ T cells	CD4+ T cells	CD4+ T cells
CY75_1_CD45_CD8_1__S12_comb	T cell	CD4+ T cells	CD4+ T cells	CD4+ T cells
CY75_1_CD45_CD8_1__S14_comb	T cell	CD8+ T cells	CD8+ T cells	CD8+ T cells
CY75_1_CD45_CD8_1__S16_comb	T cell	CD4+ T cells	CD4+ T cells	CD4+ T cells
CY75_1_CD45_CD8_1__S17_comb	T cell	CD4+ T cells	CD4+ T cells	CD4+ T cells
CY75_1_CD45_CD8_1__S2_comb	T cell	CD4+ T cells	CD4+ T cells	CD4+ T cells
CY75_1_CD45_CD8_1__S20_comb	T cell	CD4+ T cells	CD4+ T cells	CD4+ T cells
CY75_1_CD45_CD8_1__S21_comb	T cell	CD8+ T cells	CD4+ T cells	CD4+ T cells
CY75_1_CD45_CD8_1__S23_comb	T cell	gamma delta T cells	CD4+ T cells	CD4+ T cells
CY75_1_CD45_CD8_1__S24_comb	T cell	CD8+ T cells	CD8+ T cells	CD8+ T cells
CY75_1_CD45_CD8_1__S25_comb	T cell	CD4+ T cells	CD4+ T cells	CD4+ T cells
CY75_1_CD45_CD8_1__S27_comb	T cell	CD8+ T cells	CD4+ T cells	CD4+ T cells
CY75_1_CD45_CD8_1__S29_comb	T cell	Natural Killer Cells	CD4+ T cells	CD4+ T cells
CY75_1_CD45_CD8_1__S33_comb	T cell	Natural Killer Cells	CD4+ T cells	CD4+ T cells
CY75_1_CD45_CD8_1__S4_comb	T cell	CD4+ T cells	CD4+ T cells	CD4+ T cells
CY75_1_CD45_CD8_1__S42_comb	T cell	CD4+ T cells	CD4+ T cells	CD4+ T cells
CY75_1_CD45_CD8_1__S43_comb	T cell	CD4+ T cells	CD4+ T cells	CD4+ T cells
CY75_1_CD45_CD8_1__S47_comb	T cell	Natural Killer Cells	CD4+ T cells	CD4+ T cells
CY75_1_CD45_CD8_1__S49_comb	T cell	CD4+ T cells	CD4+ T cells	CD4+ T cells
CY75_1_CD45_CD8_1__S5_comb	T cell	CD4+ T cells	CD4+ T cells	CD4+ T cells
CY75_1_CD45_CD8_1__S50_comb	T cell	CD8+ T cells	CD8+ T cells	CD8+ T cells
CY75_1_CD45_CD8_1__S51_comb	T cell	CD8+ T cells	CD8+ T cells	CD8+ T cells
CY75_1_CD45_CD8_1__S53_comb	T cell	CD4+ T cells	CD4+ T cells	CD4+ T cells
CY75_1_CD45_CD8_1__S55_comb	T cell	CD4+ T cells	CD4+ T cells	CD4+ T cells
CY75_1_CD45_CD8_1__S58_comb	T cell	CD4+ T cells	CD4+ T cells	CD4+ T cells
CY75_1_CD45_CD8_1__S6_comb	T cell	CD8+ T cells	CD8+ T cells	CD8+ T cells
CY75_1_CD45_CD8_1__S61_comb	T cell	CD8+ T cells	CD8+ T cells	CD8+ T cells
CY75_1_CD45_CD8_1__S62_comb	T cell	CD4+ T cells	CD4+ T cells	CD4+ T cells
CY75_1_CD45_CD8_1__S63_comb	T cell	CD8+ T cells	CD8+ T cells	CD8+ T cells
CY75_1_CD45_CD8_1__S65_comb	T cell	CD4+ T cells	CD4+ T cells	CD4+ T cells
CY75_1_CD45_CD8_1__S66_comb	T cell	monocyte	SKCM_TCGA-EE-A3JA-06	SKCM_TCGA-EE-A3JA-06
CY75_1_CD45_CD8_1__S67_comb	T cell	CD4+ T cells	CD4+ T cells	CD4+ T cells
CY75_1_CD45_CD8_1__S68_comb	T cell	CD4+ T cells	CD4+ T cells	CD4+ T cells
CY75_1_CD45_CD8_1__S69_comb	T cell	CD8+ T cells	SKCM_TCGA-FS-A1ZW-06	SKCM_TCGA-FS-A1ZW-06
CY75_1_CD45_CD8_1__S7_comb	T cell	CD4+ T cells	CD4+ T cells	CD4+ T cells
CY75_1_CD45_CD8_1__S70_comb	T cell	CD8+ T cells	CD4+ T cells	CD4+ T cells
CY75_1_CD45_CD8_1__S71_comb	T cell	CD4+ T cells	CD4+ T cells	CD4+ T cells
CY75_1_CD45_CD8_1__S72_comb	T cell	CD4+ T cells	CD4+ T cells	CD4+ T cells
CY75_1_CD45_CD8_1__S73_comb	T cell	CD8+ T cells	CD8+ T cells	CD8+ T cells
CY75_1_CD45_CD8_1__S76_comb	T cell	CD8+ T cells	CD4+ T cells	CD4+ T cells
CY75_1_CD45_CD8_1__S77_comb	T cell	CD4+ T cells	CD4+ T cells	CD4+ T cells
CY75_1_CD45_CD8_1__S78_comb	T cell	CD8+ T cells	CD8+ T cells	CD8+ T cells
CY75_1_CD45_CD8_1__S79_comb	T cell	CD8+ T cells	CD4+ T cells	CD4+ T cells
CY75_1_CD45_CD8_1__S83_comb	T cell	CD8+ T cells	CD8+ T cells	CD8+ T cells
CY75_1_CD45_CD8_1__S87_comb	T cell	CD4+ T cells	CD4+ T cells	CD4+ T cells
CY75_1_CD45_CD8_1__S88_comb	T cell	CD8+ T cells	CD8+ T cells	CD8+ T cells
CY75_1_CD45_CD8_1__S93_comb	T cell	CD4+ T cells	CD4+ T cells	CD4+ T cells
CY75_1_CD45_CD8_1__S95_comb	T cell	CD4+ T cells	CD4+ T cells	CD4+ T cells
CY75_1_CD45_CD8_1__S96_comb	T cell	CD8+ T cells	CD4+ T cells	CD4+ T cells
CY75_1_CD45_CD8_3__S100_comb	T cell	CD4+ T cells	CD4+ T cells	CD4+ T cells
CY75_1_CD45_CD8_3__S104_comb	T cell	CD8+ T cells	CD8+ T cells	CD8+ T cells
CY75_1_CD45_CD8_3__S105_comb	T cell	monocyte	monocyte	monocyte
CY75_1_CD45_CD8_3__S106_comb	T cell	CD4+ T cells	CD4+ T cells	CD4+ T cells
CY75_1_CD45_CD8_3__S107_comb	T cell	CD4+ T cells	CD4+ T cells	CD4+ T cells
CY75_1_CD45_CD8_3__S108_comb	T cell	CD4+ T cells	CD4+ T cells	CD4+ T cells
CY75_1_CD45_CD8_3__S111_comb	T cell	CD4+ T cells	CD4+ T cells	CD4+ T cells
CY75_1_CD45_CD8_3__S112_comb	T cell	gamma delta T cells	CD8+ T cells	CD8+ T cells
CY75_1_CD45_CD8_3__S113_comb	T cell	CD4+ T cells	CD4+ T cells	CD4+ T cells
CY75_1_CD45_CD8_3__S114_comb	T cell	CD8+ T cells	CD4+ T cells	CD4+ T cells
CY75_1_CD45_CD8_3__S116_comb	T cell	Natural Killer Cells	CD4+ T cells	CD4+ T cells
CY75_1_CD45_CD8_3__S117_comb	T cell	CD4+ T cells	CD4+ T cells	CD4+ T cells
CY75_1_CD45_CD8_3__S119_comb	T cell	CD8+ T cells	CD8+ T cells	CD8+ T cells
CY75_1_CD45_CD8_3__S120_comb	T cell	CD8+ T cells	CD4+ T cells	CD4+ T cells
CY75_1_CD45_CD8_3__S123_comb	T cell	CD4+ T cells	CD4+ T cells	CD4+ T cells
CY75_1_CD45_CD8_3__S124_comb	T cell	CD8+ T cells	CD4+ T cells	CD4+ T cells
CY75_1_CD45_CD8_3__S127_comb	T cell	gamma delta T cells	CD4+ T cells	CD4+ T cells
CY75_1_CD45_CD8_3__S128_comb	T cell	CD4+ T cells	CD4+ T cells	CD4+ T cells
CY75_1_CD45_CD8_3__S129_comb	T cell	CD4+ T cells	CD4+ T cells	CD4+ T cells
CY75_1_CD45_CD8_3__S132_comb	T cell	CD8+ T cells	CD4+ T cells	CD4+ T cells
CY75_1_CD45_CD8_3__S133_comb	T cell	CD4+ T cells	CD4+ T cells	CD4+ T cells
CY75_1_CD45_CD8_3__S134_comb	T cell	CD4+ T cells	CD4+ T cells	CD4+ T cells
CY75_1_CD45_CD8_3__S135_comb	T cell	CD4+ T cells	CD4+ T cells	CD4+ T cells
CY75_1_CD45_CD8_3__S137_comb	T cell	CD4+ T cells	SKCM_TCGA-ER-A1A1-06	SKCM_TCGA-ER-A1A1-06
CY75_1_CD45_CD8_3__S138_comb	T cell	CD8+ T cells	CD8+ T cells	CD8+ T cells
CY75_1_CD45_CD8_3__S139_comb	T cell	CD4+ T cells	CD4+ T cells	CD4+ T cells
CY75_1_CD45_CD8_3__S147_comb	T cell	CD8+ T cells	CD4+ T cells	CD4+ T cells
CY75_1_CD45_CD8_3__S148_comb	T cell	CD8+ T cells	CD4+ T cells	CD4+ T cells
CY75_1_CD45_CD8_3__S149_comb	T cell	CD8+ T cells	CD4+ T cells	CD4+ T cells
CY75_1_CD45_CD8_3__S150_comb	T cell	CD8+ T cells	CD4+ T cells	CD4+ T cells
CY75_1_CD45_CD8_3__S155_comb	T cell	CD8+ T cells	CD4+ T cells	CD4+ T cells
CY75_1_CD45_CD8_3__S156_comb	T cell	CD8+ T cells	CD8+ T cells	CD8+ T cells
CY75_1_CD45_CD8_3__S157_comb	T cell	CD8+ T cells	CD8+ T cells	CD8+ T cells
CY75_1_CD45_CD8_3__S158_comb	T cell	CD8+ T cells	CD8+ T cells	CD8+ T cells
CY75_1_CD45_CD8_3__S159_comb	T cell	CD8+ T cells	CD4+ T cells	CD4+ T cells
CY75_1_CD45_CD8_3__S161_comb	T cell	Natural Killer Cells	CD4+ T cells	CD4+ T cells
CY75_1_CD45_CD8_3__S163_comb	T cell	CD8+ T cells	CD4+ T cells	CD4+ T cells
CY75_1_CD45_CD8_3__S164_comb	T cell	CD8+ T cells	CD8+ T cells	CD8+ T cells
CY75_1_CD45_CD8_3__S169_comb	T cell	CD8+ T cells	CD8+ T cells	CD8+ T cells
CY75_1_CD45_CD8_3__S170_comb	T cell	CD4+ T cells	CD4+ T cells	CD4+ T cells
CY75_1_CD45_CD8_3__S171_comb	T cell	CD4+ T cells	CD4+ T cells	CD4+ T cells
CY75_1_CD45_CD8_3__S172_comb	T cell	CD4+ T cells	CD4+ T cells	CD4+ T cells
CY75_1_CD45_CD8_3__S174_comb	T cell	CD8+ T cells	CD8+ T cells	CD8+ T cells
CY75_1_CD45_CD8_3__S178_comb	T cell	CD8+ T cells	CD8+ T cells	CD8+ T cells
CY75_1_CD45_CD8_3__S179_comb	T cell	CD4+ T cells	CD4+ T cells	CD4+ T cells
CY75_1_CD45_CD8_3__S181_comb	T cell	CD8+ T cells	CD8+ T cells	CD8+ T cells
CY75_1_CD45_CD8_3__S184_comb	T cell	CD8+ T cells	CD8+ T cells	CD8+ T cells
CY75_1_CD45_CD8_3__S187_comb	T cell	CD4+ T cells	CD4+ T cells	CD4+ T cells
CY75_1_CD45_CD8_3__S190_comb	T cell	CD8+ T cells	CD4+ T cells	CD4+ T cells
CY75_1_CD45_CD8_3__S97_comb	T cell	Natural Killer Cells	CD4+ T cells	CD4+ T cells
CY75_1_CD45_CD8_3__S99_comb	T cell	CD8+ T cells	CD4+ T cells	CD4+ T cells
CY75_1_CD45_CD8_7__S194_comb	T cell	CD8+ T cells	CD8+ T cells	CD8+ T cells
CY75_1_CD45_CD8_7__S196_comb	T cell	CD4+ T cells	CD4+ T cells	CD4+ T cells
CY75_1_CD45_CD8_7__S198_comb	T cell	CD8+ T cells	CD8+ T cells	CD8+ T cells
CY75_1_CD45_CD8_7__S200_comb	T cell	CD8+ T cells	CD4+ T cells	CD4+ T cells
CY75_1_CD45_CD8_7__S202_comb	T cell	CD8+ T cells	CD4+ T cells	CD4+ T cells
CY75_1_CD45_CD8_7__S203_comb	T cell	gamma delta T cells	CD8+ T cells	CD8+ T cells
CY75_1_CD45_CD8_7__S205_comb	T cell	CD4+ T cells	CD4+ T cells	CD4+ T cells
CY75_1_CD45_CD8_7__S206_comb	T cell	CD8+ T cells	CD8+ T cells	CD8+ T cells
CY75_1_CD45_CD8_7__S208_comb	T cell	CD8+ T cells	CD4+ T cells	CD4+ T cells
CY75_1_CD45_CD8_7__S209_comb	T cell	CD4+ T cells	CD4+ T cells	CD4+ T cells
CY75_1_CD45_CD8_7__S210_comb	T cell	Natural Killer Cells	CD4+ T cells	CD4+ T cells
CY75_1_CD45_CD8_7__S211_comb	T cell	CD8+ T cells	CD4+ T cells	CD4+ T cells
CY75_1_CD45_CD8_7__S212_comb	T cell	Natural Killer Cells	CD4+ T cells	CD4+ T cells
CY75_1_CD45_CD8_7__S214_comb	T cell	CD8+ T cells	CD8+ T cells	CD8+ T cells
CY75_1_CD45_CD8_7__S215_comb	T cell	CD8+ T cells	CD4+ T cells	CD4+ T cells
CY75_1_CD45_CD8_7__S216_comb	T cell	CD4+ T cells	CD4+ T cells	CD4+ T cells
CY75_1_CD45_CD8_7__S217_comb	T cell	CD4+ T cells	CD4+ T cells	CD4+ T cells
CY75_1_CD45_CD8_7__S218_comb	T cell	CD4+ T cells	CD4+ T cells	CD4+ T cells
CY75_1_CD45_CD8_7__S220_comb	T cell	CD8+ T cells	CD8+ T cells	CD8+ T cells
CY75_1_CD45_CD8_7__S221_comb	T cell	CD4+ T cells	CD4+ T cells	CD4+ T cells
CY75_1_CD45_CD8_7__S222_comb	T cell	CD4+ T cells	CD4+ T cells	CD4+ T cells
CY75_1_CD45_CD8_7__S223_comb	T cell	CD8+ T cells	CD4+ T cells	CD4+ T cells
CY75_1_CD45_CD8_7__S224_comb	T cell	CD8+ T cells	CD8+ T cells	CD8+ T cells
CY75_1_CD45_CD8_7__S225_comb	T cell	CD4+ T cells	CD4+ T cells	CD4+ T cells
CY75_1_CD45_CD8_7__S227_comb	T cell	hematopoietic cancer cell line	hematopoietic cancer cell line	hematopoietic cancer cell line
CY75_1_CD45_CD8_7__S228_comb	T cell	CD4+ T cells	CD8+ T cells	CD8+ T cells
CY75_1_CD45_CD8_7__S230_comb	T cell	monocyte	CD8+ T cells	CD8+ T cells
CY75_1_CD45_CD8_7__S231_comb	T cell	CD4+ T cells	CD4+ T cells	CD4+ T cells
CY75_1_CD45_CD8_7__S235_comb	T cell	CD4+ T cells	CD4+ T cells	CD4+ T cells
CY75_1_CD45_CD8_7__S236_comb	T cell	CD4+ T cells	CD4+ T cells	CD4+ T cells
CY75_1_CD45_CD8_7__S238_comb	T cell	CD4+ T cells	CD4+ T cells	CD4+ T cells
CY75_1_CD45_CD8_7__S240_comb	T cell	CD8+ T cells	CD8+ T cells	CD8+ T cells
CY75_1_CD45_CD8_7__S241_comb	T cell	CD8+ T cells	CD4+ T cells	CD4+ T cells
CY75_1_CD45_CD8_7__S242_comb	T cell	CD4+ T cells	CD4+ T cells	CD4+ T cells
CY75_1_CD45_CD8_7__S245_comb	T cell	CD8+ T cells	CD4+ T cells	CD4+ T cells
CY75_1_CD45_CD8_7__S247_comb	T cell	monocyte	SKCM_TCGA-FS-A1ZW-06	SKCM_TCGA-FS-A1ZW-06
CY75_1_CD45_CD8_7__S248_comb	T cell	CD8+ T cells	CD8+ T cells	CD8+ T cells
CY75_1_CD45_CD8_7__S249_comb	T cell	CD8+ T cells	CD4+ T cells	CD4+ T cells
CY75_1_CD45_CD8_7__S250_comb	T cell	CD4+ T cells	CD4+ T cells	CD4+ T cells
CY75_1_CD45_CD8_7__S252_comb	T cell	CD8+ T cells	CD8+ T cells	CD8+ T cells
CY75_1_CD45_CD8_7__S253_comb	T cell	CD8+ T cells	CD4+ T cells	CD4+ T cells
CY75_1_CD45_CD8_7__S254_comb	T cell	CD4+ T cells	CD4+ T cells	CD4+ T cells
CY75_1_CD45_CD8_7__S255_comb	T cell	CD8+ T cells	CD4+ T cells	CD4+ T cells
CY75_1_CD45_CD8_7__S256_comb	T cell	CD4+ T cells	CD4+ T cells	CD4+ T cells
CY75_1_CD45_CD8_7__S257_comb	T cell	CD4+ T cells	CD4+ T cells	CD4+ T cells
CY75_1_CD45_CD8_7__S258_comb	T cell	Natural Killer Cells	CD4+ T cells	CD4+ T cells
CY75_1_CD45_CD8_7__S259_comb	T cell	CD4+ T cells	SKCM_TCGA-FS-A1ZW-06	SKCM_TCGA-FS-A1ZW-06
CY75_1_CD45_CD8_7__S260_comb	T cell	CD8+ T cells	CD4+ T cells	CD4+ T cells
CY75_1_CD45_CD8_7__S262_comb	T cell	CD8+ T cells	CD4+ T cells	CD4+ T cells
CY75_1_CD45_CD8_7__S263_comb	T cell	CD8+ T cells	CD8+ T cells	CD8+ T cells
CY75_1_CD45_CD8_7__S265_comb	T cell	CD8+ T cells	CD8+ T cells	CD8+ T cells
CY75_1_CD45_CD8_7__S266_comb	T cell	CD4+ T cells	CD4+ T cells	CD4+ T cells
CY75_1_CD45_CD8_7__S268_comb	T cell	CD8+ T cells	CD4+ T cells	CD4+ T cells
CY75_1_CD45_CD8_7__S269_comb	T cell	CD8+ T cells	CD4+ T cells	CD4+ T cells
CY75_1_CD45_CD8_7__S271_comb	T cell	CD8+ T cells	CD8+ T cells	CD8+ T cells
CY75_1_CD45_CD8_7__S278_comb	T cell	monocyte	monocyte	monocyte
CY75_1_CD45_CD8_7__S279_comb	T cell	CD4+ T cells	CD4+ T cells	CD4+ T cells
CY75_1_CD45_CD8_7__S283_comb	T cell	CD8+ T cells	CD8+ T cells	CD8+ T cells
CY75_1_CD45_CD8_7__S285_comb	T cell	CD8+ T cells	CD4+ T cells	CD4+ T cells
CY75_1_CD45_CD8_7__S286_comb	T cell	CD4+ T cells	CD4+ T cells	CD4+ T cells
CY75_1_CD45_CD8_7__S287_comb	T cell	CD4+ T cells	CD4+ T cells	CD4+ T cells
CY75_1_CD45_CD8_7__S288_comb	T cell	CD4+ T cells	CD4+ T cells	CD4+ T cells
CY75_1_CD45_CD8_8__S289_comb	T cell	Natural Killer Cells	CD4+ T cells	CD4+ T cells
CY75_1_CD45_CD8_8__S290_comb	T cell	Natural Killer Cells	CD8+ T cells	CD8+ T cells
CY75_1_CD45_CD8_8__S291_comb	T cell	CD4+ T cells	CD4+ T cells	CD4+ T cells
CY75_1_CD45_CD8_8__S292_comb	T cell	Natural Killer Cells	CD4+ T cells	CD4+ T cells
CY75_1_CD45_CD8_8__S293_comb	T cell	CD4+ T cells	CD4+ T cells	CD4+ T cells
CY75_1_CD45_CD8_8__S295_comb	T cell	Natural Killer Cells	CD4+ T cells	CD4+ T cells
CY75_1_CD45_CD8_8__S296_comb	T cell	CD4+ T cells	CD4+ T cells	CD4+ T cells
CY75_1_CD45_CD8_8__S299_comb	T cell	CD4+ T cells	CD4+ T cells	CD4+ T cells
CY75_1_CD45_CD8_8__S300_comb	T cell	Natural Killer Cells	CD4+ T cells	CD4+ T cells
CY75_1_CD45_CD8_8__S302_comb	T cell	CD8+ T cells	CD8+ T cells	CD8+ T cells
CY75_1_CD45_CD8_8__S303_comb	T cell	CD8+ T cells	CD8+ T cells	CD8+ T cells
CY75_1_CD45_CD8_8__S304_comb	T cell	CD4+ T cells	CD4+ T cells	CD4+ T cells
CY75_1_CD45_CD8_8__S306_comb	T cell	CD4+ T cells	CD4+ T cells	CD4+ T cells
CY75_1_CD45_CD8_8__S312_comb	T cell	CD8+ T cells	CD8+ T cells	CD8+ T cells
CY75_1_CD45_CD8_8__S315_comb	T cell	CD4+ T cells	CD4+ T cells	CD4+ T cells
CY75_1_CD45_CD8_8__S316_comb	T cell	CD8+ T cells	CD8+ T cells	CD8+ T cells
CY75_1_CD45_CD8_8__S319_comb	T cell	CD4+ T cells	CD4+ T cells	CD4+ T cells
CY75_1_CD45_CD8_8__S320_comb	T cell	CD8+ T cells	CD4+ T cells	CD4+ T cells
CY75_1_CD45_CD8_8__S321_comb	T cell	CD4+ T cells	CD4+ T cells	CD4+ T cells
CY75_1_CD45_CD8_8__S322_comb	T cell	CD4+ T cells	CD4+ T cells	CD4+ T cells
CY75_1_CD45_CD8_8__S324_comb	T cell	Natural Killer Cells	CD4+ T cells	CD4+ T cells
CY75_1_CD45_CD8_8__S326_comb	T cell	CD8+ T cells	CD4+ T cells	CD4+ T cells
CY75_1_CD45_CD8_8__S327_comb	T cell	CD4+ T cells	CD4+ T cells	CD4+ T cells
CY75_1_CD45_CD8_8__S328_comb	T cell	CD8+ T cells	CD8+ T cells	CD8+ T cells
CY75_1_CD45_CD8_8__S331_comb	T cell	gamma delta T cells	CD4+ T cells	CD4+ T cells
CY75_1_CD45_CD8_8__S334_comb	T cell	Natural Killer Cells	CD4+ T cells	CD4+ T cells
CY75_1_CD45_CD8_8__S335_comb	T cell	CD4+ T cells	CD4+ T cells	CD4+ T cells
CY75_1_CD45_CD8_8__S336_comb	T cell	monocyte	SKCM_TCGA-EE-A3JA-06	SKCM_TCGA-EE-A3JA-06
CY75_1_CD45_CD8_8__S337_comb	T cell	CD8+ T cells	CD8+ T cells	CD8+ T cells
CY75_1_CD45_CD8_8__S338_comb	T cell	CD4+ T cells	CD4+ T cells	CD4+ T cells
CY75_1_CD45_CD8_8__S339_comb	T cell	CD4+ T cells	CD4+ T cells	CD4+ T cells
CY75_1_CD45_CD8_8__S341_comb	T cell	CD8+ T cells	CD4+ T cells	CD4+ T cells
CY75_1_CD45_CD8_8__S342_comb	T cell	CD4+ T cells	CD4+ T cells	CD4+ T cells
CY75_1_CD45_CD8_8__S343_comb	T cell	CD4+ T cells	CD4+ T cells	CD4+ T cells
CY75_1_CD45_CD8_8__S344_comb	T cell	Natural Killer Cells	Natural Killer Cells	Natural Killer Cells
CY75_1_CD45_CD8_8__S347_comb	T cell	CD4+ T cells	CD4+ T cells	CD4+ T cells
CY75_1_CD45_CD8_8__S348_comb	T cell	CD8+ T cells	CD4+ T cells	CD4+ T cells
CY75_1_CD45_CD8_8__S349_comb	T cell	CD4+ T cells	CD4+ T cells	CD4+ T cells
CY75_1_CD45_CD8_8__S350_comb	T cell	CD8+ T cells	CD4+ T cells	CD4+ T cells
CY75_1_CD45_CD8_8__S352_comb	T cell	CD8+ T cells	CD4+ T cells	CD4+ T cells
CY75_1_CD45_CD8_8__S354_comb	T cell	CD4+ T cells	CD4+ T cells	CD4+ T cells
CY75_1_CD45_CD8_8__S355_comb	T cell	CD4+ T cells	CD4+ T cells	CD4+ T cells
CY75_1_CD45_CD8_8__S356_comb	T cell	Natural Killer Cells	CD4+ T cells	CD4+ T cells
CY75_1_CD45_CD8_8__S357_comb	T cell	CD4+ T cells	CD4+ T cells	CD4+ T cells
CY75_1_CD45_CD8_8__S360_comb	T cell	CD4+ T cells	CD4+ T cells	CD4+ T cells
CY75_1_CD45_CD8_8__S361_comb	T cell	Natural Killer Cells	CD4+ T cells	CD4+ T cells
CY75_1_CD45_CD8_8__S362_comb	T cell	CD4+ T cells	CD4+ T cells	CD4+ T cells
CY75_1_CD45_CD8_8__S363_comb	T cell	Natural Killer Cells	CD4+ T cells	CD4+ T cells
CY75_1_CD45_CD8_8__S364_comb	T cell	CD4+ T cells	CD4+ T cells	CD4+ T cells
CY75_1_CD45_CD8_8__S367_comb	T cell	CD8+ T cells	CD4+ T cells	CD4+ T cells
CY75_1_CD45_CD8_8__S368_comb	T cell	CD8+ T cells	CD8+ T cells	CD8+ T cells
CY75_1_CD45_CD8_8__S372_comb	T cell	CD4+ T cells	CD4+ T cells	CD4+ T cells
CY75_1_CD45_CD8_8__S374_comb	T cell	CD4+ T cells	CD4+ T cells	CD4+ T cells
CY75_1_CD45_CD8_8__S375_comb	T cell	CD4+ T cells	CD4+ T cells	CD4+ T cells
CY75_1_CD45_CD8_8__S376_comb	T cell	CD4+ T cells	CD4+ T cells	CD4+ T cells
CY75_1_CD45_CD8_8__S378_comb	T cell	CD4+ T cells	CD4+ T cells	CD4+ T cells
CY75_1_CD45_CD8_8__S381_comb	T cell	thymus	SKCM_TCGA-FS-A1ZW-06	SKCM_TCGA-FS-A1ZW-06
CY75_1_CD45_CD8_8__S382_comb	T cell	CD4+ T cells	CD4+ T cells	CD4+ T cells
CY75_1_CD45_CD8_8__S383_comb	T cell	CD8+ T cells	CD4+ T cells	CD4+ T cells
CY75_1_CD45_CD8_8__S384_comb	T cell	CD8+ T cells	CD8+ T cells	CD8+ T cells
CY75_1FNA_A10_S490_comb	T cell	CD8+ T cells	CD4+ T cells	CD4+ T cells
CY75_1FNA_A12_S492_comb	T cell	CD4+ T cells	CD4+ T cells	CD4+ T cells
CY75_1FNA_B01_S493_comb	T cell	CD8+ T cells	CD8+ T cells	CD8+ T cells
CY75_1FNA_E03_S531_comb	T cell	Natural Killer Cells	CD4+ T cells	CD4+ T cells
CY75_1FNA_E07_S535_comb	T cell	CD4+ T cells	CD4+ T cells	CD4+ T cells
CY75_1FNA_E09_S537_comb	T cell	CD4+ T cells	CD4+ T cells	CD4+ T cells
CY75_1FNA_E11_S539_comb	T cell	CD8+ T cells	CD8+ T cells	CD8+ T cells
CY75_1FNA_E12_S540_comb	T cell	CD4+ T cells	CD4+ T cells	CD4+ T cells
CY75_1FNA_F01_S541_comb	T cell	CD4+ T cells	CD4+ T cells	CD4+ T cells
CY75_1FNA_F04_S544_comb	T cell	CD4+ T cells	CD4+ T cells	CD4+ T cells
CY75_1FNA_F06_S546_comb	T cell	CD4+ T cells	CD4+ T cells	CD4+ T cells
CY75_1FNA_F10_S550_comb	T cell	Natural Killer Cells	CD4+ T cells	CD4+ T cells
CY75_1FNA_F12_S552_comb	T cell	CD4+ T cells	CD4+ T cells	CD4+ T cells
CY75_1FNA_G01_S553_comb	T cell	CD8+ T cells	CD4+ T cells	CD4+ T cells
CY75_1FNA_G03_S555_comb	T cell	CD4+ T cells	CD4+ T cells	CD4+ T cells
CY75_1FNA_G04_S556_comb	T cell	CD4+ T cells	CD4+ T cells	CD4+ T cells
CY75_1FNA_G07_S559_comb	T cell	CD4+ T cells	CD4+ T cells	CD4+ T cells
CY75_1FNA_G09_S561_comb	T cell	CD4+ T cells	CD4+ T cells	CD4+ T cells
CY75_1FNA_G11_S563_comb	T cell	CD4+ T cells	CD4+ T cells	CD4+ T cells
CY75_1FNA_G12_S564_comb	T cell	Natural Killer Cells	CD8+ T cells	CD8+ T cells
CY75_1FNA_H02_S566_comb	T cell	CD4+ T cells	CD4+ T cells	CD4+ T cells
CY75_1FNA_H03_S567_comb	T cell	CD8+ T cells	CD4+ T cells	CD4+ T cells
CY75_1FNA_H08_S572_comb	T cell	CD4+ T cells	CD4+ T cells	CD4+ T cells
CY75_1FNA_H09_S573_comb	T cell	CD4+ T cells	CD4+ T cells	CD4+ T cells
CY75_1FNA_H11_S575_comb	T cell	CD4+ T cells	CD4+ T cells	CD4+ T cells
cy78-CD45-neg-2-A06-S582-comb	T cell	CD4+ T cells	CD4+ T cells	CD4+ T cells
cy79-p1-CD45-pos-PD1-neg-AS-C1-R2-B06-S498-comb	T cell	CD4+ T cells	CD4+ T cells	CD4+ T cells
cy79-p1-CD45-pos-PD1-neg-AS-C1-R2-C01-S505-comb	T cell	CD4+ T cells	CD4+ T cells	CD4+ T cells
cy79-p1-CD45-pos-PD1-neg-AS-C1-R2-C02-S506-comb	T cell	CD4+ T cells	CD4+ T cells	CD4+ T cells
cy79-p1-CD45-pos-PD1-neg-AS-C1-R2-C03-S507-comb	T cell	CD4+ T cells	CD4+ T cells	CD4+ T cells
cy79-p1-CD45-pos-PD1-neg-AS-C1-R2-C09-S513-comb	T cell	CD4+ T cells	CD4+ T cells	CD4+ T cells
cy79-p1-CD45-pos-PD1-neg-AS-C1-R2-D02-S518-comb	T cell	CD4+ T cells	CD4+ T cells	CD4+ T cells
cy79-p1-CD45-pos-PD1-neg-AS-C1-R2-D11-S527-comb	T cell	CD4+ T cells	CD4+ T cells	CD4+ T cells
cy79-p1-CD45-pos-PD1-neg-AS-C1-R2-D12-S528-comb	T cell	CD4+ T cells	CD4+ T cells	CD4+ T cells
cy79-p1-CD45-pos-PD1-neg-AS-C1-R2-E08-S536-comb	T cell	CD4+ T cells	CD4+ T cells	CD4+ T cells
cy79-p1-CD45-pos-PD1-neg-AS-C1-R2-E10-S538-comb	T cell	CD4+ T cells	CD4+ T cells	CD4+ T cells
cy79-p1-CD45-pos-PD1-neg-AS-C1-R2-E11-S539-comb	T cell	CD4+ T cells	CD4+ T cells	CD4+ T cells
cy79-p1-CD45-pos-PD1-neg-AS-C1-R2-F07-S547-comb	T cell	CD4+ T cells	CD4+ T cells	CD4+ T cells
cy79-p1-CD45-pos-PD1-neg-AS-C1-R2-F11-S551-comb	T cell	CD4+ T cells	CD4+ T cells	CD4+ T cells
cy79-p1-CD45-pos-PD1-neg-AS-C1-R2-G09-S561-comb	T cell	CD4+ T cells	CD4+ T cells	CD4+ T cells
cy79-p1-CD45-pos-PD1-neg-AS-C1-R2-H08-S572-comb	T cell	CD4+ T cells	CD4+ T cells	CD4+ T cells
cy79-p1-CD45-pos-PD1-neg-AS-C1-R2-H10-S574-comb	T cell	CD4+ T cells	CD4+ T cells	CD4+ T cells
cy79-p1-CD45-pos-PD1-pos-AS-C5-R1-A02-S194-comb	T cell	CD4+ T cells	CD4+ T cells	CD4+ T cells
cy79-p1-CD45-pos-PD1-pos-AS-C5-R1-A10-S202-comb	T cell	CD8+ T cells	CD4+ T cells	CD4+ T cells
cy79-p1-CD45-pos-PD1-pos-AS-C5-R1-B02-S206-comb	T cell	CD4+ T cells	CD4+ T cells	CD4+ T cells
cy79-p1-CD45-pos-PD1-pos-AS-C5-R1-B03-S207-comb	T cell	CD4+ T cells	CD4+ T cells	CD4+ T cells
cy79-p1-CD45-pos-PD1-pos-AS-C5-R1-B04-S208-comb	T cell	CD4+ T cells	CD4+ T cells	CD4+ T cells
cy79-p1-CD45-pos-PD1-pos-AS-C5-R1-B06-S210-comb	T cell	CD4+ T cells	CD4+ T cells	CD4+ T cells
cy79-p1-CD45-pos-PD1-pos-AS-C5-R1-B07-S211-comb	T cell	gamma delta T cells	gamma delta T cells	gamma delta T cells
cy79-p1-CD45-pos-PD1-pos-AS-C5-R1-B08-S212-comb	T cell	CD4+ T cells	CD4+ T cells	CD4+ T cells
cy79-p1-CD45-pos-PD1-pos-AS-C5-R1-B09-S213-comb	T cell	CD4+ T cells	CD4+ T cells	CD4+ T cells
cy79-p1-CD45-pos-PD1-pos-AS-C5-R1-B10-S214-comb	T cell	CD4+ T cells	CD4+ T cells	CD4+ T cells
cy79-p1-CD45-pos-PD1-pos-AS-C5-R1-B12-S216-comb	T cell	CD4+ T cells	CD4+ T cells	CD4+ T cells
cy79-p1-CD45-pos-PD1-pos-AS-C5-R1-C02-S218-comb	T cell	CD8+ T cells	CD4+ T cells	CD4+ T cells
cy79-p1-CD45-pos-PD1-pos-AS-C5-R1-C03-S219-comb	T cell	CD4+ T cells	CD4+ T cells	CD4+ T cells
cy79-p1-CD45-pos-PD1-pos-AS-C5-R1-C04-S220-comb	T cell	CD8+ T cells	CD4+ T cells	CD4+ T cells
cy79-p1-CD45-pos-PD1-pos-AS-C5-R1-C05-S221-comb	T cell	CD4+ T cells	CD4+ T cells	CD4+ T cells
cy79-p1-CD45-pos-PD1-pos-AS-C5-R1-C06-S222-comb	T cell	CD4+ T cells	CD4+ T cells	CD4+ T cells
cy79-p1-CD45-pos-PD1-pos-AS-C5-R1-C07-S223-comb	T cell	Natural Killer Cells	Natural Killer Cells	Natural Killer Cells
cy79-p1-CD45-pos-PD1-pos-AS-C5-R1-C08-S224-comb	T cell	CD4+ T cells	CD8+ T cells	CD8+ T cells
cy79-p1-CD45-pos-PD1-pos-AS-C5-R1-C09-S225-comb	T cell	CD8+ T cells	CD8+ T cells	CD8+ T cells
cy79-p1-CD45-pos-PD1-pos-AS-C5-R1-C10-S226-comb	T cell	CD4+ T cells	CD4+ T cells	CD4+ T cells
cy79-p1-CD45-pos-PD1-pos-AS-C5-R1-C11-S227-comb	T cell	CD4+ T cells	hematopoietic cancer cell line	hematopoietic cancer cell line
cy79-p1-CD45-pos-PD1-pos-AS-C5-R1-C12-S228-comb	T cell	CD4+ T cells	CD8+ T cells	CD8+ T cells
cy79-p1-CD45-pos-PD1-pos-AS-C5-R1-D01-S229-comb	T cell	CD4+ T cells	CD4+ T cells	CD4+ T cells
cy79-p1-CD45-pos-PD1-pos-AS-C5-R1-D02-S230-comb	T cell	CD8+ T cells	CD4+ T cells	CD4+ T cells
cy79-p1-CD45-pos-PD1-pos-AS-C5-R1-D03-S231-comb	T cell	CD4+ T cells	CD4+ T cells	CD4+ T cells
cy79-p1-CD45-pos-PD1-pos-AS-C5-R1-D05-S233-comb	T cell	CD4+ T cells	CD4+ T cells	CD4+ T cells
cy79-p1-CD45-pos-PD1-pos-AS-C5-R1-D06-S234-comb	T cell	CD4+ T cells	CD4+ T cells	CD4+ T cells
cy79-p1-CD45-pos-PD1-pos-AS-C5-R1-D07-S235-comb	T cell	CD8+ T cells	CD8+ T cells	CD8+ T cells
cy79-p1-CD45-pos-PD1-pos-AS-C5-R1-D08-S236-comb	T cell	Natural Killer Cells	CD4+ T cells	CD4+ T cells
cy79-p1-CD45-pos-PD1-pos-AS-C5-R1-D10-S238-comb	T cell	CD8+ T cells	CD4+ T cells	CD4+ T cells
cy79-p1-CD45-pos-PD1-pos-AS-C5-R1-F03-S255-comb	T cell	CD4+ T cells	CD4+ T cells	CD4+ T cells
cy79-p1-CD45-pos-PD1-pos-AS-C5-R1-F04-S256-comb	T cell	CD4+ T cells	CD4+ T cells	CD4+ T cells
cy79-p1-CD45-pos-PD1-pos-AS-C5-R1-F05-S257-comb	T cell	CD8+ T cells	CD8+ T cells	CD8+ T cells
cy79-p1-CD45-pos-PD1-pos-AS-C5-R1-F06-S258-comb	T cell	gamma delta T cells	gamma delta T cells	gamma delta T cells
cy79-p1-CD45-pos-PD1-pos-AS-C5-R1-F07-S259-comb	T cell	CD4+ T cells	CD4+ T cells	CD4+ T cells
cy79-p1-CD45-pos-PD1-pos-AS-C5-R1-F08-S260-comb	T cell	CD4+ T cells	CD4+ T cells	CD4+ T cells
cy79-p1-CD45-pos-PD1-pos-AS-C5-R1-F09-S261-comb	T cell	CD4+ T cells	CD4+ T cells	CD4+ T cells
cy79-p1-CD45-pos-PD1-pos-AS-C5-R1-F10-S262-comb	T cell	CD4+ T cells	CD4+ T cells	CD4+ T cells
cy79-p1-CD45-pos-PD1-pos-AS-C5-R1-F11-S263-comb	T cell	CD4+ T cells	CD4+ T cells	CD4+ T cells
cy79-p1-CD45-pos-PD1-pos-AS-C5-R1-F12-S264-comb	T cell	gamma delta T cells	CD4+ T cells	CD4+ T cells
cy79-p1-CD45-pos-PD1-pos-AS-C5-R1-G01-S265-comb	T cell	CD4+ T cells	CD4+ T cells	CD4+ T cells
cy79-p1-CD45-pos-PD1-pos-AS-C5-R1-G02-S266-comb	T cell	CD4+ T cells	CD4+ T cells	CD4+ T cells
cy79-p1-CD45-pos-PD1-pos-AS-C5-R1-G03-S267-comb	T cell	CD4+ T cells	CD4+ T cells	CD4+ T cells
cy79-p1-CD45-pos-PD1-pos-AS-C5-R1-G04-S268-comb	T cell	CD8+ T cells	CD8+ T cells	CD8+ T cells
cy79-p1-CD45-pos-PD1-pos-AS-C5-R1-G05-S269-comb	T cell	CD4+ T cells	CD4+ T cells	CD4+ T cells
cy79-p1-CD45-pos-PD1-pos-AS-C5-R1-G06-S270-comb	T cell	CD4+ T cells	CD4+ T cells	CD4+ T cells
cy79-p1-CD45-pos-PD1-pos-AS-C5-R1-G08-S272-comb	T cell	CD4+ T cells	CD4+ T cells	CD4+ T cells
cy79-p1-CD45-pos-PD1-pos-AS-C5-R1-G09-S273-comb	T cell	CD4+ T cells	CD4+ T cells	CD4+ T cells
cy79-p1-CD45-pos-PD1-pos-AS-C5-R1-G10-S274-comb	T cell	CD4+ T cells	CD4+ T cells	CD4+ T cells
cy79-p1-CD45-pos-PD1-pos-AS-C5-R1-G11-S275-comb	T cell	CD4+ T cells	CD4+ T cells	CD4+ T cells
cy79-p1-CD45-pos-PD1-pos-AS-C5-R1-G12-S276-comb	T cell	CD4+ T cells	CD4+ T cells	CD4+ T cells
cy79-p1-CD45-pos-PD1-pos-AS-C5-R1-H01-S277-comb	T cell	CD4+ T cells	CD4+ T cells	CD4+ T cells
cy79-p1-CD45-pos-PD1-pos-AS-C5-R1-H02-S278-comb	T cell	CD4+ T cells	CD4+ T cells	CD4+ T cells
cy79-p1-CD45-pos-PD1-pos-AS-C5-R1-H03-S279-comb	T cell	CD4+ T cells	CD4+ T cells	CD4+ T cells
cy79-p1-CD45-pos-PD1-pos-AS-C5-R1-H04-S280-comb	T cell	CD4+ T cells	CD4+ T cells	CD4+ T cells
cy79-p1-CD45-pos-PD1-pos-AS-C5-R1-H05-S281-comb	T cell	CD8+ T cells	CD4+ T cells	CD4+ T cells
cy79-p1-CD45-pos-PD1-pos-AS-C5-R1-H07-S283-comb	T cell	CD8+ T cells	CD8+ T cells	CD8+ T cells
cy79-p1-CD45-pos-PD1-pos-AS-C5-R1-H10-S286-comb	T cell	CD8+ T cells	CD8+ T cells	CD8+ T cells
cy79-p1-CD45-pos-PD1-pos-AS-C5-R1-H11-S287-comb	T cell	CD4+ T cells	CD4+ T cells	CD4+ T cells
cy79-p1-CD45-pos-PD1-pos-AS-C5-R1-H12-S288-comb	T cell	CD8+ T cells	CD8+ T cells	CD8+ T cells
cy79-p3-CD45-pos-PD1-neg-A07-S103-comb	T cell	CD4+ T cells	CD4+ T cells	CD4+ T cells
cy79-p3-CD45-pos-PD1-neg-A10-S106-comb	T cell	CD4+ T cells	CD4+ T cells	CD4+ T cells
cy79-p3-CD45-pos-PD1-neg-C09-S129-comb	T cell	CD4+ T cells	CD4+ T cells	CD4+ T cells
cy79-p3-CD45-pos-PD1-neg-E02-S146-comb	T cell	CD4+ T cells	CD4+ T cells	CD4+ T cells
cy79-p3-CD45-pos-PD1-neg-E04-S148-comb	T cell	CD4+ T cells	CD4+ T cells	CD4+ T cells
cy79-p3-CD45-pos-PD1-neg-E06-S150-comb	T cell	CD4+ T cells	CD4+ T cells	CD4+ T cells
cy79-p3-CD45-pos-PD1-neg-E07-S151-comb	T cell	CD4+ T cells	CD4+ T cells	CD4+ T cells
cy79-p3-CD45-pos-PD1-neg-E08-S152-comb	T cell	CD4+ T cells	CD4+ T cells	CD4+ T cells
cy79-p3-CD45-pos-PD1-neg-F09-S165-comb	T cell	CD4+ T cells	CD4+ T cells	CD4+ T cells
cy79-p3-CD45-pos-PD1-neg-F12-S168-comb	T cell	CD4+ T cells	CD4+ T cells	CD4+ T cells
cy79-p3-CD45-pos-PD1-pos-AS-C2-R1-A02-S386-comb	T cell	CD4+ T cells	CD4+ T cells	CD4+ T cells
cy79-p3-CD45-pos-PD1-pos-AS-C2-R1-A08-S392-comb	T cell	CD4+ T cells	CD4+ T cells	CD4+ T cells
cy79-p3-CD45-pos-PD1-pos-AS-C2-R1-A10-S394-comb	T cell	CD4+ T cells	CD4+ T cells	CD4+ T cells
cy79-p3-CD45-pos-PD1-pos-AS-C2-R1-A11-S395-comb	T cell	CD4+ T cells	CD4+ T cells	CD4+ T cells
cy79-p3-CD45-pos-PD1-pos-AS-C2-R1-A12-S396-comb	T cell	Natural Killer Cells	CD4+ T cells	CD4+ T cells
cy79-p3-CD45-pos-PD1-pos-AS-C2-R1-B01-S397-comb	T cell	CD8+ T cells	CD8+ T cells	CD8+ T cells
cy79-p3-CD45-pos-PD1-pos-AS-C2-R1-B02-S398-comb	T cell	gamma delta T cells	CD4+ T cells	CD4+ T cells
cy79-p3-CD45-pos-PD1-pos-AS-C2-R1-B03-S399-comb	T cell	CD4+ T cells	CD4+ T cells	CD4+ T cells
cy79-p3-CD45-pos-PD1-pos-AS-C2-R1-B05-S401-comb	T cell	gamma delta T cells	SKCM_TCGA-FR-A7UA-06	SKCM_TCGA-FR-A7UA-06
cy79-p3-CD45-pos-PD1-pos-AS-C2-R1-B06-S402-comb	T cell	CD4+ T cells	CD4+ T cells	CD4+ T cells
cy79-p3-CD45-pos-PD1-pos-AS-C2-R1-B07-S403-comb	T cell	CD4+ T cells	SKCM_TCGA-D3-A51H-06	SKCM_TCGA-D3-A51H-06
cy79-p3-CD45-pos-PD1-pos-AS-C2-R1-B08-S404-comb	T cell	Natural Killer Cells	CD8+ T cells	CD8+ T cells
cy79-p3-CD45-pos-PD1-pos-AS-C2-R1-B09-S405-comb	T cell	CD4+ T cells	CD4+ T cells	CD4+ T cells
cy79-p3-CD45-pos-PD1-pos-AS-C2-R1-B10-S406-comb	T cell	CD8+ T cells	CD8+ T cells	CD8+ T cells
cy79-p3-CD45-pos-PD1-pos-AS-C2-R1-B11-S407-comb	T cell	CD4+ T cells	CD4+ T cells	CD4+ T cells
cy79-p3-CD45-pos-PD1-pos-AS-C2-R1-B12-S408-comb	T cell	CD4+ T cells	CD4+ T cells	CD4+ T cells
cy79-p3-CD45-pos-PD1-pos-AS-C2-R1-C01-S409-comb	T cell	CD8+ T cells	CD4+ T cells	CD4+ T cells
cy79-p3-CD45-pos-PD1-pos-AS-C2-R1-C03-S411-comb	T cell	CD4+ T cells	CD4+ T cells	CD4+ T cells
cy79-p3-CD45-pos-PD1-pos-AS-C2-R1-C04-S412-comb	T cell	CD4+ T cells	CD4+ T cells	CD4+ T cells
cy79-p3-CD45-pos-PD1-pos-AS-C2-R1-C06-S414-comb	T cell	CD4+ T cells	CD4+ T cells	CD4+ T cells
cy79-p3-CD45-pos-PD1-pos-AS-C2-R1-C08-S416-comb	T cell	CD4+ T cells	CD4+ T cells	CD4+ T cells
cy79-p3-CD45-pos-PD1-pos-AS-C2-R1-C09-S417-comb	T cell	CD8+ T cells	CD8+ T cells	CD8+ T cells
cy79-p3-CD45-pos-PD1-pos-AS-C2-R1-C10-S418-comb	T cell	CD4+ T cells	CD4+ T cells	CD4+ T cells
cy79-p3-CD45-pos-PD1-pos-AS-C2-R1-C11-S419-comb	T cell	CD4+ T cells	CD4+ T cells	CD4+ T cells
cy79-p3-CD45-pos-PD1-pos-AS-C2-R1-C12-S420-comb	T cell	CD8+ T cells	CD8+ T cells	CD8+ T cells
cy79-p3-CD45-pos-PD1-pos-AS-C2-R1-D01-S421-comb	T cell	CD8+ T cells	CD4+ T cells	CD4+ T cells
cy79-p3-CD45-pos-PD1-pos-AS-C2-R1-D02-S422-comb	T cell	CD8+ T cells	CD4+ T cells	CD4+ T cells
cy79-p3-CD45-pos-PD1-pos-AS-C2-R1-D08-S428-comb	T cell	gamma delta T cells	gamma delta T cells	gamma delta T cells
cy79-p3-CD45-pos-PD1-pos-AS-C2-R1-D10-S430-comb	T cell	CD4+ T cells	CD4+ T cells	CD4+ T cells
cy79-p3-CD45-pos-PD1-pos-AS-C2-R1-D12-S432-comb	T cell	CD4+ T cells	CD4+ T cells	CD4+ T cells
cy79-p3-CD45-pos-PD1-pos-AS-C2-R1-E01-S433-comb	T cell	CD8+ T cells	CD4+ T cells	CD4+ T cells
cy79-p3-CD45-pos-PD1-pos-AS-C2-R1-E02-S434-comb	T cell	CD4+ T cells	CD4+ T cells	CD4+ T cells
cy79-p3-CD45-pos-PD1-pos-AS-C2-R1-E05-S437-comb	T cell	CD4+ T cells	CD4+ T cells	CD4+ T cells
cy79-p3-CD45-pos-PD1-pos-AS-C2-R1-E06-S438-comb	T cell	CD4+ T cells	CD4+ T cells	CD4+ T cells
cy79-p3-CD45-pos-PD1-pos-AS-C2-R1-E07-S439-comb	T cell	gamma delta T cells	gamma delta T cells	gamma delta T cells
cy79-p3-CD45-pos-PD1-pos-AS-C2-R1-E08-S440-comb	T cell	CD4+ T cells	CD4+ T cells	CD4+ T cells
cy79-p3-CD45-pos-PD1-pos-AS-C2-R1-E09-S441-comb	T cell	CD4+ T cells	CD4+ T cells	CD4+ T cells
cy79-p3-CD45-pos-PD1-pos-AS-C2-R1-E10-S442-comb	T cell	CD4+ T cells	CD4+ T cells	CD4+ T cells
cy79-p3-CD45-pos-PD1-pos-AS-C2-R1-E11-S443-comb	T cell	CD4+ T cells	CD4+ T cells	CD4+ T cells
cy79-p3-CD45-pos-PD1-pos-AS-C2-R1-E12-S444-comb	T cell	CD8+ T cells	CD4+ T cells	CD4+ T cells
cy79-p3-CD45-pos-PD1-pos-AS-C2-R1-F02-S446-comb	T cell	CD4+ T cells	CD4+ T cells	CD4+ T cells
cy79-p3-CD45-pos-PD1-pos-AS-C2-R1-F03-S447-comb	T cell	CD8+ T cells	CD4+ T cells	CD4+ T cells
cy79-p3-CD45-pos-PD1-pos-AS-C2-R1-F04-S448-comb	T cell	CD4+ T cells	CD4+ T cells	CD4+ T cells
cy79-p3-CD45-pos-PD1-pos-AS-C2-R1-F05-S449-comb	T cell	CD8+ T cells	CD8+ T cells	CD8+ T cells
cy79-p3-CD45-pos-PD1-pos-AS-C2-R1-F06-S450-comb	T cell	CD4+ T cells	CD4+ T cells	CD4+ T cells
cy79-p3-CD45-pos-PD1-pos-AS-C2-R1-F07-S451-comb	T cell	CD4+ T cells	CD4+ T cells	CD4+ T cells
cy79-p3-CD45-pos-PD1-pos-AS-C2-R1-F08-S452-comb	T cell	CD4+ T cells	CD4+ T cells	CD4+ T cells
cy79-p3-CD45-pos-PD1-pos-AS-C2-R1-F09-S453-comb	T cell	CD4+ T cells	CD4+ T cells	CD4+ T cells
cy79-p3-CD45-pos-PD1-pos-AS-C2-R1-F10-S454-comb	T cell	gamma delta T cells	CD4+ T cells	CD4+ T cells
cy79-p3-CD45-pos-PD1-pos-AS-C2-R1-F11-S455-comb	T cell	CD4+ T cells	CD4+ T cells	CD4+ T cells
cy79-p3-CD45-pos-PD1-pos-AS-C2-R1-F12-S456-comb	T cell	CD4+ T cells	CD4+ T cells	CD4+ T cells
cy79-p3-CD45-pos-PD1-pos-AS-C2-R1-G01-S457-comb	T cell	CD4+ T cells	CD4+ T cells	CD4+ T cells
cy79-p3-CD45-pos-PD1-pos-AS-C2-R1-G03-S459-comb	T cell	CD4+ T cells	CD4+ T cells	CD4+ T cells
cy79-p3-CD45-pos-PD1-pos-AS-C2-R1-G04-S460-comb	T cell	CD4+ T cells	CD4+ T cells	CD4+ T cells
cy79-p3-CD45-pos-PD1-pos-AS-C2-R1-G07-S463-comb	T cell	CD8+ T cells	CD8+ T cells	CD8+ T cells
cy79-p3-CD45-pos-PD1-pos-AS-C2-R1-G08-S464-comb	T cell	CD4+ T cells	CD4+ T cells	CD4+ T cells
cy79-p3-CD45-pos-PD1-pos-AS-C2-R1-G10-S466-comb	T cell	CD4+ T cells	CD4+ T cells	CD4+ T cells
cy79-p3-CD45-pos-PD1-pos-AS-C2-R1-G11-S467-comb	T cell	CD4+ T cells	CD4+ T cells	CD4+ T cells
cy79-p3-CD45-pos-PD1-pos-AS-C2-R1-G12-S468-comb	T cell	CD4+ T cells	CD4+ T cells	CD4+ T cells
cy79-p3-CD45-pos-PD1-pos-AS-C2-R1-H10-S478-comb	T cell	CD8+ T cells	CD8+ T cells	CD8+ T cells
cy79-p4-CD45-neg-PDL1-neg-D09-S1101-comb	T cell	CD4+ T cells	CD4+ T cells	CD4+ T cells
cy79-p4-CD45-pos-PD1-pos-A02-S290-comb	T cell	CD4+ T cells	CD4+ T cells	CD4+ T cells
cy79-p4-CD45-pos-PD1-pos-A03-S291-comb	T cell	CD4+ T cells	CD4+ T cells	CD4+ T cells
cy79-p4-CD45-pos-PD1-pos-A04-S292-comb	T cell	CD4+ T cells	CD4+ T cells	CD4+ T cells
cy79-p4-CD45-pos-PD1-pos-A07-S295-comb	T cell	CD8+ T cells	CD4+ T cells	CD4+ T cells
cy79-p4-CD45-pos-PD1-pos-A08-S296-comb	T cell	CD4+ T cells	CD4+ T cells	CD4+ T cells
cy79-p4-CD45-pos-PD1-pos-A09-S297-comb	T cell	CD4+ T cells	CD4+ T cells	CD4+ T cells
cy79-p4-CD45-pos-PD1-pos-A10-S298-comb	T cell	CD4+ T cells	CD4+ T cells	CD4+ T cells
cy79-p4-CD45-pos-PD1-pos-A11-S299-comb	T cell	CD4+ T cells	CD4+ T cells	CD4+ T cells
cy79-p4-CD45-pos-PD1-pos-B01-S301-comb	T cell	CD8+ T cells	CD8+ T cells	CD8+ T cells
cy79-p4-CD45-pos-PD1-pos-B02-S302-comb	T cell	CD4+ T cells	CD4+ T cells	CD4+ T cells
cy79-p4-CD45-pos-PD1-pos-B03-S303-comb	T cell	CD4+ T cells	CD4+ T cells	CD4+ T cells
cy79-p4-CD45-pos-PD1-pos-B04-S304-comb	T cell	CD8+ T cells	CD4+ T cells	CD4+ T cells
cy79-p4-CD45-pos-PD1-pos-B05-S305-comb	T cell	CD4+ T cells	CD4+ T cells	CD4+ T cells
cy79-p4-CD45-pos-PD1-pos-B06-S306-comb	T cell	CD4+ T cells	CD4+ T cells	CD4+ T cells
cy79-p4-CD45-pos-PD1-pos-B07-S307-comb	T cell	CD4+ T cells	CD4+ T cells	CD4+ T cells
cy79-p4-CD45-pos-PD1-pos-B08-S308-comb	T cell	CD4+ T cells	CD4+ T cells	CD4+ T cells
cy79-p4-CD45-pos-PD1-pos-B09-S309-comb	T cell	CD4+ T cells	CD4+ T cells	CD4+ T cells
cy79-p4-CD45-pos-PD1-pos-B12-S312-comb	T cell	CD4+ T cells	CD4+ T cells	CD4+ T cells
cy79-p4-CD45-pos-PD1-pos-C01-S313-comb	T cell	CD4+ T cells	CD4+ T cells	CD4+ T cells
cy79-p4-CD45-pos-PD1-pos-C02-S314-comb	T cell	gamma delta T cells	CD4+ T cells	CD4+ T cells
cy79-p4-CD45-pos-PD1-pos-C03-S315-comb	T cell	Natural Killer Cells	CD4+ T cells	CD4+ T cells
cy79-p4-CD45-pos-PD1-pos-C04-S316-comb	T cell	CD4+ T cells	CD4+ T cells	CD4+ T cells
cy79-p4-CD45-pos-PD1-pos-C05-S317-comb	T cell	CD4+ T cells	CD4+ T cells	CD4+ T cells
cy79-p4-CD45-pos-PD1-pos-C07-S319-comb	T cell	CD4+ T cells	CD4+ T cells	CD4+ T cells
cy79-p4-CD45-pos-PD1-pos-C09-S321-comb	T cell	CD4+ T cells	CD4+ T cells	CD4+ T cells
cy79-p4-CD45-pos-PD1-pos-C10-S322-comb	T cell	CD4+ T cells	CD4+ T cells	CD4+ T cells
cy79-p4-CD45-pos-PD1-pos-C11-S323-comb	T cell	CD4+ T cells	CD4+ T cells	CD4+ T cells
cy79-p4-CD45-pos-PD1-pos-D01-S325-comb	T cell	Natural Killer Cells	CD8+ T cells	CD8+ T cells
cy79-p4-CD45-pos-PD1-pos-D02-S326-comb	T cell	CD8+ T cells	CD4+ T cells	CD4+ T cells
cy79-p4-CD45-pos-PD1-pos-D03-S327-comb	T cell	CD4+ T cells	CD4+ T cells	CD4+ T cells
cy79-p4-CD45-pos-PD1-pos-D05-S329-comb	T cell	CD4+ T cells	CD4+ T cells	CD4+ T cells
cy79-p4-CD45-pos-PD1-pos-D06-S330-comb	T cell	CD4+ T cells	CD4+ T cells	CD4+ T cells
cy79-p4-CD45-pos-PD1-pos-D07-S331-comb	T cell	CD4+ T cells	CD4+ T cells	CD4+ T cells
cy79-p4-CD45-pos-PD1-pos-D08-S332-comb	T cell	Natural Killer Cells	CD4+ T cells	CD4+ T cells
cy79-p4-CD45-pos-PD1-pos-D09-S333-comb	T cell	CD4+ T cells	CD4+ T cells	CD4+ T cells
cy79-p4-CD45-pos-PD1-pos-D10-S334-comb	T cell	CD8+ T cells	CD8+ T cells	CD8+ T cells
cy79-p4-CD45-pos-PD1-pos-D11-S335-comb	T cell	CD8+ T cells	CD4+ T cells	CD4+ T cells
cy79-p4-CD45-pos-PD1-pos-E01-S337-comb	T cell	CD4+ T cells	CD4+ T cells	CD4+ T cells
cy79-p4-CD45-pos-PD1-pos-E02-S338-comb	T cell	CD4+ T cells	CD4+ T cells	CD4+ T cells
cy79-p4-CD45-pos-PD1-pos-E03-S339-comb	T cell	CD4+ T cells	CD4+ T cells	CD4+ T cells
cy79-p4-CD45-pos-PD1-pos-E07-S343-comb	T cell	CD4+ T cells	CD4+ T cells	CD4+ T cells
cy79-p4-CD45-pos-PD1-pos-E08-S344-comb	T cell	CD8+ T cells	CD4+ T cells	CD4+ T cells
cy79-p4-CD45-pos-PD1-pos-E09-S345-comb	T cell	CD4+ T cells	CD4+ T cells	CD4+ T cells
cy79-p4-CD45-pos-PD1-pos-E10-S346-comb	T cell	CD4+ T cells	CD4+ T cells	CD4+ T cells
cy79-p4-CD45-pos-PD1-pos-E11-S347-comb	T cell	gamma delta T cells	SKCM_TCGA-FR-A7UA-06	SKCM_TCGA-FR-A7UA-06
cy79-p4-CD45-pos-PD1-pos-E12-S348-comb	T cell	CD4+ T cells	CD4+ T cells	CD4+ T cells
cy79-p4-CD45-pos-PD1-pos-F01-S349-comb	T cell	CD4+ T cells	CD4+ T cells	CD4+ T cells
cy79-p4-CD45-pos-PD1-pos-F02-S350-comb	T cell	CD4+ T cells	CD4+ T cells	CD4+ T cells
cy79-p4-CD45-pos-PD1-pos-F03-S351-comb	T cell	B cells	B cells	B cells
cy79-p4-CD45-pos-PD1-pos-F04-S352-comb	T cell	CD8+ T cells	CD4+ T cells	CD4+ T cells
cy79-p4-CD45-pos-PD1-pos-F05-S353-comb	T cell	CD4+ T cells	CD4+ T cells	CD4+ T cells
cy79-p4-CD45-pos-PD1-pos-F06-S354-comb	T cell	CD4+ T cells	CD4+ T cells	CD4+ T cells
cy79-p4-CD45-pos-PD1-pos-F07-S355-comb	T cell	CD8+ T cells	CD4+ T cells	CD4+ T cells
cy79-p4-CD45-pos-PD1-pos-F09-S357-comb	T cell	CD4+ T cells	CD4+ T cells	CD4+ T cells
cy79-p4-CD45-pos-PD1-pos-F10-S358-comb	T cell	CD4+ T cells	CD4+ T cells	CD4+ T cells
cy79-p4-CD45-pos-PD1-pos-F11-S359-comb	T cell	CD4+ T cells	CD4+ T cells	CD4+ T cells
cy79-p4-CD45-pos-PD1-pos-F12-S360-comb	T cell	CD4+ T cells	CD4+ T cells	CD4+ T cells
cy79-p4-CD45-pos-PD1-pos-G01-S361-comb	T cell	CD4+ T cells	CD4+ T cells	CD4+ T cells
cy79-p4-CD45-pos-PD1-pos-G03-S363-comb	T cell	CD4+ T cells	CD4+ T cells	CD4+ T cells
cy79-p4-CD45-pos-PD1-pos-G04-S364-comb	T cell	CD4+ T cells	CD4+ T cells	CD4+ T cells
cy79-p4-CD45-pos-PD1-pos-G05-S365-comb	T cell	CD4+ T cells	CD4+ T cells	CD4+ T cells
cy79-p4-CD45-pos-PD1-pos-G06-S366-comb	T cell	CD8+ T cells	CD4+ T cells	CD4+ T cells
cy79-p4-CD45-pos-PD1-pos-G07-S367-comb	T cell	CD4+ T cells	CD4+ T cells	CD4+ T cells
cy79-p4-CD45-pos-PD1-pos-G08-S368-comb	T cell	gamma delta T cells	CD4+ T cells	CD4+ T cells
cy79-p4-CD45-pos-PD1-pos-G09-S369-comb	T cell	CD8+ T cells	CD4+ T cells	CD4+ T cells
cy79-p4-CD45-pos-PD1-pos-G10-S370-comb	T cell	CD8+ T cells	CD4+ T cells	CD4+ T cells
cy79-p4-CD45-pos-PD1-pos-G11-S371-comb	T cell	gamma delta T cells	CD4+ T cells	CD4+ T cells
cy79-p4-CD45-pos-PD1-pos-G12-S372-comb	T cell	CD8+ T cells	CD4+ T cells	CD4+ T cells
cy79-p4-CD45-pos-PD1-pos-H01-S373-comb	T cell	CD4+ T cells	CD4+ T cells	CD4+ T cells
cy79-p4-CD45-pos-PD1-pos-H02-S374-comb	T cell	CD4+ T cells	CD4+ T cells	CD4+ T cells
cy79-p4-CD45-pos-PD1-pos-H03-S375-comb	T cell	CD8+ T cells	CD4+ T cells	CD4+ T cells
cy79-p4-CD45-pos-PD1-pos-H05-S377-comb	T cell	CD4+ T cells	CD4+ T cells	CD4+ T cells
cy79-p4-CD45-pos-PD1-pos-H07-S379-comb	T cell	CD4+ T cells	CD4+ T cells	CD4+ T cells
cy79-p4-CD45-pos-PD1-pos-H08-S380-comb	T cell	CD4+ T cells	CD4+ T cells	CD4+ T cells
cy79-p4-CD45-pos-PD1-pos-H09-S381-comb	T cell	Natural Killer Cells	CD4+ T cells	CD4+ T cells
cy79-p4-CD45-pos-PD1-pos-H10-S382-comb	T cell	CD4+ T cells	CD4+ T cells	CD4+ T cells
cy79-p4-CD45-pos-PD1-pos-H11-S383-comb	T cell	CD8+ T cells	CD8+ T cells	CD8+ T cells
cy79-p4-CD45-pos-PD1-pos-H12-S384-comb	T cell	CD4+ T cells	CD4+ T cells	CD4+ T cells
cy79-p5-CD45-pos-PD1-pos-A02-S578-comb	T cell	CD8+ T cells	CD8+ T cells	CD8+ T cells
cy79-p5-CD45-pos-PD1-pos-A03-S579-comb	T cell	CD4+ T cells	CD4+ T cells	CD4+ T cells
cy79-p5-CD45-pos-PD1-pos-A04-S580-comb	T cell	CD8+ T cells	CD8+ T cells	CD8+ T cells
cy79-p5-CD45-pos-PD1-pos-A07-S583-comb	T cell	CD8+ T cells	CD8+ T cells	CD8+ T cells
cy79-p5-CD45-pos-PD1-pos-A08-S584-comb	T cell	CD8+ T cells	CD8+ T cells	CD8+ T cells
cy79-p5-CD45-pos-PD1-pos-A11-S587-comb	T cell	CD4+ T cells	CD4+ T cells	CD4+ T cells
cy79-p5-CD45-pos-PD1-pos-B01-S589-comb	T cell	CD4+ T cells	CD8+ T cells	CD8+ T cells
cy79-p5-CD45-pos-PD1-pos-B02-S590-comb	T cell	CD8+ T cells	CD4+ T cells	CD4+ T cells
cy79-p5-CD45-pos-PD1-pos-B03-S591-comb	T cell	CD4+ T cells	CD4+ T cells	CD4+ T cells
cy79-p5-CD45-pos-PD1-pos-B04-S592-comb	T cell	CD8+ T cells	CD8+ T cells	CD8+ T cells
cy79-p5-CD45-pos-PD1-pos-B05-S593-comb	T cell	CD8+ T cells	CD8+ T cells	CD8+ T cells
cy79-p5-CD45-pos-PD1-pos-B06-S594-comb	T cell	CD8+ T cells	CD8+ T cells	CD8+ T cells
cy79-p5-CD45-pos-PD1-pos-B08-S596-comb	T cell	CD4+ T cells	CD4+ T cells	CD4+ T cells
cy79-p5-CD45-pos-PD1-pos-B10-S598-comb	T cell	CD8+ T cells	CD8+ T cells	CD8+ T cells
cy79-p5-CD45-pos-PD1-pos-C01-S601-comb	T cell	CD8+ T cells	CD8+ T cells	CD8+ T cells
cy79-p5-CD45-pos-PD1-pos-C02-S602-comb	T cell	CD8+ T cells	CD8+ T cells	CD8+ T cells
cy79-p5-CD45-pos-PD1-pos-C04-S604-comb	T cell	CD4+ T cells	CD4+ T cells	CD4+ T cells
cy79-p5-CD45-pos-PD1-pos-C05-S605-comb	T cell	CD8+ T cells	CD8+ T cells	CD8+ T cells
cy79-p5-CD45-pos-PD1-pos-C06-S606-comb	T cell	CD8+ T cells	CD8+ T cells	CD8+ T cells
cy79-p5-CD45-pos-PD1-pos-C07-S607-comb	T cell	CD4+ T cells	CD4+ T cells	CD4+ T cells
cy79-p5-CD45-pos-PD1-pos-C08-S608-comb	T cell	CD4+ T cells	CD4+ T cells	CD4+ T cells
cy79-p5-CD45-pos-PD1-pos-C09-S609-comb	T cell	gamma delta T cells	CD8+ T cells	CD8+ T cells
cy79-p5-CD45-pos-PD1-pos-C10-S610-comb	T cell	CD4+ T cells	CD4+ T cells	CD4+ T cells
cy79-p5-CD45-pos-PD1-pos-C11-S611-comb	T cell	CD8+ T cells	CD8+ T cells	CD8+ T cells
cy79-p5-CD45-pos-PD1-pos-C12-S612-comb	T cell	CD8+ T cells	CD8+ T cells	CD8+ T cells
cy79-p5-CD45-pos-PD1-pos-D01-S613-comb	T cell	CD4+ T cells	CD4+ T cells	CD4+ T cells
cy79-p5-CD45-pos-PD1-pos-D02-S614-comb	T cell	CD8+ T cells	CD4+ T cells	CD4+ T cells
cy79-p5-CD45-pos-PD1-pos-D03-S615-comb	T cell	CD4+ T cells	CD4+ T cells	CD4+ T cells
cy79-p5-CD45-pos-PD1-pos-D04-S616-comb	T cell	CD4+ T cells	CD4+ T cells	CD4+ T cells
cy79-p5-CD45-pos-PD1-pos-D05-S617-comb	T cell	gamma delta T cells	gamma delta T cells	gamma delta T cells
cy79-p5-CD45-pos-PD1-pos-D06-S618-comb	T cell	CD4+ T cells	CD4+ T cells	CD4+ T cells
cy79-p5-CD45-pos-PD1-pos-D08-S620-comb	T cell	gamma delta T cells	CD4+ T cells	CD4+ T cells
cy79-p5-CD45-pos-PD1-pos-D10-S622-comb	T cell	gamma delta T cells	CD4+ T cells	CD4+ T cells
cy79-p5-CD45-pos-PD1-pos-D11-S623-comb	T cell	CD8+ T cells	CD8+ T cells	CD8+ T cells
cy79-p5-CD45-pos-PD1-pos-E01-S625-comb	T cell	CD4+ T cells	CD4+ T cells	CD4+ T cells
cy79-p5-CD45-pos-PD1-pos-E04-S628-comb	T cell	CD8+ T cells	SKCM_TCGA-FS-A1ZW-06	SKCM_TCGA-FS-A1ZW-06
cy79-p5-CD45-pos-PD1-pos-E05-S629-comb	T cell	CD8+ T cells	CD8+ T cells	CD8+ T cells
cy79-p5-CD45-pos-PD1-pos-E06-S630-comb	T cell	CD4+ T cells	SKCM_TCGA-FR-A7UA-06	SKCM_TCGA-FR-A7UA-06
cy79-p5-CD45-pos-PD1-pos-E09-S633-comb	T cell	CD8+ T cells	CD8+ T cells	CD8+ T cells
cy79-p5-CD45-pos-PD1-pos-E10-S634-comb	T cell	CD8+ T cells	CD8+ T cells	CD8+ T cells
cy79-p5-CD45-pos-PD1-pos-E11-S635-comb	T cell	CD4+ T cells	CD4+ T cells	CD4+ T cells
cy79-p5-CD45-pos-PD1-pos-F01-S637-comb	T cell	CD8+ T cells	CD4+ T cells	CD4+ T cells
cy79-p5-CD45-pos-PD1-pos-F02-S638-comb	T cell	CD4+ T cells	CD4+ T cells	CD4+ T cells
cy79-p5-CD45-pos-PD1-pos-F03-S639-comb	T cell	CD4+ T cells	CD4+ T cells	CD4+ T cells
cy79-p5-CD45-pos-PD1-pos-F04-S640-comb	T cell	CD4+ T cells	CD4+ T cells	CD4+ T cells
cy79-p5-CD45-pos-PD1-pos-F06-S642-comb	T cell	CD4+ T cells	CD4+ T cells	CD4+ T cells
cy79-p5-CD45-pos-PD1-pos-F07-S643-comb	T cell	CD8+ T cells	CD8+ T cells	CD8+ T cells
cy79-p5-CD45-pos-PD1-pos-F08-S644-comb	T cell	CD8+ T cells	CD8+ T cells	CD8+ T cells
cy79-p5-CD45-pos-PD1-pos-F10-S646-comb	T cell	CD8+ T cells	CD8+ T cells	CD8+ T cells
cy79-p5-CD45-pos-PD1-pos-F11-S647-comb	T cell	CD4+ T cells	CD4+ T cells	CD4+ T cells
cy79-p5-CD45-pos-PD1-pos-F12-S648-comb	T cell	gamma delta T cells	gamma delta T cells	gamma delta T cells
cy79-p5-CD45-pos-PD1-pos-G04-S652-comb	T cell	CD4+ T cells	CD4+ T cells	CD4+ T cells
cy79-p5-CD45-pos-PD1-pos-G05-S653-comb	T cell	CD4+ T cells	CD4+ T cells	CD4+ T cells
cy79-p5-CD45-pos-PD1-pos-G06-S654-comb	T cell	gamma delta T cells	CD4+ T cells	CD4+ T cells
cy79-p5-CD45-pos-PD1-pos-G07-S655-comb	T cell	CD8+ T cells	CD8+ T cells	CD8+ T cells
cy79-p5-CD45-pos-PD1-pos-G08-S656-comb	T cell	CD4+ T cells	CD4+ T cells	CD4+ T cells
cy79-p5-CD45-pos-PD1-pos-G09-S657-comb	T cell	CD8+ T cells	CD8+ T cells	CD8+ T cells
cy79-p5-CD45-pos-PD1-pos-G10-S658-comb	T cell	CD8+ T cells	CD8+ T cells	CD8+ T cells
cy79-p5-CD45-pos-PD1-pos-G11-S659-comb	T cell	CD4+ T cells	CD4+ T cells	CD4+ T cells
cy79-p5-CD45-pos-PD1-pos-G12-S660-comb	T cell	CD4+ T cells	CD4+ T cells	CD4+ T cells
cy79-p5-CD45-pos-PD1-pos-H01-S661-comb	T cell	CD4+ T cells	CD4+ T cells	CD4+ T cells
cy79-p5-CD45-pos-PD1-pos-H02-S662-comb	T cell	CD4+ T cells	CD4+ T cells	CD4+ T cells
cy79-p5-CD45-pos-PD1-pos-H03-S663-comb	T cell	CD4+ T cells	CD4+ T cells	CD4+ T cells
cy79-p5-CD45-pos-PD1-pos-H04-S664-comb	T cell	CD8+ T cells	CD8+ T cells	CD8+ T cells
cy79-p5-CD45-pos-PD1-pos-H06-S666-comb	T cell	CD8+ T cells	CD4+ T cells	CD4+ T cells
cy79-p5-CD45-pos-PD1-pos-H07-S667-comb	T cell	gamma delta T cells	CD4+ T cells	CD4+ T cells
cy79-p5-CD45-pos-PD1-pos-H08-S668-comb	T cell	CD8+ T cells	CD4+ T cells	CD4+ T cells
cy79-p5-CD45-pos-PD1-pos-H09-S669-comb	T cell	CD8+ T cells	CD8+ T cells	CD8+ T cells
cy79-p5-CD45-pos-PD1-pos-H11-S671-comb	T cell	gamma delta T cells	CD8+ T cells	CD8+ T cells
cy79-p5-CD45-pos-PD1-pos-H12-S672-comb	T cell	CD8+ T cells	CD8+ T cells	CD8+ T cells
cy80-CD45-neg-A03-S387-comb	T cell	CD8+ T cells	CD8+ T cells	CD8+ T cells
cy80-CD45-neg-A05-S389-comb	T cell	CD4+ T cells	CD4+ T cells	CD4+ T cells
cy80-CD45-neg-A07-S391-comb	T cell	CD4+ T cells	CD4+ T cells	CD4+ T cells
cy80-CD45-neg-A09-S393-comb	T cell	CD4+ T cells	CD4+ T cells	CD4+ T cells
cy80-CD45-neg-A11-S395-comb	T cell	CD4+ T cells	CD4+ T cells	CD4+ T cells
cy80-CD45-neg-A12-S396-comb	T cell	gamma delta T cells	CD4+ T cells	CD4+ T cells
cy80-CD45-neg-B06-S402-comb	T cell	CD8+ T cells	CD8+ T cells	CD8+ T cells
cy80-CD45-neg-B08-S404-comb	T cell	CD8+ T cells	CD4+ T cells	CD4+ T cells
cy80-CD45-neg-B11-S407-comb	T cell	CD4+ T cells	CD4+ T cells	CD4+ T cells
cy80-CD45-neg-B12-S408-comb	T cell	CD8+ T cells	CD4+ T cells	CD4+ T cells
cy80-CD45-neg-C01-S409-comb	T cell	CD4+ T cells	CD4+ T cells	CD4+ T cells
cy80-CD45-neg-C04-S412-comb	T cell	CD4+ T cells	CD4+ T cells	CD4+ T cells
cy80-CD45-neg-C05-S413-comb	T cell	CD8+ T cells	gamma delta T cells	gamma delta T cells
cy80-CD45-neg-C07-S415-comb	T cell	CD4+ T cells	CD4+ T cells	CD4+ T cells
cy80-CD45-neg-C11-S419-comb	T cell	CD4+ T cells	CD4+ T cells	CD4+ T cells
cy80-CD45-neg-C12-S420-comb	T cell	CD4+ T cells	CD4+ T cells	CD4+ T cells
cy80-CD45-neg-D03-S423-comb	T cell	CD4+ T cells	CD4+ T cells	CD4+ T cells
cy80-CD45-neg-D04-S424-comb	T cell	gamma delta T cells	gamma delta T cells	gamma delta T cells
cy80-CD45-neg-D05-S425-comb	T cell	CD4+ T cells	CD4+ T cells	CD4+ T cells
cy80-CD45-neg-D08-S428-comb	T cell	CD4+ T cells	CD4+ T cells	CD4+ T cells
cy80-CD45-neg-D09-S429-comb	T cell	CD4+ T cells	CD4+ T cells	CD4+ T cells
cy80-CD45-neg-D11-S431-comb	T cell	CD4+ T cells	CD4+ T cells	CD4+ T cells
cy80-CD45-neg-E04-S436-comb	T cell	CD4+ T cells	CD4+ T cells	CD4+ T cells
cy80-CD45-neg-E06-S438-comb	T cell	CD4+ T cells	CD4+ T cells	CD4+ T cells
cy80-CD45-neg-E07-S439-comb	T cell	CD8+ T cells	CD8+ T cells	CD8+ T cells
cy80-CD45-neg-E10-S442-comb	T cell	gamma delta T cells	gamma delta T cells	gamma delta T cells
cy80-CD45-neg-E11-S443-comb	T cell	CD4+ T cells	CD4+ T cells	CD4+ T cells
cy80-CD45-neg-F02-S446-comb	T cell	CD4+ T cells	CD4+ T cells	CD4+ T cells
cy80-CD45-neg-F04-S448-comb	T cell	CD8+ T cells	CD4+ T cells	CD4+ T cells
cy80-CD45-neg-F05-S449-comb	T cell	CD8+ T cells	CD4+ T cells	CD4+ T cells
cy80-CD45-neg-F06-S450-comb	T cell	CD8+ T cells	CD8+ T cells	CD8+ T cells
cy80-CD45-neg-F07-S451-comb	T cell	CD4+ T cells	CD4+ T cells	CD4+ T cells
cy80-CD45-neg-G01-S457-comb	T cell	CD4+ T cells	CD4+ T cells	CD4+ T cells
cy80-CD45-neg-G07-S463-comb	T cell	CD4+ T cells	CD4+ T cells	CD4+ T cells
cy80-CD45-neg-G08-S464-comb	T cell	CD4+ T cells	CD4+ T cells	CD4+ T cells
cy80-CD45-neg-G12-S468-comb	T cell	CD4+ T cells	CD4+ T cells	CD4+ T cells
cy80-CD45-neg-H03-S471-comb	T cell	CD4+ T cells	CD4+ T cells	CD4+ T cells
cy80-CD45-neg-H07-S475-comb	T cell	CD4+ T cells	CD4+ T cells	CD4+ T cells
cy80-CD45-neg-H11-S479-comb	T cell	CD4+ T cells	CD4+ T cells	CD4+ T cells
cy80-CD45-neg-H12-S480-comb	T cell	CD8+ T cells	CD8+ T cells	CD8+ T cells
cy80-Cd45-pos-Pd1-neg-S194-A02-S194-comb	T cell	CD4+ T cells	CD4+ T cells	CD4+ T cells
cy80-Cd45-pos-Pd1-neg-S196-A04-S196-comb	T cell	CD4+ T cells	CD4+ T cells	CD4+ T cells
cy80-Cd45-pos-Pd1-neg-S217-B01-S217-comb	T cell	CD4+ T cells	CD4+ T cells	CD4+ T cells
cy80-Cd45-pos-Pd1-neg-S224-B08-S224-comb	T cell	CD8+ T cells	CD4+ T cells	CD4+ T cells
cy80-Cd45-pos-Pd1-neg-S225-B09-S225-comb	T cell	CD4+ T cells	CD4+ T cells	CD4+ T cells
cy80-Cd45-pos-Pd1-neg-S226-B10-S226-comb	T cell	CD4+ T cells	CD4+ T cells	CD4+ T cells
cy80-Cd45-pos-Pd1-neg-S242-C02-S242-comb	T cell	CD4+ T cells	CD4+ T cells	CD4+ T cells
cy80-Cd45-pos-Pd1-neg-S243-C03-S243-comb	T cell	CD4+ T cells	CD4+ T cells	CD4+ T cells
cy80-Cd45-pos-Pd1-neg-S249-C09-S249-comb	T cell	CD4+ T cells	CD4+ T cells	CD4+ T cells
cy80-Cd45-pos-Pd1-neg-S251-C11-S251-comb	T cell	CD4+ T cells	CD4+ T cells	CD4+ T cells
cy80-Cd45-pos-Pd1-neg-S265-D01-S265-comb	T cell	CD4+ T cells	CD4+ T cells	CD4+ T cells
cy80-Cd45-pos-Pd1-neg-S268-D04-S268-comb	T cell	CD4+ T cells	CD4+ T cells	CD4+ T cells
cy80-Cd45-pos-Pd1-neg-S272-D08-S272-comb	T cell	CD4+ T cells	CD4+ T cells	CD4+ T cells
cy80-Cd45-pos-Pd1-neg-S290-E02-S290-comb	T cell	CD4+ T cells	CD4+ T cells	CD4+ T cells
cy80-Cd45-pos-Pd1-neg-S295-E07-S295-comb	T cell	CD4+ T cells	CD4+ T cells	CD4+ T cells
cy80-Cd45-pos-Pd1-neg-S299-E11-S299-comb	T cell	CD4+ T cells	CD4+ T cells	CD4+ T cells
cy80-Cd45-pos-Pd1-neg-S337-G01-S337-comb	T cell	CD4+ T cells	CD4+ T cells	CD4+ T cells
cy80-Cd45-pos-Pd1-neg-S340-G04-S340-comb	T cell	CD4+ T cells	CD4+ T cells	CD4+ T cells
cy80-Cd45-pos-Pd1-neg-S344-G08-S344-comb	T cell	CD4+ T cells	CD4+ T cells	CD4+ T cells
cy80-Cd45-pos-Pd1-neg-S347-G11-S347-comb	T cell	CD4+ T cells	CD4+ T cells	CD4+ T cells
cy80-Cd45-pos-Pd1-neg-S361-H01-S361-comb	T cell	CD4+ T cells	CD4+ T cells	CD4+ T cells
cy80-Cd45-pos-Pd1-neg-S362-H02-S362-comb	T cell	CD4+ T cells	CD4+ T cells	CD4+ T cells
cy80-Cd45-pos-Pd1-neg-S364-H04-S364-comb	T cell	CD4+ T cells	CD4+ T cells	CD4+ T cells
cy80-Cd45-pos-Pd1-neg-S368-H08-S368-comb	T cell	CD4+ T cells	CD4+ T cells	CD4+ T cells
cy80-CD45-pos-PD1-pos-A02-S98-comb	T cell	CD4+ T cells	CD4+ T cells	CD4+ T cells
cy80-Cd45-pos-PD1-pos-A04-S16-comb	T cell	CD4+ T cells	CD4+ T cells	CD4+ T cells
cy80-CD45-pos-PD1-pos-A05-S101-comb	T cell	CD4+ T cells	CD4+ T cells	CD4+ T cells
cy80-Cd45-pos-PD1-pos-A05-S17-comb	T cell	CD4+ T cells	CD4+ T cells	CD4+ T cells
cy80-CD45-pos-PD1-pos-A06-S102-comb	T cell	CD4+ T cells	CD4+ T cells	CD4+ T cells
cy80-Cd45-pos-PD1-pos-A06-S18-comb	T cell	CD4+ T cells	CD4+ T cells	CD4+ T cells
cy80-CD45-pos-PD1-pos-A07-S103-comb	T cell	CD4+ T cells	CD4+ T cells	CD4+ T cells
cy80-Cd45-pos-PD1-pos-A07-S19-comb	T cell	CD4+ T cells	CD4+ T cells	CD4+ T cells
cy80-Cd45-pos-PD1-pos-A08-S20-comb	T cell	gamma delta T cells	gamma delta T cells	gamma delta T cells
cy80-Cd45-pos-PD1-pos-A09-S21-comb	T cell	CD4+ T cells	CD4+ T cells	CD4+ T cells
cy80-CD45-pos-PD1-pos-A11-S107-comb	T cell	CD8+ T cells	CD4+ T cells	CD4+ T cells
cy80-Cd45-pos-PD1-pos-A11-S23-comb	T cell	CD4+ T cells	CD4+ T cells	CD4+ T cells
cy80-CD45-pos-PD1-pos-A12-S108-comb	T cell	CD8+ T cells	CD4+ T cells	CD4+ T cells
cy80-Cd45-pos-PD1-pos-A12-S24-comb	T cell	CD4+ T cells	CD4+ T cells	CD4+ T cells
cy80-CD45-pos-PD1-pos-B01-S109-comb	T cell	CD8+ T cells	CD8+ T cells	CD8+ T cells
cy80-Cd45-pos-PD1-pos-B01-S37-comb	T cell	CD4+ T cells	CD4+ T cells	CD4+ T cells
cy80-Cd45-pos-PD1-pos-B02-S38-comb	T cell	CD4+ T cells	CD4+ T cells	CD4+ T cells
cy80-CD45-pos-PD1-pos-B03-S111-comb	T cell	CD4+ T cells	CD4+ T cells	CD4+ T cells
cy80-Cd45-pos-PD1-pos-B03-S39-comb	T cell	CD4+ T cells	CD4+ T cells	CD4+ T cells
cy80-CD45-pos-PD1-pos-B04-S112-comb	T cell	CD8+ T cells	CD8+ T cells	CD8+ T cells
cy80-Cd45-pos-PD1-pos-B04-S40-comb	T cell	CD4+ T cells	CD4+ T cells	CD4+ T cells
cy80-CD45-pos-PD1-pos-B05-S113-comb	T cell	CD8+ T cells	CD8+ T cells	CD8+ T cells
cy80-Cd45-pos-PD1-pos-B05-S41-comb	T cell	CD8+ T cells	CD4+ T cells	CD4+ T cells
cy80-CD45-pos-PD1-pos-B06-S114-comb	T cell	CD4+ T cells	CD4+ T cells	CD4+ T cells
cy80-Cd45-pos-PD1-pos-B06-S42-comb	T cell	CD4+ T cells	CD4+ T cells	CD4+ T cells
cy80-CD45-pos-PD1-pos-B07-S115-comb	T cell	CD4+ T cells	hematopoietic cancer cell line	hematopoietic cancer cell line
cy80-Cd45-pos-PD1-pos-B07-S43-comb	T cell	CD4+ T cells	CD4+ T cells	CD4+ T cells
cy80-Cd45-pos-PD1-pos-B08-S44-comb	T cell	gamma delta T cells	CD8+ T cells	CD8+ T cells
cy80-CD45-pos-PD1-pos-B09-S117-comb	T cell	CD4+ T cells	CD4+ T cells	CD4+ T cells
cy80-Cd45-pos-PD1-pos-B09-S45-comb	T cell	CD4+ T cells	CD4+ T cells	CD4+ T cells
cy80-Cd45-pos-PD1-pos-B10-S46-comb	T cell	CD4+ T cells	CD4+ T cells	CD4+ T cells
cy80-CD45-pos-PD1-pos-B11-S119-comb	T cell	CD4+ T cells	CD4+ T cells	CD4+ T cells
cy80-Cd45-pos-PD1-pos-B11-S47-comb	T cell	CD4+ T cells	CD4+ T cells	CD4+ T cells
cy80-CD45-pos-PD1-pos-B12-S120-comb	T cell	CD8+ T cells	CD8+ T cells	CD8+ T cells
cy80-Cd45-pos-PD1-pos-B12-S48-comb	T cell	CD4+ T cells	CD4+ T cells	CD4+ T cells
cy80-CD45-pos-PD1-pos-C01-S121-comb	T cell	gamma delta T cells	gamma delta T cells	gamma delta T cells
cy80-Cd45-pos-PD1-pos-C01-S61-comb	T cell	CD4+ T cells	CD4+ T cells	CD4+ T cells
cy80-CD45-pos-PD1-pos-C02-S122-comb	T cell	CD4+ T cells	CD4+ T cells	CD4+ T cells
cy80-Cd45-pos-PD1-pos-C02-S62-comb	T cell	CD4+ T cells	CD4+ T cells	CD4+ T cells
cy80-CD45-pos-PD1-pos-C03-S123-comb	T cell	gamma delta T cells	gamma delta T cells	gamma delta T cells
cy80-Cd45-pos-PD1-pos-C03-S63-comb	T cell	CD8+ T cells	CD8+ T cells	CD8+ T cells
cy80-Cd45-pos-PD1-pos-C04-S64-comb	T cell	CD4+ T cells	CD4+ T cells	CD4+ T cells
cy80-CD45-pos-PD1-pos-C05-S125-comb	T cell	CD4+ T cells	CD4+ T cells	CD4+ T cells
cy80-Cd45-pos-PD1-pos-C05-S65-comb	T cell	CD4+ T cells	CD4+ T cells	CD4+ T cells
cy80-CD45-pos-PD1-pos-C06-S126-comb	T cell	CD4+ T cells	CD4+ T cells	CD4+ T cells
cy80-Cd45-pos-PD1-pos-C06-S66-comb	T cell	CD8+ T cells	CD8+ T cells	CD8+ T cells
cy80-Cd45-pos-PD1-pos-C07-S67-comb	T cell	CD8+ T cells	CD8+ T cells	CD8+ T cells
cy80-CD45-pos-PD1-pos-C08-S128-comb	T cell	gamma delta T cells	CD8+ T cells	CD8+ T cells
cy80-Cd45-pos-PD1-pos-C09-S69-comb	T cell	CD8+ T cells	CD8+ T cells	CD8+ T cells
cy80-CD45-pos-PD1-pos-C10-S130-comb	T cell	CD8+ T cells	CD4+ T cells	CD4+ T cells
cy80-Cd45-pos-PD1-pos-C10-S70-comb	T cell	CD4+ T cells	CD4+ T cells	CD4+ T cells
cy80-CD45-pos-PD1-pos-C11-S131-comb	T cell	CD4+ T cells	CD4+ T cells	CD4+ T cells
cy80-Cd45-pos-PD1-pos-C11-S71-comb	T cell	CD8+ T cells	gamma delta T cells	gamma delta T cells
cy80-CD45-pos-PD1-pos-C12-S132-comb	T cell	CD4+ T cells	CD4+ T cells	CD4+ T cells
cy80-CD45-pos-PD1-pos-D01-S133-comb	T cell	CD4+ T cells	CD4+ T cells	CD4+ T cells
cy80-CD45-pos-PD1-pos-D02-S134-comb	T cell	CD4+ T cells	CD4+ T cells	CD4+ T cells
cy80-Cd45-pos-PD1-pos-D02-S86-comb	T cell	CD4+ T cells	CD4+ T cells	CD4+ T cells
cy80-CD45-pos-PD1-pos-D03-S135-comb	T cell	gamma delta T cells	gamma delta T cells	gamma delta T cells
cy80-Cd45-pos-PD1-pos-D03-S87-comb	T cell	CD8+ T cells	CD8+ T cells	CD8+ T cells
cy80-CD45-pos-PD1-pos-D04-S136-comb	T cell	CD4+ T cells	CD4+ T cells	CD4+ T cells
cy80-CD45-pos-PD1-pos-D05-S137-comb	T cell	CD4+ T cells	CD4+ T cells	CD4+ T cells
cy80-Cd45-pos-PD1-pos-D05-S89-comb	T cell	CD4+ T cells	CD4+ T cells	CD4+ T cells
cy80-CD45-pos-PD1-pos-D06-S138-comb	T cell	CD4+ T cells	CD4+ T cells	CD4+ T cells
cy80-Cd45-pos-PD1-pos-D06-S90-comb	T cell	CD8+ T cells	CD8+ T cells	CD8+ T cells
cy80-CD45-pos-PD1-pos-D07-S139-comb	T cell	CD4+ T cells	CD4+ T cells	CD4+ T cells
cy80-Cd45-pos-PD1-pos-D07-S91-comb	T cell	CD4+ T cells	CD4+ T cells	CD4+ T cells
cy80-Cd45-pos-PD1-pos-D08-S92-comb	T cell	CD8+ T cells	CD4+ T cells	CD4+ T cells
cy80-Cd45-pos-PD1-pos-D09-S93-comb	T cell	CD4+ T cells	CD4+ T cells	CD4+ T cells
cy80-CD45-pos-PD1-pos-D10-S142-comb	T cell	CD4+ T cells	CD4+ T cells	CD4+ T cells
cy80-Cd45-pos-PD1-pos-D10-S94-comb	T cell	CD4+ T cells	CD4+ T cells	CD4+ T cells
cy80-Cd45-pos-PD1-pos-D11-S95-comb	T cell	CD4+ T cells	CD4+ T cells	CD4+ T cells
cy80-CD45-pos-PD1-pos-D12-S144-comb	T cell	CD8+ T cells	CD8+ T cells	CD8+ T cells
cy80-CD45-pos-PD1-pos-E02-S146-comb	T cell	CD4+ T cells	CD4+ T cells	CD4+ T cells
cy80-CD45-pos-PD1-pos-E03-S147-comb	T cell	CD4+ T cells	CD8+ T cells	CD8+ T cells
cy80-CD45-pos-PD1-pos-E04-S148-comb	T cell	CD4+ T cells	CD4+ T cells	CD4+ T cells
cy80-CD45-pos-PD1-pos-E05-S149-comb	T cell	CD4+ T cells	CD4+ T cells	CD4+ T cells
cy80-CD45-pos-PD1-pos-E06-S150-comb	T cell	CD4+ T cells	CD4+ T cells	CD4+ T cells
cy80-CD45-pos-PD1-pos-E10-S154-comb	T cell	CD4+ T cells	CD4+ T cells	CD4+ T cells
cy80-CD45-pos-PD1-pos-E11-S155-comb	T cell	CD4+ T cells	CD4+ T cells	CD4+ T cells
cy80-CD45-pos-PD1-pos-E12-S156-comb	T cell	CD8+ T cells	CD8+ T cells	CD8+ T cells
cy80-CD45-pos-PD1-pos-F01-S157-comb	T cell	CD4+ T cells	CD4+ T cells	CD4+ T cells
cy80-CD45-pos-PD1-pos-F03-S159-comb	T cell	CD4+ T cells	CD4+ T cells	CD4+ T cells
cy80-CD45-pos-PD1-pos-F04-S160-comb	T cell	gamma delta T cells	gamma delta T cells	gamma delta T cells
cy80-CD45-pos-PD1-pos-F05-S161-comb	T cell	CD8+ T cells	CD8+ T cells	CD8+ T cells
cy80-CD45-pos-PD1-pos-F07-S163-comb	T cell	CD4+ T cells	CD4+ T cells	CD4+ T cells
cy80-CD45-pos-PD1-pos-F08-S164-comb	T cell	CD4+ T cells	CD4+ T cells	CD4+ T cells
cy80-CD45-pos-PD1-pos-F09-S165-comb	T cell	CD4+ T cells	CD4+ T cells	CD4+ T cells
cy80-CD45-pos-PD1-pos-F10-S166-comb	T cell	gamma delta T cells	CD4+ T cells	CD4+ T cells
cy80-CD45-pos-PD1-pos-F11-S167-comb	T cell	gamma delta T cells	gamma delta T cells	gamma delta T cells
cy80-CD45-pos-PD1-pos-G01-S169-comb	T cell	CD8+ T cells	CD8+ T cells	CD8+ T cells
cy80-CD45-pos-PD1-pos-G04-S172-comb	T cell	CD8+ T cells	gamma delta T cells	gamma delta T cells
cy80-CD45-pos-PD1-pos-G05-S173-comb	T cell	CD8+ T cells	CD8+ T cells	CD8+ T cells
cy80-CD45-pos-PD1-pos-G07-S175-comb	T cell	CD4+ T cells	CD4+ T cells	CD4+ T cells
cy80-CD45-pos-PD1-pos-G08-S176-comb	T cell	CD8+ T cells	CD4+ T cells	CD4+ T cells
cy80-CD45-pos-PD1-pos-G09-S177-comb	T cell	CD4+ T cells	CD4+ T cells	CD4+ T cells
cy80-CD45-pos-PD1-pos-G10-S178-comb	T cell	gamma delta T cells	CD4+ T cells	CD4+ T cells
cy80-CD45-pos-PD1-pos-G11-S179-comb	T cell	gamma delta T cells	gamma delta T cells	gamma delta T cells
cy80-CD45-pos-PD1-pos-G12-S180-comb	T cell	CD8+ T cells	CD8+ T cells	CD8+ T cells
cy80-CD45-pos-PD1-pos-H02-S182-comb	T cell	CD4+ T cells	CD4+ T cells	CD4+ T cells
cy80-CD45-pos-PD1-pos-H03-S183-comb	T cell	CD4+ T cells	CD4+ T cells	CD4+ T cells
cy80-CD45-pos-PD1-pos-H04-S184-comb	T cell	CD4+ T cells	CD4+ T cells	CD4+ T cells
cy80-CD45-pos-PD1-pos-H05-S185-comb	T cell	CD4+ T cells	CD4+ T cells	CD4+ T cells
cy80-CD45-pos-PD1-pos-H06-S186-comb	T cell	CD4+ T cells	CD4+ T cells	CD4+ T cells
cy80-CD45-pos-PD1-pos-H07-S187-comb	T cell	CD8+ T cells	CD8+ T cells	CD8+ T cells
cy80-CD45-pos-PD1-pos-H09-S189-comb	T cell	CD4+ T cells	CD4+ T cells	CD4+ T cells
cy80-CD45-pos-PD1-pos-H12-S192-comb	T cell	CD4+ T cells	CD8+ T cells	CD8+ T cells
cy80-Cd45-pos-PD1-pos-S109-E01-S109-comb	T cell	CD4+ T cells	CD4+ T cells	CD4+ T cells
cy80-Cd45-pos-PD1-pos-S110-E02-S110-comb	T cell	CD4+ T cells	CD4+ T cells	CD4+ T cells
cy80-Cd45-pos-PD1-pos-S111-E03-S111-comb	T cell	CD4+ T cells	CD4+ T cells	CD4+ T cells
cy80-Cd45-pos-PD1-pos-S112-E04-S112-comb	T cell	gamma delta T cells	gamma delta T cells	gamma delta T cells
cy80-Cd45-pos-PD1-pos-S113-E05-S113-comb	T cell	CD8+ T cells	CD4+ T cells	CD4+ T cells
cy80-Cd45-pos-PD1-pos-S114-E06-S114-comb	T cell	CD8+ T cells	CD8+ T cells	CD8+ T cells
cy80-Cd45-pos-PD1-pos-S115-E07-S115-comb	T cell	gamma delta T cells	CD8+ T cells	CD8+ T cells
cy80-Cd45-pos-PD1-pos-S116-E08-S116-comb	T cell	CD8+ T cells	CD4+ T cells	CD4+ T cells
cy80-Cd45-pos-PD1-pos-S117-E09-S117-comb	T cell	CD8+ T cells	CD8+ T cells	CD8+ T cells
cy80-Cd45-pos-PD1-pos-S118-E10-S118-comb	T cell	CD4+ T cells	CD4+ T cells	CD4+ T cells
cy80-Cd45-pos-PD1-pos-S120-E12-S120-comb	T cell	CD4+ T cells	CD4+ T cells	CD4+ T cells
cy80-Cd45-pos-PD1-pos-S133-F01-S133-comb	T cell	CD4+ T cells	CD4+ T cells	CD4+ T cells
cy80-Cd45-pos-PD1-pos-S135-F03-S135-comb	T cell	CD8+ T cells	CD8+ T cells	CD8+ T cells
cy80-Cd45-pos-PD1-pos-S137-F05-S137-comb	T cell	gamma delta T cells	gamma delta T cells	gamma delta T cells
cy80-Cd45-pos-PD1-pos-S138-F06-S138-comb	T cell	CD4+ T cells	CD4+ T cells	CD4+ T cells
cy80-Cd45-pos-PD1-pos-S139-F07-S139-comb	T cell	CD4+ T cells	CD4+ T cells	CD4+ T cells
cy80-Cd45-pos-PD1-pos-S140-F08-S140-comb	T cell	CD8+ T cells	CD8+ T cells	CD8+ T cells
cy80-Cd45-pos-PD1-pos-S141-F09-S141-comb	T cell	CD8+ T cells	CD4+ T cells	CD4+ T cells
cy80-Cd45-pos-PD1-pos-S142-F10-S142-comb	T cell	CD4+ T cells	CD4+ T cells	CD4+ T cells
cy80-Cd45-pos-PD1-pos-S143-F11-S143-comb	T cell	CD4+ T cells	CD4+ T cells	CD4+ T cells
cy80-Cd45-pos-PD1-pos-S144-F12-S144-comb	T cell	CD4+ T cells	CD4+ T cells	CD4+ T cells
cy80-Cd45-pos-PD1-pos-S157-G01-S157-comb	T cell	CD4+ T cells	CD4+ T cells	CD4+ T cells
cy80-Cd45-pos-PD1-pos-S158-G02-S158-comb	T cell	CD4+ T cells	CD4+ T cells	CD4+ T cells
cy80-Cd45-pos-PD1-pos-S159-G03-S159-comb	T cell	CD4+ T cells	CD4+ T cells	CD4+ T cells
cy80-Cd45-pos-PD1-pos-S160-G04-S160-comb	T cell	CD4+ T cells	CD4+ T cells	CD4+ T cells
cy80-Cd45-pos-PD1-pos-S161-G05-S161-comb	T cell	CD4+ T cells	CD4+ T cells	CD4+ T cells
cy80-Cd45-pos-PD1-pos-S162-G06-S162-comb	T cell	CD4+ T cells	CD4+ T cells	CD4+ T cells
cy80-Cd45-pos-PD1-pos-S164-G08-S164-comb	T cell	CD8+ T cells	CD8+ T cells	CD8+ T cells
cy80-Cd45-pos-PD1-pos-S165-G09-S165-comb	T cell	CD8+ T cells	CD4+ T cells	CD4+ T cells
cy80-Cd45-pos-PD1-pos-S166-G10-S166-comb	T cell	CD4+ T cells	CD4+ T cells	CD4+ T cells
cy80-Cd45-pos-PD1-pos-S167-G11-S167-comb	T cell	CD4+ T cells	CD4+ T cells	CD4+ T cells
cy80-Cd45-pos-PD1-pos-S168-G12-S168-comb	T cell	CD4+ T cells	CD4+ T cells	CD4+ T cells
cy80-Cd45-pos-PD1-pos-S181-H01-S181-comb	T cell	CD8+ T cells	CD8+ T cells	CD8+ T cells
cy80-Cd45-pos-PD1-pos-S182-H02-S182-comb	T cell	CD4+ T cells	CD4+ T cells	CD4+ T cells
cy80-Cd45-pos-PD1-pos-S183-H03-S183-comb	T cell	CD8+ T cells	CD8+ T cells	CD8+ T cells
cy80-Cd45-pos-PD1-pos-S184-H04-S184-comb	T cell	gamma delta T cells	CD8+ T cells	CD8+ T cells
cy80-Cd45-pos-PD1-pos-S187-H07-S187-comb	T cell	gamma delta T cells	CD4+ T cells	CD4+ T cells
cy80-Cd45-pos-PD1-pos-S188-H08-S188-comb	T cell	CD4+ T cells	CD4+ T cells	CD4+ T cells
cy80-Cd45-pos-PD1-pos-S189-H09-S189-comb	T cell	CD4+ T cells	CD4+ T cells	CD4+ T cells
cy80-Cd45-pos-PD1-pos-S190-H10-S190-comb	T cell	gamma delta T cells	gamma delta T cells	gamma delta T cells
cy80-Cd45-pos-PD1-pos-S191-H11-S191-comb	T cell	CD8+ T cells	CD4+ T cells	CD4+ T cells
cy80-Cd45-pos-PD1-pos-S192-H12-S192-comb	T cell	CD4+ T cells	CD8+ T cells	CD8+ T cells
Cy81_FNA_CD45_A02_S194_comb	T cell	CD4+ T cells	CD4+ T cells	CD4+ T cells
Cy81_FNA_CD45_A03_S195_comb	T cell	CD8+ T cells	CD8+ T cells	CD8+ T cells
Cy81_FNA_CD45_A04_S196_comb	T cell	CD4+ T cells	CD4+ T cells	CD4+ T cells
Cy81_FNA_CD45_A05_S197_comb	T cell	CD4+ T cells	CD4+ T cells	CD4+ T cells
Cy81_FNA_CD45_A06_S198_comb	T cell	CD4+ T cells	CD4+ T cells	CD4+ T cells
Cy81_FNA_CD45_A07_S199_comb	T cell	CD4+ T cells	CD4+ T cells	CD4+ T cells
Cy81_FNA_CD45_A08_S200_comb	T cell	CD4+ T cells	CD4+ T cells	CD4+ T cells
Cy81_FNA_CD45_A09_S201_comb	T cell	Natural Killer Cells	CD8+ T cells	CD8+ T cells
Cy81_FNA_CD45_A10_S202_comb	T cell	CD4+ T cells	CD4+ T cells	CD4+ T cells
Cy81_FNA_CD45_A11_S203_comb	T cell	CD4+ T cells	CD4+ T cells	CD4+ T cells
Cy81_FNA_CD45_B01_S205_comb	T cell	CD4+ T cells	CD4+ T cells	CD4+ T cells
Cy81_FNA_CD45_B02_S206_comb	T cell	CD8+ T cells	CD8+ T cells	CD8+ T cells
Cy81_FNA_CD45_B04_S208_comb	T cell	gamma delta T cells	CD8+ T cells	CD8+ T cells
Cy81_FNA_CD45_B05_S209_comb	T cell	CD4+ T cells	CD4+ T cells	CD4+ T cells
Cy81_FNA_CD45_B06_S210_comb	T cell	Natural Killer Cells	CD8+ T cells	CD8+ T cells
Cy81_FNA_CD45_B07_S211_comb	T cell	CD4+ T cells	CD4+ T cells	CD4+ T cells
Cy81_FNA_CD45_B08_S212_comb	T cell	CD4+ T cells	CD4+ T cells	CD4+ T cells
Cy81_FNA_CD45_B12_S216_comb	T cell	CD4+ T cells	CD4+ T cells	CD4+ T cells
Cy81_FNA_CD45_C02_S218_comb	T cell	CD4+ T cells	CD4+ T cells	CD4+ T cells
Cy81_FNA_CD45_C03_S219_comb	T cell	CD4+ T cells	CD8+ T cells	CD8+ T cells
Cy81_FNA_CD45_C04_S220_comb	T cell	CD8+ T cells	CD8+ T cells	CD8+ T cells
Cy81_FNA_CD45_C06_S222_comb	T cell	CD4+ T cells	CD4+ T cells	CD4+ T cells
Cy81_FNA_CD45_C11_S227_comb	T cell	CD4+ T cells	CD4+ T cells	CD4+ T cells
Cy81_FNA_CD45_D02_S230_comb	T cell	CD4+ T cells	CD4+ T cells	CD4+ T cells
Cy81_FNA_CD45_D04_S232_comb	T cell	CD8+ T cells	CD8+ T cells	CD8+ T cells
Cy81_FNA_CD45_D06_S234_comb	T cell	CD8+ T cells	CD8+ T cells	CD8+ T cells
Cy81_FNA_CD45_D07_S235_comb	T cell	CD4+ T cells	CD4+ T cells	CD4+ T cells
Cy81_FNA_CD45_D11_S239_comb	T cell	gamma delta T cells	gamma delta T cells	gamma delta T cells
Cy81_FNA_CD45_E05_S245_comb	T cell	CD4+ T cells	CD4+ T cells	CD4+ T cells
Cy81_FNA_CD45_F01_S253_comb	T cell	CD4+ T cells	SKCM_TCGA-FS-A1ZW-06	SKCM_TCGA-FS-A1ZW-06
Cy81_FNA_CD45_F03_S255_comb	T cell	CD8+ T cells	CD8+ T cells	CD8+ T cells
Cy81_FNA_CD45_F04_S256_comb	T cell	CD8+ T cells	CD8+ T cells	CD8+ T cells
Cy81_FNA_CD45_F05_S257_comb	T cell	gamma delta T cells	CD4+ T cells	CD4+ T cells
Cy81_FNA_CD45_F07_S259_comb	T cell	CD4+ T cells	CD4+ T cells	CD4+ T cells
Cy81_FNA_CD45_F10_S262_comb	T cell	CD8+ T cells	CD8+ T cells	CD8+ T cells
Cy81_FNA_CD45_G01_S265_comb	T cell	CD4+ T cells	SKCM_TCGA-EE-A3JD-06	SKCM_TCGA-EE-A3JD-06
Cy81_FNA_CD45_G02_S266_comb	T cell	CD8+ T cells	CD8+ T cells	CD8+ T cells
Cy81_FNA_CD45_G05_S269_comb	T cell	CD8+ T cells	CD8+ T cells	CD8+ T cells
Cy81_FNA_CD45_G06_S270_comb	T cell	CD4+ T cells	CD4+ T cells	CD4+ T cells
Cy81_FNA_CD45_G12_S276_comb	T cell	CD4+ T cells	CD4+ T cells	CD4+ T cells
Cy81_FNA_CD45_H02_S278_comb	T cell	CD4+ T cells	CD4+ T cells	CD4+ T cells
Cy81_FNA_CD45_H07_S283_comb	T cell	CD4+ T cells	CD4+ T cells	CD4+ T cells
Cy81_FNA_CD45_H09_S285_comb	T cell	CD4+ T cells	CD4+ T cells	CD4+ T cells
cy82-CD45-pos-1-A07-S487-comb	T cell	CD4+ T cells	CD4+ T cells	CD4+ T cells
cy82-CD45-pos-1-B09-S501-comb	T cell	CD4+ T cells	CD4+ T cells	CD4+ T cells
cy82-CD45-pos-1-C04-S508-comb	T cell	Natural Killer Cells	CD8+ T cells	CD8+ T cells
cy82-CD45-pos-1-E06-S534-comb	T cell	CD4+ T cells	CD4+ T cells	CD4+ T cells
cy82-CD45-pos-1-E09-S537-comb	T cell	CD4+ T cells	CD4+ T cells	CD4+ T cells
cy82-CD45-pos-1-F08-S548-comb	T cell	CD4+ T cells	CD4+ T cells	CD4+ T cells
cy82-CD45-pos-1-G10-S562-comb	T cell	CD4+ T cells	CD4+ T cells	CD4+ T cells
cy82-CD45-pos-1-H09-S573-comb	T cell	CD4+ T cells	CD4+ T cells	CD4+ T cells
cy82-CD45-pos-2-A02-S482-comb	T cell	CD4+ T cells	CD4+ T cells	CD4+ T cells
cy82-CD45-pos-2-A05-S485-comb	T cell	CD4+ T cells	CD4+ T cells	CD4+ T cells
cy82-CD45-pos-2-A07-S487-comb	T cell	CD8+ T cells	CD8+ T cells	CD8+ T cells
cy82-CD45-pos-2-A10-S490-comb	T cell	CD4+ T cells	CD4+ T cells	CD4+ T cells
cy82-CD45-pos-2-A12-S492-comb	T cell	CD8+ T cells	CD4+ T cells	CD4+ T cells
cy82-CD45-pos-2-B02-S494-comb	T cell	CD4+ T cells	CD4+ T cells	CD4+ T cells
cy82-CD45-pos-2-B09-S501-comb	T cell	CD4+ T cells	CD4+ T cells	CD4+ T cells
cy82-CD45-pos-2-B10-S502-comb	T cell	CD4+ T cells	CD4+ T cells	CD4+ T cells
cy82-CD45-pos-2-D04-S520-comb	T cell	CD4+ T cells	CD4+ T cells	CD4+ T cells
cy82-CD45-pos-2-F01-S541-comb	T cell	CD4+ T cells	CD4+ T cells	CD4+ T cells
cy82-CD45-pos-2-F09-S549-comb	T cell	CD4+ T cells	CD4+ T cells	CD4+ T cells
cy82-CD45-pos-2-G03-S555-comb	T cell	CD4+ T cells	CD4+ T cells	CD4+ T cells
cy82-CD45-pos-3-B09-S21-comb	T cell	CD4+ T cells	CD4+ T cells	CD4+ T cells
cy82-CD45-pos-3-C07-S31-comb	T cell	CD4+ T cells	CD4+ T cells	CD4+ T cells
cy82-CD45-pos-3-G08-S80-comb	T cell	CD8+ T cells	CD8+ T cells	CD8+ T cells
cy82-CD45-pos-3-H10-S94-comb	T cell	CD4+ T cells	CD4+ T cells	CD4+ T cells
CY84_PRIM_POS_All_6_A07_S391_comb	T cell	Natural Killer Cells	CD4+ T cells	CD4+ T cells
CY84_PRIM_POS_All_6_A08_S392_comb	T cell	CD4+ T cells	CD4+ T cells	CD4+ T cells
CY84_PRIM_POS_All_6_C04_S412_comb	T cell	CD4+ T cells	CD4+ T cells	CD4+ T cells
CY84_PRIM_POS_All_6_C09_S417_comb	T cell	Natural Killer Cells	CD4+ T cells	CD4+ T cells
CY84_PRIM_POS_All_7_B11_S215_comb	T cell	CD4+ T cells	CD4+ T cells	CD4+ T cells
CY84_PRIM_POS_All_7_B12_S216_comb	T cell	CD4+ T cells	CD4+ T cells	CD4+ T cells
CY84_PRIM_POS_All_7_G05_S269_comb	T cell	gamma delta T cells	gamma delta T cells	gamma delta T cells
CY84_PRIM_POS_All_8_B08_S116_comb	T cell	CD4+ T cells	CD4+ T cells	CD4+ T cells
cy84_Primary_CD45_pos_A01_S385_comb	T cell	CD4+ T cells	CD8+ T cells	CD8+ T cells
cy84_Primary_CD45_pos_A06_S390_comb	T cell	CD4+ T cells	CD4+ T cells	CD4+ T cells
cy84_Primary_CD45_pos_A09_S393_comb	T cell	CD4+ T cells	CD4+ T cells	CD4+ T cells
cy84_Primary_CD45_pos_B04_S400_comb	T cell	CD4+ T cells	CD4+ T cells	CD4+ T cells
cy84_Primary_CD45_pos_B07_S403_comb	T cell	CD4+ T cells	CD4+ T cells	CD4+ T cells
cy84_Primary_CD45_pos_B09_S405_comb	T cell	CD4+ T cells	CD4+ T cells	CD4+ T cells
cy84_Primary_CD45_pos_B10_S406_comb	T cell	CD4+ T cells	CD4+ T cells	CD4+ T cells
cy84_Primary_CD45_pos_B11_S407_comb	T cell	CD4+ T cells	CD4+ T cells	CD4+ T cells
cy84_Primary_CD45_pos_B12_S408_comb	T cell	CD4+ T cells	CD4+ T cells	CD4+ T cells
cy84_Primary_CD45_pos_C03_S411_comb	T cell	CD4+ T cells	CD4+ T cells	CD4+ T cells
cy84_Primary_CD45_pos_C04_S412_comb	T cell	CD8+ T cells	CD4+ T cells	CD4+ T cells
cy84_Primary_CD45_pos_C05_S413_comb	T cell	CD4+ T cells	CD4+ T cells	CD4+ T cells
cy84_Primary_CD45_pos_C06_S414_comb	T cell	CD4+ T cells	CD4+ T cells	CD4+ T cells
cy84_Primary_CD45_pos_C10_S418_comb	T cell	CD4+ T cells	CD4+ T cells	CD4+ T cells
cy84_Primary_CD45_pos_D03_S423_comb	T cell	CD4+ T cells	CD4+ T cells	CD4+ T cells
cy84_Primary_CD45_pos_D06_S426_comb	T cell	CD8+ T cells	CD8+ T cells	CD8+ T cells
cy84_Primary_CD45_pos_D07_S427_comb	T cell	CD4+ T cells	CD4+ T cells	CD4+ T cells
cy84_Primary_CD45_pos_D09_S429_comb	T cell	CD4+ T cells	CD4+ T cells	CD4+ T cells
cy84_Primary_CD45_pos_D10_S430_comb	T cell	CD4+ T cells	CD4+ T cells	CD4+ T cells
cy84_Primary_CD45_pos_D11_S431_comb	T cell	CD4+ T cells	CD4+ T cells	CD4+ T cells
cy84_Primary_CD45_pos_E02_S434_comb	T cell	CD4+ T cells	CD4+ T cells	CD4+ T cells
cy84_Primary_CD45_pos_E04_S436_comb	T cell	CD4+ T cells	CD4+ T cells	CD4+ T cells
cy84_Primary_CD45_pos_E05_S437_comb	T cell	CD4+ T cells	CD4+ T cells	CD4+ T cells
cy84_Primary_CD45_pos_E09_S441_comb	T cell	CD4+ T cells	CD4+ T cells	CD4+ T cells
cy84_Primary_CD45_pos_G05_S461_comb	T cell	CD4+ T cells	CD4+ T cells	CD4+ T cells
cy84_Primary_CD45_pos_G06_S462_comb	T cell	CD4+ T cells	CD4+ T cells	CD4+ T cells
cy84_Primary_CD45_pos_G07_S463_comb	T cell	CD4+ T cells	CD4+ T cells	CD4+ T cells
cy84_Primary_CD45_pos_G08_S464_comb	T cell	CD4+ T cells	CD4+ T cells	CD4+ T cells
cy84_Primary_CD45_pos_G10_S466_comb	T cell	CD4+ T cells	CD4+ T cells	CD4+ T cells
cy84_Primary_CD45_pos_G12_S468_comb	T cell	CD4+ T cells	CD4+ T cells	CD4+ T cells
cy84_Primary_CD45_pos_H02_S470_comb	T cell	CD4+ T cells	CD4+ T cells	CD4+ T cells
cy84_Primary_CD45_pos_H03_S471_comb	T cell	CD4+ T cells	CD4+ T cells	CD4+ T cells
cy84_Primary_CD45_pos_H07_S475_comb	T cell	CD4+ T cells	CD8+ T cells	CD8+ T cells
cy84_Primary_CD45_pos_H09_S477_comb	T cell	CD4+ T cells	CD4+ T cells	CD4+ T cells
cy84_Primary_CD45_pos_H10_S478_comb	T cell	CD4+ T cells	CD4+ T cells	CD4+ T cells
cy84_Primary_CD45_pos_H11_S479_comb	T cell	CD4+ T cells	CD8+ T cells	CD8+ T cells
cy84-Met-CD45-pos-A04-S868-comb	T cell	CD4+ T cells	CD4+ T cells	CD4+ T cells
cy84-Met-CD45-pos-A11-S875-comb	T cell	CD4+ T cells	CD4+ T cells	CD4+ T cells
cy84-Met-CD45-pos-B02-S878-comb	T cell	CD4+ T cells	CD4+ T cells	CD4+ T cells
cy84-Met-CD45-pos-B05-S881-comb	T cell	CD4+ T cells	CD4+ T cells	CD4+ T cells
cy84-Met-CD45-pos-B07-S883-comb	T cell	CD4+ T cells	CD4+ T cells	CD4+ T cells
cy84-Met-CD45-pos-B08-S884-comb	T cell	CD4+ T cells	CD4+ T cells	CD4+ T cells
cy84-Met-CD45-pos-C07-S895-comb	T cell	CD4+ T cells	CD4+ T cells	CD4+ T cells
cy84-Met-CD45-pos-C08-S896-comb	T cell	CD8+ T cells	CD8+ T cells	CD8+ T cells
cy84-Met-CD45-pos-D03-S903-comb	T cell	CD4+ T cells	CD4+ T cells	CD4+ T cells
cy84-Met-CD45-pos-F04-S928-comb	T cell	CD4+ T cells	CD4+ T cells	CD4+ T cells
cy84-Met-CD45-pos-F09-S933-comb	T cell	CD8+ T cells	CD4+ T cells	CD4+ T cells
cy84-Met-CD45-pos-G01-S937-comb	T cell	CD4+ T cells	CD4+ T cells	CD4+ T cells
cy84-Met-CD45-pos-G05-S941-comb	T cell	CD4+ T cells	CD4+ T cells	CD4+ T cells
cy84-Met-CD45-pos-G07-S943-comb	T cell	CD4+ T cells	CD4+ T cells	CD4+ T cells
cy84-Met-CD45-pos-G09-S945-comb	T cell	CD8+ T cells	CD4+ T cells	CD4+ T cells
cy88_cd_45_pos_3_B03_S591_comb	T cell	CD4+ T cells	CD4+ T cells	CD4+ T cells
cy88_cd_45_pos_3_B05_S593_comb	T cell	CD4+ T cells	CD4+ T cells	CD4+ T cells
cy88_cd_45_pos_3_B07_S595_comb	T cell	CD8+ T cells	CD8+ T cells	CD8+ T cells
cy88_cd_45_pos_3_B09_S597_comb	T cell	CD4+ T cells	CD4+ T cells	CD4+ T cells
cy88_cd_45_pos_3_B11_S599_comb	T cell	CD8+ T cells	CD8+ T cells	CD8+ T cells
cy88_cd_45_pos_3_C01_S601_comb	T cell	gamma delta T cells	CD8+ T cells	CD8+ T cells
cy88_cd_45_pos_3_C07_S607_comb	T cell	CD8+ T cells	CD4+ T cells	CD4+ T cells
cy88_cd_45_pos_3_C09_S609_comb	T cell	CD4+ T cells	CD4+ T cells	CD4+ T cells
cy88_cd_45_pos_3_D03_S615_comb	T cell	CD8+ T cells	CD8+ T cells	CD8+ T cells
cy88_cd_45_pos_3_D09_S621_comb	T cell	CD4+ T cells	CD4+ T cells	CD4+ T cells
cy88_cd_45_pos_3_D11_S623_comb	T cell	CD8+ T cells	CD8+ T cells	CD8+ T cells
cy88_cd_45_pos_3_F04_S640_comb	T cell	CD4+ T cells	CD4+ T cells	CD4+ T cells
cy88_cd_45_pos_3_F07_S643_comb	T cell	CD4+ T cells	CD4+ T cells	CD4+ T cells
cy88_cd_45_pos_3_F09_S645_comb	T cell	CD4+ T cells	CD4+ T cells	CD4+ T cells
cy88_cd_45_pos_3_H08_S668_comb	T cell	CD4+ T cells	CD4+ T cells	CD4+ T cells
cy88_cd_45_pos_B01_S397_comb	T cell	CD4+ T cells	CD4+ T cells	CD4+ T cells
cy88_cd_45_pos_B07_S403_comb	T cell	CD8+ T cells	CD8+ T cells	CD8+ T cells
cy88_cd_45_pos_B09_S405_comb	T cell	CD8+ T cells	CD8+ T cells	CD8+ T cells
cy88_cd_45_pos_C02_S410_comb	T cell	CD8+ T cells	SKCM_TCGA-FS-A1ZW-06	SKCM_TCGA-FS-A1ZW-06
cy88_cd_45_pos_C03_S411_comb	T cell	CD8+ T cells	CD8+ T cells	CD8+ T cells
cy88_cd_45_pos_C05_S413_comb	T cell	CD4+ T cells	CD4+ T cells	CD4+ T cells
cy88_cd_45_pos_C07_S415_comb	T cell	CD8+ T cells	CD8+ T cells	CD8+ T cells
cy88_cd_45_pos_C09_S417_comb	T cell	CD4+ T cells	CD4+ T cells	CD4+ T cells
cy88_cd_45_pos_C11_S419_comb	T cell	CD4+ T cells	CD4+ T cells	CD4+ T cells
cy88_cd_45_pos_D02_S422_comb	T cell	CD8+ T cells	CD8+ T cells	CD8+ T cells
cy88_cd_45_pos_D11_S431_comb	T cell	CD8+ T cells	CD8+ T cells	CD8+ T cells
cy88_cd_45_pos_E01_S433_comb	T cell	CD8+ T cells	CD8+ T cells	CD8+ T cells
cy88_cd_45_pos_E03_S435_comb	T cell	CD8+ T cells	CD8+ T cells	CD8+ T cells
cy88_cd_45_pos_E07_S439_comb	T cell	CD4+ T cells	CD4+ T cells	CD4+ T cells
cy88_cd_45_pos_E09_S441_comb	T cell	CD4+ T cells	CD4+ T cells	CD4+ T cells
cy88_cd_45_pos_E11_S443_comb	T cell	CD4+ T cells	CD4+ T cells	CD4+ T cells
cy88_cd_45_pos_F03_S447_comb	T cell	CD8+ T cells	CD4+ T cells	CD4+ T cells
cy88_cd_45_pos_F04_S448_comb	T cell	CD8+ T cells	CD8+ T cells	CD8+ T cells
cy88_cd_45_pos_F07_S451_comb	T cell	CD8+ T cells	CD8+ T cells	CD8+ T cells
cy88_cd_45_pos_F09_S453_comb	T cell	CD4+ T cells	CD4+ T cells	CD4+ T cells
cy88_cd_45_pos_F11_S455_comb	T cell	CD8+ T cells	CD8+ T cells	CD8+ T cells
cy88_cd_45_pos_G01_S457_comb	T cell	CD8+ T cells	CD8+ T cells	CD8+ T cells
cy88_cd_45_pos_G02_S458_comb	T cell	CD4+ T cells	CD4+ T cells	CD4+ T cells
cy88_cd_45_pos_G03_S459_comb	T cell	CD4+ T cells	CD4+ T cells	CD4+ T cells
cy88_cd_45_pos_G11_S467_comb	T cell	CD4+ T cells	CD4+ T cells	CD4+ T cells
cy88_cd_45_pos_H06_S474_comb	T cell	CD8+ T cells	CD8+ T cells	CD8+ T cells
cy88_cd_45_pos_H07_S475_comb	T cell	CD4+ T cells	CD4+ T cells	CD4+ T cells
cy88_cd_45_pos_H10_S478_comb	T cell	CD4+ T cells	CD4+ T cells	CD4+ T cells
cy88_cd_45_pos_H11_S479_comb	T cell	CD8+ T cells	CD8+ T cells	CD8+ T cells
cy88_cd45pos_5_B03_S207_comb	T cell	gamma delta T cells	CD4+ T cells	CD4+ T cells
cy88_cd45pos_5_C03_S219_comb	T cell	CD4+ T cells	CD4+ T cells	CD4+ T cells
cy88_cd45pos_5_E01_S241_comb	T cell	monocyte	SKCM_TCGA-EE-A3JE-06	SKCM_TCGA-EE-A3JE-06
cy88_cd45pos_5_E05_S245_comb	T cell	CD8+ T cells	CD8+ T cells	CD8+ T cells
cy88_cd45pos_5_F05_S257_comb	T cell	CD8+ T cells	CD4+ T cells	CD4+ T cells
cy88_cd45pos_5_G02_S266_comb	T cell	CD8+ T cells	CD8+ T cells	CD8+ T cells
CY88CD45_150813_B01_S301_comb	T cell	CD4+ T cells	CD4+ T cells	CD4+ T cells
CY88CD45_150813_B03_S303_comb	T cell	CD8+ T cells	CD4+ T cells	CD4+ T cells
CY88CD45_150813_B07_S307_comb	T cell	CD4+ T cells	CD4+ T cells	CD4+ T cells
CY88CD45_150813_B09_S309_comb	T cell	CD4+ T cells	CD4+ T cells	CD4+ T cells
CY88CD45_150813_C05_S317_comb	T cell	CD8+ T cells	CD8+ T cells	CD8+ T cells
CY88CD45_150813_C09_S321_comb	T cell	CD4+ T cells	CD4+ T cells	CD4+ T cells
CY88CD45_150813_D01_S325_comb	T cell	CD4+ T cells	CD4+ T cells	CD4+ T cells
CY88CD45_150813_D04_S328_comb	T cell	CD4+ T cells	SKCM_TCGA-EE-A3JA-06	SKCM_TCGA-EE-A3JA-06
CY88CD45_150813_E01_S337_comb	T cell	CD8+ T cells	CD8+ T cells	CD8+ T cells
CY88CD45_150813_E06_S342_comb	T cell	CD8+ T cells	CD8+ T cells	CD8+ T cells
CY88CD45_150813_E07_S343_comb	T cell	CD8+ T cells	SKCM_TCGA-EB-A5VV-06	SKCM_TCGA-EB-A5VV-06
CY88CD45_150813_E08_S344_comb	T cell	CD8+ T cells	CD8+ T cells	CD8+ T cells
CY88CD45_150813_E11_S347_comb	T cell	CD4+ T cells	CD4+ T cells	CD4+ T cells
CY88CD45_150813_F01_S349_comb	T cell	CD4+ T cells	CD8+ T cells	CD8+ T cells
CY88CD45_150813_F09_S357_comb	T cell	monocyte	SKCM_TCGA-FR-A7UA-06	SKCM_TCGA-FR-A7UA-06
CY88CD45_150813_F11_S359_comb	T cell	CD4+ T cells	CD4+ T cells	CD4+ T cells
CY88CD45_150813_G02_S362_comb	T cell	CD8+ T cells	CD4+ T cells	CD4+ T cells
CY88CD45_150813_G05_S365_comb	T cell	CD8+ T cells	CD8+ T cells	CD8+ T cells
CY88CD45_150813_G07_S367_comb	T cell	monocyte	SKCM_TCGA-EB-A5VV-06	SKCM_TCGA-EB-A5VV-06
CY88CD45_150813_G09_S369_comb	T cell	CD8+ T cells	CD8+ T cells	CD8+ T cells
CY88CD45_150813_H01_S373_comb	T cell	CD4+ T cells	SKCM_TCGA-FS-A1ZW-06	SKCM_TCGA-FS-A1ZW-06
CY88CD45_150813_H10_S382_comb	T cell	CD8+ T cells	CD8+ T cells	CD8+ T cells
CY88CD45_150813_H11_S383_comb	T cell	CD8+ T cells	CD8+ T cells	CD8+ T cells
CY88CD45POS_2_B01_S397_comb	T cell	CD4+ T cells	CD4+ T cells	CD4+ T cells
CY88CD45POS_2_B05_S401_comb	T cell	CD8+ T cells	CD4+ T cells	CD4+ T cells
CY88CD45POS_2_C03_S411_comb	T cell	CD4+ T cells	CD4+ T cells	CD4+ T cells
CY88CD45POS_2_C05_S413_comb	T cell	CD4+ T cells	CD4+ T cells	CD4+ T cells
CY88CD45POS_2_C07_S415_comb	T cell	CD4+ T cells	CD4+ T cells	CD4+ T cells
CY88CD45POS_2_C09_S417_comb	T cell	CD4+ T cells	CD4+ T cells	CD4+ T cells
CY88CD45POS_2_C11_S419_comb	T cell	CD4+ T cells	CD4+ T cells	CD4+ T cells
CY88CD45POS_2_D03_S423_comb	T cell	CD4+ T cells	CD4+ T cells	CD4+ T cells
CY88CD45POS_2_D07_S427_comb	T cell	CD8+ T cells	CD4+ T cells	CD4+ T cells
CY88CD45POS_2_D09_S429_comb	T cell	CD4+ T cells	CD4+ T cells	CD4+ T cells
CY88CD45POS_2_D11_S431_comb	T cell	CD4+ T cells	CD4+ T cells	CD4+ T cells
CY88CD45POS_2_E03_S435_comb	T cell	CD8+ T cells	CD8+ T cells	CD8+ T cells
CY88CD45POS_2_E05_S437_comb	T cell	CD4+ T cells	CD4+ T cells	CD4+ T cells
CY88CD45POS_2_F03_S447_comb	T cell	CD4+ T cells	CD8+ T cells	CD8+ T cells
CY88CD45POS_2_F05_S449_comb	T cell	CD4+ T cells	CD4+ T cells	CD4+ T cells
CY88CD45POS_2_F11_S455_comb	T cell	CD4+ T cells	CD4+ T cells	CD4+ T cells
CY88CD45POS_2_G04_S460_comb	T cell	CD8+ T cells	CD4+ T cells	CD4+ T cells
CY88CD45POS_2_G09_S465_comb	T cell	CD4+ T cells	CD4+ T cells	CD4+ T cells
CY88CD45POS_7_B03_S207_comb	T cell	CD4+ T cells	CD4+ T cells	CD4+ T cells
CY88CD45POS_7_B05_S209_comb	T cell	CD4+ T cells	CD4+ T cells	CD4+ T cells
CY88CD45POS_7_B07_S211_comb	T cell	CD4+ T cells	CD4+ T cells	CD4+ T cells
CY88CD45POS_7_C09_S225_comb	T cell	CD4+ T cells	CD4+ T cells	CD4+ T cells
CY88CD45POS_7_D02_S230_comb	T cell	monocyte	SKCM_TCGA-EE-A3JA-06	SKCM_TCGA-EE-A3JA-06
CY88CD45POS_7_D05_S233_comb	T cell	CD4+ T cells	CD4+ T cells	CD4+ T cells
CY88CD45POS_7_D07_S235_comb	T cell	CD4+ T cells	CD4+ T cells	CD4+ T cells
CY88CD45POS_7_D09_S237_comb	T cell	CD4+ T cells	CD4+ T cells	CD4+ T cells
CY88CD45POS_7_E01_S241_comb	T cell	monocyte	CD4+ T cells	CD4+ T cells
CY88CD45POS_7_E05_S245_comb	T cell	CD4+ T cells	CD4+ T cells	CD4+ T cells
CY88CD45POS_7_E07_S247_comb	T cell	CD8+ T cells	CD8+ T cells	CD8+ T cells
CY88CD45POS_7_F01_S253_comb	T cell	CD8+ T cells	CD8+ T cells	CD8+ T cells
CY88CD45POS_7_F07_S259_comb	T cell	CD4+ T cells	CD4+ T cells	CD4+ T cells
CY88CD45POS_7_G02_S266_comb	T cell	CD8+ T cells	CD4+ T cells	CD4+ T cells
CY88CD45POS_7_G05_S269_comb	T cell	dura mater	SKCM_TCGA-FS-A1ZW-06	SKCM_TCGA-FS-A1ZW-06
CY88CD45POS_7_G07_S271_comb	T cell	Natural Killer Cells	CD4+ T cells	CD4+ T cells
CY88CD45POS_7_H03_S279_comb	T cell	CD8+ T cells	CD4+ T cells	CD4+ T cells
CY88CD45POS_7_H05_S281_comb	T cell	CD4+ T cells	CD4+ T cells	CD4+ T cells
CY89A_CD45_POS_10_A04_S196_comb	T cell	CD4+ T cells	CD4+ T cells	CD4+ T cells
CY89A_CD45_POS_10_A05_S197_comb	T cell	CD4+ T cells	CD4+ T cells	CD4+ T cells
CY89A_CD45_POS_10_A06_S198_comb	T cell	CD4+ T cells	CD4+ T cells	CD4+ T cells
CY89A_CD45_POS_10_A10_S202_comb	T cell	CD4+ T cells	CD4+ T cells	CD4+ T cells
CY89A_CD45_POS_10_B02_S206_comb	T cell	CD4+ T cells	CD4+ T cells	CD4+ T cells
CY89A_CD45_POS_10_B07_S211_comb	T cell	CD8+ T cells	CD8+ T cells	CD8+ T cells
CY89A_CD45_POS_10_B12_S216_comb	T cell	CD8+ T cells	CD4+ T cells	CD4+ T cells
CY89A_CD45_POS_10_C12_S228_comb	T cell	thymus	SKCM_TCGA-FS-A1ZW-06	SKCM_TCGA-FS-A1ZW-06
CY89A_CD45_POS_10_E04_S244_comb	T cell	CD4+ T cells	hematopoietic cancer cell line	hematopoietic cancer cell line
CY89A_CD45_POS_10_E07_S247_comb	T cell	CD8+ T cells	CD8+ T cells	CD8+ T cells
CY89A_CD45_POS_10_E11_S251_comb	T cell	CD4+ T cells	CD4+ T cells	CD4+ T cells
CY89A_CD45_POS_10_E12_S252_comb	T cell	CD4+ T cells	CD4+ T cells	CD4+ T cells
CY89A_CD45_POS_10_F02_S254_comb	T cell	CD4+ T cells	CD4+ T cells	CD4+ T cells
CY89A_CD45_POS_10_F11_S263_comb	T cell	CD4+ T cells	CD4+ T cells	CD4+ T cells
CY89A_CD45_POS_10_F12_S264_comb	T cell	CD4+ T cells	CD4+ T cells	CD4+ T cells
CY89A_CD45_POS_10_G02_S266_comb	T cell	CD4+ T cells	CD4+ T cells	CD4+ T cells
CY89A_CD45_POS_10_G06_S270_comb	T cell	CD4+ T cells	CD4+ T cells	CD4+ T cells
CY89A_CD45_POS_10_G09_S273_comb	T cell	CD8+ T cells	CD8+ T cells	CD8+ T cells
CY89A_CD45_POS_10_G11_S275_comb	T cell	CD4+ T cells	CD4+ T cells	CD4+ T cells
CY89A_CD45_POS_10_G12_S276_comb	T cell	CD4+ T cells	CD4+ T cells	CD4+ T cells
CY89A_CD45_POS_10_H01_S277_comb	T cell	CD4+ T cells	CD4+ T cells	CD4+ T cells
CY89A_CD45_POS_10_H04_S280_comb	T cell	CD4+ T cells	CD4+ T cells	CD4+ T cells
CY89A_CD45_POS_10_H05_S281_comb	T cell	CD8+ T cells	CD8+ T cells	CD8+ T cells
CY89A_CD45_POS_10_H06_S282_comb	T cell	CD4+ T cells	CD4+ T cells	CD4+ T cells
CY89A_CD45_POS_10_H07_S283_comb	T cell	CD4+ T cells	CD4+ T cells	CD4+ T cells
CY89A_CD45_POS_4_A02_S386_comb	T cell	CD4+ T cells	CD4+ T cells	CD4+ T cells
CY89A_CD45_POS_4_A04_S388_comb	T cell	CD4+ T cells	CD4+ T cells	CD4+ T cells
CY89A_CD45_POS_4_A07_S391_comb	T cell	CD4+ T cells	CD4+ T cells	CD4+ T cells
CY89A_CD45_POS_4_A08_S392_comb	T cell	CD4+ T cells	CD4+ T cells	CD4+ T cells
CY89A_CD45_POS_4_A09_S393_comb	T cell	CD4+ T cells	CD4+ T cells	CD4+ T cells
CY89A_CD45_POS_4_A10_S394_comb	T cell	CD4+ T cells	CD4+ T cells	CD4+ T cells
CY89A_CD45_POS_4_A12_S396_comb	T cell	CD4+ T cells	CD4+ T cells	CD4+ T cells
CY89A_CD45_POS_4_B06_S402_comb	T cell	CD4+ T cells	CD4+ T cells	CD4+ T cells
CY89A_CD45_POS_4_B07_S403_comb	T cell	CD8+ T cells	CD4+ T cells	CD4+ T cells
CY89A_CD45_POS_4_B08_S404_comb	T cell	CD4+ T cells	CD4+ T cells	CD4+ T cells
CY89A_CD45_POS_4_B10_S406_comb	T cell	CD8+ T cells	CD8+ T cells	CD8+ T cells
CY89A_CD45_POS_4_C01_S409_comb	T cell	CD4+ T cells	CD4+ T cells	CD4+ T cells
CY89A_CD45_POS_4_C02_S410_comb	T cell	CD4+ T cells	CD4+ T cells	CD4+ T cells
CY89A_CD45_POS_4_C04_S412_comb	T cell	CD4+ T cells	CD4+ T cells	CD4+ T cells
CY89A_CD45_POS_4_C06_S414_comb	T cell	CD8+ T cells	CD4+ T cells	CD4+ T cells
CY89A_CD45_POS_4_C08_S416_comb	T cell	CD4+ T cells	CD4+ T cells	CD4+ T cells
CY89A_CD45_POS_4_D02_S422_comb	T cell	CD4+ T cells	CD4+ T cells	CD4+ T cells
CY89A_CD45_POS_4_D03_S423_comb	T cell	CD4+ T cells	CD4+ T cells	CD4+ T cells
CY89A_CD45_POS_4_D04_S424_comb	T cell	Natural Killer Cells	CD4+ T cells	CD4+ T cells
CY89A_CD45_POS_4_D05_S425_comb	T cell	CD4+ T cells	CD4+ T cells	CD4+ T cells
CY89A_CD45_POS_4_D08_S428_comb	T cell	CD4+ T cells	CD4+ T cells	CD4+ T cells
CY89A_CD45_POS_4_D09_S429_comb	T cell	thymus	SKCM_TCGA-EE-A2A0-06	SKCM_TCGA-EE-A2A0-06
CY89A_CD45_POS_4_D10_S430_comb	T cell	CD4+ T cells	CD4+ T cells	CD4+ T cells
CY89A_CD45_POS_4_D11_S431_comb	T cell	CD8+ T cells	CD4+ T cells	CD4+ T cells
CY89A_CD45_POS_4_E01_S433_comb	T cell	CD8+ T cells	CD8+ T cells	CD8+ T cells
CY89A_CD45_POS_4_E02_S434_comb	T cell	CD4+ T cells	CD4+ T cells	CD4+ T cells
CY89A_CD45_POS_4_E04_S436_comb	T cell	CD4+ T cells	CD4+ T cells	CD4+ T cells
CY89A_CD45_POS_4_E07_S439_comb	T cell	CD8+ T cells	CD4+ T cells	CD4+ T cells
CY89A_CD45_POS_4_E09_S441_comb	T cell	CD4+ T cells	CD4+ T cells	CD4+ T cells
CY89A_CD45_POS_4_E11_S443_comb	T cell	CD4+ T cells	CD4+ T cells	CD4+ T cells
CY89A_CD45_POS_4_E12_S444_comb	T cell	CD4+ T cells	CD8+ T cells	CD8+ T cells
CY89A_CD45_POS_4_F03_S447_comb	T cell	CD4+ T cells	CD4+ T cells	CD4+ T cells
CY89A_CD45_POS_4_F05_S449_comb	T cell	CD4+ T cells	CD4+ T cells	CD4+ T cells
CY89A_CD45_POS_4_F08_S452_comb	T cell	Natural Killer Cells	CD4+ T cells	CD4+ T cells
CY89A_CD45_POS_4_F12_S456_comb	T cell	CD4+ T cells	CD4+ T cells	CD4+ T cells
CY89A_CD45_POS_4_G01_S457_comb	T cell	CD4+ T cells	CD4+ T cells	CD4+ T cells
CY89A_CD45_POS_4_G02_S458_comb	T cell	CD4+ T cells	CD4+ T cells	CD4+ T cells
CY89A_CD45_POS_4_G03_S459_comb	T cell	CD4+ T cells	CD4+ T cells	CD4+ T cells
CY89A_CD45_POS_4_G04_S460_comb	T cell	CD4+ T cells	CD4+ T cells	CD4+ T cells
CY89A_CD45_POS_4_G07_S463_comb	T cell	CD4+ T cells	CD4+ T cells	CD4+ T cells
CY89A_CD45_POS_4_G11_S467_comb	T cell	CD8+ T cells	CD8+ T cells	CD8+ T cells
CY89A_CD45_POS_4_H02_S470_comb	T cell	CD4+ T cells	CD4+ T cells	CD4+ T cells
CY89A_CD45_POS_4_H03_S471_comb	T cell	CD4+ T cells	CD4+ T cells	CD4+ T cells
CY89A_CD45_POS_4_H09_S477_comb	T cell	CD4+ T cells	CD4+ T cells	CD4+ T cells
CY89A_CD45_POS_4_H10_S478_comb	T cell	CD8+ T cells	CD8+ T cells	CD8+ T cells
CY89A_CD45_POS_4_H11_S479_comb	T cell	CD8+ T cells	CD4+ T cells	CD4+ T cells
CY89A_CD45_POS_6_A01_S97_comb	T cell	CD8+ T cells	CD8+ T cells	CD8+ T cells
CY89A_CD45_POS_6_A07_S103_comb	T cell	CD4+ T cells	CD4+ T cells	CD4+ T cells
CY89A_CD45_POS_6_A12_S108_comb	T cell	CD4+ T cells	CD4+ T cells	CD4+ T cells
CY89A_CD45_POS_6_B01_S109_comb	T cell	CD4+ T cells	CD4+ T cells	CD4+ T cells
CY89A_CD45_POS_6_B02_S110_comb	T cell	CD4+ T cells	CD4+ T cells	CD4+ T cells
CY89A_CD45_POS_6_B03_S111_comb	T cell	CD4+ T cells	CD4+ T cells	CD4+ T cells
CY89A_CD45_POS_6_B06_S114_comb	T cell	CD4+ T cells	CD4+ T cells	CD4+ T cells
CY89A_CD45_POS_6_B08_S116_comb	T cell	CD4+ T cells	CD4+ T cells	CD4+ T cells
CY89A_CD45_POS_6_B10_S118_comb	T cell	CD4+ T cells	CD4+ T cells	CD4+ T cells
CY89A_CD45_POS_6_B11_S119_comb	T cell	CD4+ T cells	CD4+ T cells	CD4+ T cells
CY89A_CD45_POS_6_B12_S120_comb	T cell	CD4+ T cells	CD4+ T cells	CD4+ T cells
CY89A_CD45_POS_6_C02_S122_comb	T cell	CD4+ T cells	CD4+ T cells	CD4+ T cells
CY89A_CD45_POS_6_C05_S125_comb	T cell	Natural Killer Cells	CD8+ T cells	CD8+ T cells
CY89A_CD45_POS_6_C06_S126_comb	T cell	CD4+ T cells	CD4+ T cells	CD4+ T cells
CY89A_CD45_POS_6_C07_S127_comb	T cell	CD4+ T cells	CD4+ T cells	CD4+ T cells
CY89A_CD45_POS_6_C08_S128_comb	T cell	CD4+ T cells	CD4+ T cells	CD4+ T cells
CY89A_CD45_POS_6_C09_S129_comb	T cell	CD4+ T cells	CD4+ T cells	CD4+ T cells
CY89A_CD45_POS_6_D02_S134_comb	T cell	CD4+ T cells	CD4+ T cells	CD4+ T cells
CY89A_CD45_POS_6_D03_S135_comb	T cell	CD4+ T cells	CD4+ T cells	CD4+ T cells
CY89A_CD45_POS_6_D04_S136_comb	T cell	CD8+ T cells	SKCM_TCGA-FS-A1ZW-06	SKCM_TCGA-FS-A1ZW-06
CY89A_CD45_POS_6_D10_S142_comb	T cell	CD8+ T cells	CD8+ T cells	CD8+ T cells
CY89A_CD45_POS_6_E04_S148_comb	T cell	CD8+ T cells	CD8+ T cells	CD8+ T cells
CY89A_CD45_POS_6_E10_S154_comb	T cell	CD8+ T cells	CD4+ T cells	CD4+ T cells
CY89A_CD45_POS_6_F02_S158_comb	T cell	CD4+ T cells	CD4+ T cells	CD4+ T cells
CY89A_CD45_POS_6_F08_S164_comb	T cell	CD4+ T cells	CD4+ T cells	CD4+ T cells
CY89A_CD45_POS_6_F09_S165_comb	T cell	CD4+ T cells	CD8+ T cells	CD8+ T cells
CY89A_CD45_POS_6_F10_S166_comb	T cell	CD4+ T cells	CD4+ T cells	CD4+ T cells
CY89A_CD45_POS_6_G02_S170_comb	T cell	CD4+ T cells	CD4+ T cells	CD4+ T cells
CY89A_CD45_POS_6_G03_S171_comb	T cell	CD4+ T cells	CD4+ T cells	CD4+ T cells
CY89A_CD45_POS_6_G04_S172_comb	T cell	CD8+ T cells	CD8+ T cells	CD8+ T cells
CY89A_CD45_POS_6_G05_S173_comb	T cell	CD4+ T cells	CD4+ T cells	CD4+ T cells
CY89A_CD45_POS_6_G10_S178_comb	T cell	CD4+ T cells	CD4+ T cells	CD4+ T cells
CY89A_CD45_POS_6_G11_S179_comb	T cell	CD4+ T cells	CD4+ T cells	CD4+ T cells
CY89A_CD45_POS_6_H01_S181_comb	T cell	CD4+ T cells	CD4+ T cells	CD4+ T cells
CY89A_CD45_POS_6_H02_S182_comb	T cell	CD8+ T cells	CD4+ T cells	CD4+ T cells
CY89A_CD45_POS_6_H08_S188_comb	T cell	CD4+ T cells	CD4+ T cells	CD4+ T cells
CY89A_CD45_POS_6_H11_S191_comb	T cell	CD8+ T cells	CD4+ T cells	CD4+ T cells
CY89A_Core_15_A01_S1_comb	T cell	CD8+ T cells	CD4+ T cells	CD4+ T cells
CY89A_Core_15_A06_S6_comb	T cell	CD4+ T cells	CD4+ T cells	CD4+ T cells
CY89A_Core_15_A11_S11_comb	T cell	CD4+ T cells	CD4+ T cells	CD4+ T cells
CY89A_Core_15_A12_S12_comb	T cell	CD4+ T cells	CD4+ T cells	CD4+ T cells
CY89A_Core_15_B05_S17_comb	T cell	CD4+ T cells	CD4+ T cells	CD4+ T cells
CY89A_Core_15_B06_S18_comb	T cell	CD8+ T cells	CD4+ T cells	CD4+ T cells
CY89A_Core_15_B07_S19_comb	T cell	CD4+ T cells	CD4+ T cells	CD4+ T cells
CY89A_Core_15_B11_S23_comb	T cell	CD4+ T cells	CD4+ T cells	CD4+ T cells
CY89A_Core_15_B12_S24_comb	T cell	CD4+ T cells	CD4+ T cells	CD4+ T cells
CY89A_Core_15_C02_S26_comb	T cell	CD8+ T cells	CD8+ T cells	CD8+ T cells
CY89A_Core_15_C07_S31_comb	T cell	CD4+ T cells	CD4+ T cells	CD4+ T cells
CY89A_Core_15_C08_S32_comb	T cell	CD4+ T cells	CD4+ T cells	CD4+ T cells
CY89A_Core_15_C09_S33_comb	T cell	CD4+ T cells	CD4+ T cells	CD4+ T cells
CY89A_Core_15_C10_S34_comb	T cell	CD8+ T cells	CD8+ T cells	CD8+ T cells
CY89A_Core_15_D08_S44_comb	T cell	CD4+ T cells	CD4+ T cells	CD4+ T cells
CY89A_Core_15_D09_S45_comb	T cell	gamma delta T cells	CD8+ T cells	CD8+ T cells
CY89A_Core_15_D10_S46_comb	T cell	CD4+ T cells	CD4+ T cells	CD4+ T cells
CY89A_Core_15_D12_S48_comb	T cell	Natural Killer Cells	CD4+ T cells	CD4+ T cells
CY89A_Core_15_E01_S49_comb	T cell	CD8+ T cells	CD8+ T cells	CD8+ T cells
CY89A_Core_15_E03_S51_comb	T cell	CD8+ T cells	CD8+ T cells	CD8+ T cells
CY89A_Core_15_E12_S60_comb	T cell	CD4+ T cells	CD4+ T cells	CD4+ T cells
CY89A_Core_15_F01_S61_comb	T cell	CD4+ T cells	CD4+ T cells	CD4+ T cells
CY89A_Core_15_F02_S62_comb	T cell	gamma delta T cells	CD8+ T cells	CD8+ T cells
CY89A_Core_15_F07_S67_comb	T cell	CD8+ T cells	CD4+ T cells	CD4+ T cells
CY89A_Core_15_F08_S68_comb	T cell	CD8+ T cells	CD8+ T cells	CD8+ T cells
CY89A_Core_15_F11_S71_comb	T cell	CD8+ T cells	CD8+ T cells	CD8+ T cells
CY89A_Core_15_F12_S72_comb	T cell	CD4+ T cells	CD4+ T cells	CD4+ T cells
CY89A_Core_15_G01_S73_comb	T cell	CD4+ T cells	CD4+ T cells	CD4+ T cells
CY89A_Core_15_G03_S75_comb	T cell	gamma delta T cells	CD4+ T cells	CD4+ T cells
CY89A_Core_15_G05_S77_comb	T cell	CD4+ T cells	CD4+ T cells	CD4+ T cells
CY89A_Core_15_G06_S78_comb	T cell	CD4+ T cells	CD4+ T cells	CD4+ T cells
CY89A_Core_15_G07_S79_comb	T cell	CD4+ T cells	CD4+ T cells	CD4+ T cells
CY89A_Core_15_G08_S80_comb	T cell	CD8+ T cells	CD8+ T cells	CD8+ T cells
CY89A_Core_15_G10_S82_comb	T cell	CD8+ T cells	CD4+ T cells	CD4+ T cells
CY89A_Core_15_G11_S83_comb	T cell	CD4+ T cells	CD4+ T cells	CD4+ T cells
CY89A_Core_15_H03_S87_comb	T cell	CD8+ T cells	CD8+ T cells	CD8+ T cells
CY89A_Core_15_H04_S88_comb	T cell	CD4+ T cells	CD4+ T cells	CD4+ T cells
CY89A_Core_15_H06_S90_comb	T cell	gamma delta T cells	CD8+ T cells	CD8+ T cells
CY89A_Core_15_H07_S91_comb	T cell	CD8+ T cells	CD4+ T cells	CD4+ T cells
CY89A_Core_15_H08_S92_comb	T cell	CD4+ T cells	CD4+ T cells	CD4+ T cells
CY89A_Core_15_H09_S93_comb	T cell	Natural Killer Cells	CD4+ T cells	CD4+ T cells
CY89A_Core_15_H12_S96_comb	T cell	CD4+ T cells	CD4+ T cells	CD4+ T cells
CY89COREQ1_A02_S290_comb	T cell	CD4+ T cells	CD4+ T cells	CD4+ T cells
CY89COREQ1_A04_S292_comb	T cell	CD4+ T cells	CD4+ T cells	CD4+ T cells
CY89COREQ1_A06_S294_comb	T cell	CD4+ T cells	CD4+ T cells	CD4+ T cells
CY89COREQ1_A07_S295_comb	T cell	CD4+ T cells	CD4+ T cells	CD4+ T cells
CY89COREQ1_A08_S296_comb	T cell	CD8+ T cells	CD8+ T cells	CD8+ T cells
CY89COREQ1_A12_S300_comb	T cell	CD4+ T cells	CD4+ T cells	CD4+ T cells
CY89COREQ1_B03_S303_comb	T cell	CD8+ T cells	CD4+ T cells	CD4+ T cells
CY89COREQ1_B04_S304_comb	T cell	CD8+ T cells	CD8+ T cells	CD8+ T cells
CY89COREQ1_B07_S307_comb	T cell	CD4+ T cells	SKCM_TCGA-EB-A5VV-06	SKCM_TCGA-EB-A5VV-06
CY89COREQ1_B11_S311_comb	T cell	CD8+ T cells	SKCM_TCGA-EB-A5VV-06	SKCM_TCGA-EB-A5VV-06
CY89COREQ1_B12_S312_comb	T cell	CD4+ T cells	CD4+ T cells	CD4+ T cells
CY89COREQ1_C03_S315_comb	T cell	Natural Killer Cells	CD4+ T cells	CD4+ T cells
CY89COREQ1_C04_S316_comb	T cell	CD4+ T cells	CD4+ T cells	CD4+ T cells
CY89COREQ1_C10_S322_comb	T cell	CD8+ T cells	CD8+ T cells	CD8+ T cells
CY89COREQ1_C11_S323_comb	T cell	CD4+ T cells	CD4+ T cells	CD4+ T cells
CY89COREQ1_D01_S325_comb	T cell	CD4+ T cells	CD4+ T cells	CD4+ T cells
CY89COREQ1_D02_S326_comb	T cell	gamma delta T cells	CD4+ T cells	CD4+ T cells
CY89COREQ1_D03_S327_comb	T cell	CD4+ T cells	CD4+ T cells	CD4+ T cells
CY89COREQ1_D06_S330_comb	T cell	CD4+ T cells	CD4+ T cells	CD4+ T cells
CY89COREQ1_D07_S331_comb	T cell	CD4+ T cells	CD4+ T cells	CD4+ T cells
CY89COREQ1_D09_S333_comb	T cell	CD4+ T cells	CD4+ T cells	CD4+ T cells
CY89COREQ1_D10_S334_comb	T cell	CD4+ T cells	CD4+ T cells	CD4+ T cells
CY89COREQ1_D11_S335_comb	T cell	CD4+ T cells	CD8+ T cells	CD8+ T cells
CY89COREQ1_D12_S336_comb	T cell	CD4+ T cells	CD4+ T cells	CD4+ T cells
CY89COREQ1_E02_S338_comb	T cell	CD4+ T cells	CD4+ T cells	CD4+ T cells
CY89COREQ1_E09_S345_comb	T cell	CD8+ T cells	CD4+ T cells	CD4+ T cells
CY89COREQ1_E12_S348_comb	T cell	CD4+ T cells	CD4+ T cells	CD4+ T cells
CY89COREQ1_F04_S352_comb	T cell	CD4+ T cells	CD4+ T cells	CD4+ T cells
CY89COREQ1_F09_S357_comb	T cell	CD4+ T cells	CD4+ T cells	CD4+ T cells
CY89COREQ1_F11_S359_comb	T cell	CD4+ T cells	CD4+ T cells	CD4+ T cells
CY89COREQ1_G01_S361_comb	T cell	Natural Killer Cells	CD4+ T cells	CD4+ T cells
CY89COREQ1_G05_S365_comb	T cell	CD4+ T cells	CD4+ T cells	CD4+ T cells
CY89COREQ1_H07_S379_comb	T cell	CD8+ T cells	CD8+ T cells	CD8+ T cells
CY89COREQ1_H09_S381_comb	T cell	CD4+ T cells	CD4+ T cells	CD4+ T cells
CY89FNA_A01_S193_comb	T cell	CD4+ T cells	CD4+ T cells	CD4+ T cells
CY89FNA_A02_S194_comb	T cell	CD4+ T cells	CD4+ T cells	CD4+ T cells
CY89FNA_A08_S200_comb	T cell	CD4+ T cells	CD8+ T cells	CD8+ T cells
CY89FNA_B08_S212_comb	T cell	CD4+ T cells	CD4+ T cells	CD4+ T cells
CY89FNA_B10_S214_comb	T cell	CD8+ T cells	CD4+ T cells	CD4+ T cells
CY89FNA_C01_S217_comb	T cell	CD4+ T cells	CD4+ T cells	CD4+ T cells
CY89FNA_C04_S220_comb	T cell	CD4+ T cells	CD4+ T cells	CD4+ T cells
CY89FNA_C08_S224_comb	T cell	CD8+ T cells	CD8+ T cells	CD8+ T cells
CY89FNA_D02_S230_comb	T cell	CD4+ T cells	CD4+ T cells	CD4+ T cells
CY89FNA_D07_S235_comb	T cell	gamma delta T cells	CD8+ T cells	CD8+ T cells
CY89FNA_E01_S241_comb	T cell	CD8+ T cells	CD8+ T cells	CD8+ T cells
CY89FNA_F05_S257_comb	T cell	Natural Killer Cells	CD4+ T cells	CD4+ T cells
CY89FNA_F07_S259_comb	T cell	CD8+ T cells	CD8+ T cells	CD8+ T cells
CY89FNA_G02_S266_comb	T cell	CD4+ T cells	CD4+ T cells	CD4+ T cells
CY89FNA_G07_S271_comb	T cell	CD8+ T cells	CD8+ T cells	CD8+ T cells
CY89FNA_G10_S274_comb	T cell	CD4+ T cells	CD4+ T cells	CD4+ T cells
CY89FNA_G11_S275_comb	T cell	CD4+ T cells	CD4+ T cells	CD4+ T cells
CY94_CD45NEG_CD90POS_2_A05_S5_comb	T cell	CD4+ T cells	CD4+ T cells	CD4+ T cells
CY94_CD45NEG_CD90POS_2_C03_S27_comb	T cell	CD4+ T cells	CD4+ T cells	CD4+ T cells
CY94_CD45NEG_CD90POS_2_C09_S33_comb	T cell	CD8+ T cells	CD8+ T cells	CD8+ T cells
cy94_cd45neg_cd90pos_B02_S302_comb	T cell	CD4+ T cells	CD4+ T cells	CD4+ T cells
cy94_cd45neg_cd90pos_B11_S311_comb	T cell	lymph node	SKCM_TCGA-EB-A5VV-06	SKCM_TCGA-EB-A5VV-06
cy94_cd45neg_cd90pos_C03_S315_comb	T cell	CD4+ T cells	CD4+ T cells	CD4+ T cells
cy94_cd45neg_cd90pos_C04_S316_comb	T cell	CD8+ T cells	CD8+ T cells	CD8+ T cells
cy94_cd45neg_cd90pos_D02_S326_comb	T cell	CD4+ T cells	CD4+ T cells	CD4+ T cells
cy94_cd45neg_cd90pos_D06_S330_comb	T cell	CD8+ T cells	CD8+ T cells	CD8+ T cells
cy94_cd45neg_cd90pos_E06_S342_comb	T cell	lymph node	SKCM_TCGA-EB-A5VV-06	SKCM_TCGA-EB-A5VV-06
cy94_cd45neg_cd90pos_F07_S355_comb	T cell	CD8+ T cells	CD8+ T cells	CD8+ T cells
cy94_cd45neg_cd90pos_G06_S366_comb	T cell	CD4+ T cells	CD4+ T cells	CD4+ T cells
cy94_cd45neg_cd90pos_G08_S368_comb	T cell	lymph node	SKCM_TCGA-EB-A5VV-06	SKCM_TCGA-EB-A5VV-06
cy94_cd45neg_cd90pos_G12_S372_comb	T cell	CD4+ T cells	CD4+ T cells	CD4+ T cells
cy94_cd45pos_4_A01_S1_comb	T cell	CD4+ T cells	CD4+ T cells	CD4+ T cells
cy94_cd45pos_4_A02_S2_comb	T cell	CD8+ T cells	CD8+ T cells	CD8+ T cells
cy94_cd45pos_4_A03_S3_comb	T cell	CD8+ T cells	CD4+ T cells	CD4+ T cells
cy94_cd45pos_4_A04_S4_comb	T cell	CD4+ T cells	CD4+ T cells	CD4+ T cells
cy94_cd45pos_4_A05_S5_comb	T cell	CD4+ T cells	CD4+ T cells	CD4+ T cells
cy94_cd45pos_4_A06_S6_comb	T cell	CD4+ T cells	CD4+ T cells	CD4+ T cells
cy94_cd45pos_4_A09_S9_comb	T cell	CD4+ T cells	CD4+ T cells	CD4+ T cells
cy94_cd45pos_4_A10_S10_comb	T cell	CD4+ T cells	CD4+ T cells	CD4+ T cells
cy94_cd45pos_4_B03_S15_comb	T cell	CD4+ T cells	CD4+ T cells	CD4+ T cells
cy94_cd45pos_4_B07_S19_comb	T cell	CD4+ T cells	CD4+ T cells	CD4+ T cells
cy94_cd45pos_4_B08_S20_comb	T cell	CD4+ T cells	SKCM_TCGA-EB-A5VV-06	SKCM_TCGA-EB-A5VV-06
cy94_cd45pos_4_B11_S23_comb	T cell	CD4+ T cells	CD4+ T cells	CD4+ T cells
cy94_cd45pos_4_C01_S25_comb	T cell	CD4+ T cells	CD4+ T cells	CD4+ T cells
cy94_cd45pos_4_C09_S33_comb	T cell	CD4+ T cells	CD4+ T cells	CD4+ T cells
cy94_cd45pos_4_C11_S35_comb	T cell	CD4+ T cells	CD4+ T cells	CD4+ T cells
cy94_cd45pos_4_D01_S37_comb	T cell	CD4+ T cells	CD4+ T cells	CD4+ T cells
cy94_cd45pos_4_D05_S41_comb	T cell	CD4+ T cells	CD4+ T cells	CD4+ T cells
cy94_cd45pos_4_D09_S45_comb	T cell	CD4+ T cells	CD4+ T cells	CD4+ T cells
cy94_cd45pos_4_D10_S46_comb	T cell	CD4+ T cells	CD4+ T cells	CD4+ T cells
cy94_cd45pos_4_D11_S47_comb	T cell	CD4+ T cells	CD4+ T cells	CD4+ T cells
cy94_cd45pos_4_E02_S50_comb	T cell	CD8+ T cells	CD4+ T cells	CD4+ T cells
cy94_cd45pos_4_E05_S53_comb	T cell	CD4+ T cells	CD4+ T cells	CD4+ T cells
cy94_cd45pos_4_E06_S54_comb	T cell	CD4+ T cells	CD4+ T cells	CD4+ T cells
cy94_cd45pos_4_E07_S55_comb	T cell	CD4+ T cells	CD4+ T cells	CD4+ T cells
cy94_cd45pos_4_E08_S56_comb	T cell	CD4+ T cells	CD4+ T cells	CD4+ T cells
cy94_cd45pos_4_E11_S59_comb	T cell	CD4+ T cells	CD4+ T cells	CD4+ T cells
cy94_cd45pos_4_E12_S60_comb	T cell	CD8+ T cells	CD8+ T cells	CD8+ T cells
cy94_cd45pos_4_G07_S79_comb	T cell	CD4+ T cells	CD4+ T cells	CD4+ T cells
cy94_cd45pos_4_G09_S81_comb	T cell	CD4+ T cells	CD4+ T cells	CD4+ T cells
[truncated: 2,646 more rows]
