# Supplementary material for: scMatch: a single-cell gene expression profile annotation tool using reference datasets
Source: Bioinformatics. 2019 Apr 26;35(22):4688–95. doi: 10.1093/bioinformatics/btz292 (PMC6853649; doi:10.1093/bioinformatics/btz292)
Supplement: btz292_Supplementary_Materials [file btz292_supplementary_materials.zip › btz292-suppl_data/SupplementaryTable9.xls]

## Sheet: Ref_samples_used_in_paper
Dataset	Library_ID	Annotation	Used in table1&2	Used in table3&4	Used in supplementary figure 2	sample type
FANTOM5	CNhs11844	acantholytic squamous carcinoma cell line:HCC1806.CNhs11844.10717-109I6	yes		yes	cell line
FANTOM5	CNhs11251	acute lymphoblastic leukemia (B-ALL) cell line:BALL-1.CNhs11251.10455-106G5	yes		yes	cell line
FANTOM5	CNhs11282	acute lymphoblastic leukemia (B-ALL) cell line:NALM-6.CNhs11282.10534-107G3	yes		yes	cell line
FANTOM5	CNhs10746	acute lymphoblastic leukemia (T-ALL) cell line:HPB-ALL.CNhs10746.10429-106D6	yes		yes	cell line
FANTOM5	CNhs11253	acute lymphoblastic leukemia (T-ALL) cell line:Jurkat.CNhs11253.10464-106H5	yes		yes	cell line
FANTOM5	CNhs13241	acute myeloid leukemia (FAB M0) cell line:Kasumi-3.CNhs13241.10789-110H6	yes		yes	cell line
FANTOM5	CNhs13053	acute myeloid leukemia (FAB M0) cell line:KG-1.CNhs13053.10827-111C8	yes		yes	cell line
FANTOM5	CNhs13054	acute myeloid leukemia (FAB M1) cell line:HYT-1.CNhs13054.10828-111C9	yes		yes	cell line
FANTOM5	CNhs13502	acute myeloid leukemia (FAB M2) cell line:Kasumi-1.CNhs13502.10788-110H5	yes		yes	cell line
FANTOM5	CNhs13052	acute myeloid leukemia (FAB M2) cell line:Kasumi-6.CNhs13052.10792-110H9	yes		yes	cell line
FANTOM5	CNhs11864	acute myeloid leukemia (FAB M2) cell line:NKM-1.CNhs11864.10765-110E9	yes		yes	cell line
FANTOM5	CNhs13055	acute myeloid leukemia (FAB M3) cell line:HL60.CNhs13055.10829-111D1	yes		yes	cell line
FANTOM5	CNhs13504	acute myeloid leukemia (FAB M4) cell line:HNT-34.CNhs13504.10831-111D3	yes		yes	cell line
FANTOM5	CNhs13056	acute myeloid leukemia (FAB M4eo) cell line:EoL-1.CNhs13056.10832-111D4	yes		yes	cell line
FANTOM5	CNhs13057	acute myeloid leukemia (FAB M4eo) cell line:EoL-3.CNhs13057.10833-111D5	yes		yes	cell line
FANTOM5	CNhs13050	acute myeloid leukemia (FAB M5) cell line:NOMO-1.CNhs13050.10764-110E8	yes		yes	cell line
FANTOM5	CNhs13051	acute myeloid leukemia (FAB M5) cell line:P31/FUJ.CNhs13051.10770-110F5	yes		yes	cell line
FANTOM5	CNhs10722	acute myeloid leukemia (FAB M5) cell line:THP-1 (fresh).CNhs10722.10399-106A3	yes		yes	cell line
FANTOM5	CNhs10723	acute myeloid leukemia (FAB M5) cell line:THP-1 (revived).CNhs10723.10400-106A4	yes		yes	cell line
FANTOM5	CNhs10724	acute myeloid leukemia (FAB M5) cell line:THP-1 (thawed).CNhs10724.10405-106A9	yes		yes	cell line
FANTOM5	CNhs13058	acute myeloid leukemia (FAB M5) cell line:U-937 DE-4.CNhs13058.10834-111D6	yes		yes	cell line
FANTOM5	CNhs13059	acute myeloid leukemia (FAB M6) cell line:EEB.CNhs13059.10835-111D7	yes		yes	cell line
FANTOM5	CNhs13505	acute myeloid leukemia (FAB M6) cell line:F-36P.CNhs13505.10837-111D9	yes		yes	cell line
FANTOM5	CNhs13049	acute myeloid leukemia (FAB M7) cell line:M-MOK.CNhs13049.10699-109G6	yes		yes	cell line
FANTOM5	CNhs11882	adenocarcinoma cell line:IM95m.CNhs11882.10796-110I4	yes		yes	cell line
FANTOM5	CNhs12516	Adipocyte differentiation, day04, donor1.CNhs12516.13019-139D4	yes		yes	timecourse
FANTOM5	CNhs13410	Adipocyte differentiation, day04, donor2.CNhs13410.13022-139D7	yes		yes	timecourse
FANTOM5	CNhs13413	Adipocyte differentiation, day04, donor3.CNhs13413.13025-139E1	yes		yes	timecourse
FANTOM5	CNhs13417	Adipocyte differentiation, day04, donor4.CNhs13417.13028-139E4	yes		yes	timecourse
FANTOM5	CNhs12517	Adipocyte differentiation, day08, donor1.CNhs12517.13020-139D5	yes		yes	timecourse
FANTOM5	CNhs13411	Adipocyte differentiation, day08, donor2.CNhs13411.13023-139D8	yes		yes	timecourse
FANTOM5	CNhs13415	Adipocyte differentiation, day08, donor3.CNhs13415.13026-139E2	yes		yes	timecourse
FANTOM5	CNhs13418	Adipocyte differentiation, day08, donor4.CNhs13418.13029-139E5	yes		yes	timecourse
FANTOM5	CNhs13336	Adipocyte differentiation, day12, donor1.CNhs13336.13021-139D6	yes		yes	timecourse
FANTOM5	CNhs13412	Adipocyte differentiation, day12, donor2.CNhs13412.13024-139D9	yes		yes	timecourse
FANTOM5	CNhs13416	Adipocyte differentiation, day12, donor3.CNhs13416.13027-139E3	yes		yes	timecourse
FANTOM5	CNhs13419	Adipocyte differentiation, day12, donor4.CNhs13419.13030-139E6	yes		yes	timecourse
FANTOM5	CNhs11893	adrenal cortex adenocarcinoma cell line:SW-13.CNhs11893.10810-111A9	yes		yes	cell line
FANTOM5	CNhs10738	adult T-cell leukemia cell line:ATN-1.CNhs10738.10421-106C7	yes		yes	cell line
FANTOM5	CNhs11838	alveolar cell carcinoma cell line:SW 1573.CNhs11838.10708-109H6	yes		yes	cell line
FANTOM5	CNhs10745	anaplastic carcinoma cell line:8305C.CNhs10745.10428-106D5	yes		yes	cell line
FANTOM5	CNhs11881	anaplastic large cell lymphoma cell line:Ki-JK.CNhs11881.10795-110I3	yes		yes	cell line
FANTOM5	CNhs11889	anaplastic squamous cell carcinoma cell line:RPMI 2650.CNhs11889.10805-111A4	yes		yes	cell line
FANTOM5	CNhs13339	Aortic smooth muscle cell response to FGF2, 00hr00min, biol_rep1 (LK1).CNhs13339.12642-134G5	yes		yes	timecourse
FANTOM5	CNhs13358	Aortic smooth muscle cell response to FGF2, 00hr00min, biol_rep2 (LK2).CNhs13358.12740-135I4	yes		yes	timecourse
FANTOM5	CNhs13567	Aortic smooth muscle cell response to FGF2, 00hr00min, biol_rep3 (LK3).CNhs13567.12838-137B3	yes		yes	timecourse
FANTOM5	CNhs13340	Aortic smooth muscle cell response to FGF2, 00hr15min, biol_rep1 (LK4).CNhs13340.12643-134G6	yes		yes	timecourse
FANTOM5	CNhs13359	Aortic smooth muscle cell response to FGF2, 00hr15min, biol_rep2 (LK5).CNhs13359.12741-135I5	yes		yes	timecourse
FANTOM5	CNhs13568	Aortic smooth muscle cell response to FGF2, 00hr15min, biol_rep3 (LK6).CNhs13568.12839-137B4	yes		yes	timecourse
FANTOM5	CNhs13341	Aortic smooth muscle cell response to FGF2, 00hr30min, biol_rep1 (LK7).CNhs13341.12644-134G7	yes		yes	timecourse
FANTOM5	CNhs13360	Aortic smooth muscle cell response to FGF2, 00hr30min, biol_rep2 (LK8).CNhs13360.12742-135I6	yes		yes	timecourse
FANTOM5	CNhs13569	Aortic smooth muscle cell response to FGF2, 00hr30min, biol_rep3 (LK9).CNhs13569.12840-137B5	yes		yes	timecourse
FANTOM5	CNhs13343	Aortic smooth muscle cell response to FGF2, 00hr45min, biol_rep1 (LK10).CNhs13343.12645-134G8	yes		yes	timecourse
FANTOM5	CNhs13361	Aortic smooth muscle cell response to FGF2, 00hr45min, biol_rep2 (LK11).CNhs13361.12743-135I7	yes		yes	timecourse
FANTOM5	CNhs13571	Aortic smooth muscle cell response to FGF2, 00hr45min, biol_rep3 (LK12).CNhs13571.12841-137B6	yes		yes	timecourse
FANTOM5	CNhs12741	Aortic smooth muscle cell response to FGF2, 01hr, biol_rep1 (LK13).CNhs12741.12646-134G9	yes		yes	timecourse
FANTOM5	CNhs13362	Aortic smooth muscle cell response to FGF2, 01hr, biol_rep2 (LK14).CNhs13362.12744-135I8	yes		yes	timecourse
FANTOM5	CNhs13683	Aortic smooth muscle cell response to FGF2, 01hr, biol_rep3 (LK15).CNhs13683.12842-137B7	yes		yes	timecourse
FANTOM5	CNhs13344	Aortic smooth muscle cell response to FGF2, 02hr, biol_rep1 (LK16).CNhs13344.12647-134H1	yes		yes	timecourse
FANTOM5	CNhs13363	Aortic smooth muscle cell response to FGF2, 02hr, biol_rep2 (LK17).CNhs13363.12745-135I9	yes		yes	timecourse
FANTOM5	CNhs13572	Aortic smooth muscle cell response to FGF2, 02hr, biol_rep3 (LK18).CNhs13572.12843-137B8	yes		yes	timecourse
FANTOM5	CNhs13345	Aortic smooth muscle cell response to FGF2, 03hr, biol_rep1 (LK19).CNhs13345.12648-134H2	yes		yes	timecourse
FANTOM5	CNhs13364	Aortic smooth muscle cell response to FGF2, 03hr, biol_rep2 (LK20).CNhs13364.12746-136A1	yes		yes	timecourse
FANTOM5	CNhs13573	Aortic smooth muscle cell response to FGF2, 03hr, biol_rep3 (LK21).CNhs13573.12844-137B9	yes		yes	timecourse
FANTOM5	CNhs13365	Aortic smooth muscle cell response to FGF2, 04hr, biol_rep2 (LK23).CNhs13365.12747-136A2	yes		yes	timecourse
FANTOM5	CNhs13347	Aortic smooth muscle cell response to FGF2, 05hr, biol_rep1 (LK25).CNhs13347.12650-134H4	yes		yes	timecourse
FANTOM5	CNhs13367	Aortic smooth muscle cell response to FGF2, 05hr, biol_rep2 (LK26).CNhs13367.12748-136A3	yes		yes	timecourse
FANTOM5	CNhs13575	Aortic smooth muscle cell response to FGF2, 05hr, biol_rep3 (LK27).CNhs13575.12846-137C2	yes		yes	timecourse
FANTOM5	CNhs13348	Aortic smooth muscle cell response to FGF2, 06hr, biol_rep1 (LK28).CNhs13348.12651-134H5	yes		yes	timecourse
FANTOM5	CNhs13368	Aortic smooth muscle cell response to FGF2, 06hr, biol_rep2 (LK29).CNhs13368.12749-136A4	yes		yes	timecourse
FANTOM5	CNhs13576	Aortic smooth muscle cell response to FGF2, 06hr, biol_rep3 (LK30).CNhs13576.12847-137C3	yes		yes	timecourse
FANTOM5	CNhs13349	Aortic smooth muscle cell response to IL1b, 00hr00min, biol_rep1 (LK31).CNhs13349.12652-134H6	yes		yes	timecourse
FANTOM5	CNhs13369	Aortic smooth muscle cell response to IL1b, 00hr00min, biol_rep2 (LK32).CNhs13369.12750-136A5	yes		yes	timecourse
FANTOM5	CNhs13577	Aortic smooth muscle cell response to IL1b, 00hr00min, biol_rep3 (LK33).CNhs13577.12848-137C4	yes		yes	timecourse
FANTOM5	CNhs13350	Aortic smooth muscle cell response to IL1b, 00hr15min, biol_rep1 (LK34).CNhs13350.12653-134H7	yes		yes	timecourse
FANTOM5	CNhs13370	Aortic smooth muscle cell response to IL1b, 00hr15min, biol_rep2 (LK35).CNhs13370.12751-136A6	yes		yes	timecourse
FANTOM5	CNhs13578	Aortic smooth muscle cell response to IL1b, 00hr15min, biol_rep3 (LK36).CNhs13578.12849-137C5	yes		yes	timecourse
FANTOM5	CNhs13351	Aortic smooth muscle cell response to IL1b, 00hr30min, biol_rep1 (LK37).CNhs13351.12654-134H8	yes		yes	timecourse
FANTOM5	CNhs13371	Aortic smooth muscle cell response to IL1b, 00hr30min, biol_rep2 (LK38).CNhs13371.12752-136A7	yes		yes	timecourse
FANTOM5	CNhs13579	Aortic smooth muscle cell response to IL1b, 00hr30min, biol_rep3 (LK39).CNhs13579.12850-137C6	yes		yes	timecourse
FANTOM5	CNhs13352	Aortic smooth muscle cell response to IL1b, 00hr45min, biol_rep1 (LK40).CNhs13352.12655-134H9	yes		yes	timecourse
FANTOM5	CNhs13372	Aortic smooth muscle cell response to IL1b, 00hr45min, biol_rep2 (LK41).CNhs13372.12753-136A8	yes		yes	timecourse
FANTOM5	CNhs13580	Aortic smooth muscle cell response to IL1b, 00hr45min, biol_rep3 (LK42).CNhs13580.12851-137C7	yes		yes	timecourse
FANTOM5	CNhs13353	Aortic smooth muscle cell response to IL1b, 01hr, biol_rep1 (LK43).CNhs13353.12656-134I1	yes		yes	timecourse
FANTOM5	CNhs13373	Aortic smooth muscle cell response to IL1b, 01hr, biol_rep2 (LK44).CNhs13373.12754-136A9	yes		yes	timecourse
FANTOM5	CNhs13581	Aortic smooth muscle cell response to IL1b, 01hr, biol_rep3 (LK45).CNhs13581.12852-137C8	yes		yes	timecourse
FANTOM5	CNhs13354	Aortic smooth muscle cell response to IL1b, 02hr, biol_rep1 (LK46).CNhs13354.12657-134I2	yes		yes	timecourse
FANTOM5	CNhs13374	Aortic smooth muscle cell response to IL1b, 02hr, biol_rep2 (LK47).CNhs13374.12755-136B1	yes		yes	timecourse
FANTOM5	CNhs13582	Aortic smooth muscle cell response to IL1b, 02hr, biol_rep3 (LK48).CNhs13582.12853-137C9	yes		yes	timecourse
FANTOM5	CNhs13355	Aortic smooth muscle cell response to IL1b, 03hr, biol_rep1 (LK49).CNhs13355.12658-134I3	yes		yes	timecourse
FANTOM5	CNhs13375	Aortic smooth muscle cell response to IL1b, 03hr, biol_rep2 (LK50).CNhs13375.12756-136B2	yes		yes	timecourse
FANTOM5	CNhs13583	Aortic smooth muscle cell response to IL1b, 03hr, biol_rep3 (LK51).CNhs13583.12854-137D1	yes		yes	timecourse
FANTOM5	CNhs13682	Aortic smooth muscle cell response to IL1b, 04hr, biol_rep1 (LK52).CNhs13682.12659-134I4	yes		yes	timecourse
FANTOM5	CNhs13376	Aortic smooth muscle cell response to IL1b, 04hr, biol_rep2 (LK53).CNhs13376.12757-136B3	yes		yes	timecourse
FANTOM5	CNhs13584	Aortic smooth muscle cell response to IL1b, 04hr, biol_rep3 (LK54).CNhs13584.12855-137D2	yes		yes	timecourse
FANTOM5	CNhs13356	Aortic smooth muscle cell response to IL1b, 05hr, biol_rep1 (LK55).CNhs13356.12660-134I5	yes		yes	timecourse
FANTOM5	CNhs13377	Aortic smooth muscle cell response to IL1b, 05hr, biol_rep2 (LK56).CNhs13377.12758-136B4	yes		yes	timecourse
FANTOM5	CNhs13585	Aortic smooth muscle cell response to IL1b, 05hr, biol_rep3 (LK57).CNhs13585.12856-137D3	yes		yes	timecourse
FANTOM5	CNhs13357	Aortic smooth muscle cell response to IL1b, 06hr, biol_rep1 (LK58).CNhs13357.12661-134I6	yes		yes	timecourse
FANTOM5	CNhs13378	Aortic smooth muscle cell response to IL1b, 06hr, biol_rep2 (LK59).CNhs13378.12759-136B5	yes		yes	timecourse
FANTOM5	CNhs13586	Aortic smooth muscle cell response to IL1b, 06hr, biol_rep3 (LK60).CNhs13586.12857-137D4	yes		yes	timecourse
FANTOM5	CNhs11725	argyrophil small cell carcinoma cell line:TC-YIK.CNhs11725.10589-108D4	yes		yes	cell line
FANTOM5	CNhs10742	astrocytoma cell line:TM-31.CNhs10742.10425-106D2	yes		yes	cell line
FANTOM5	CNhs10744	b cell line:RPMI1788.CNhs10744.10427-106D4	yes		yes	cell line
FANTOM5	CNhs12331	B lymphoblastoid cell line: GM12878 ENCODE, biol_rep1.CNhs12331.10821-111C2	yes		yes	cell line
FANTOM5	CNhs12332	B lymphoblastoid cell line: GM12878 ENCODE, biol_rep2.CNhs12332.10822-111C3	yes		yes	cell line
FANTOM5	CNhs12333	B lymphoblastoid cell line: GM12878 ENCODE, biol_rep3.CNhs12333.10823-111C4	yes		yes	cell line
FANTOM5	CNhs11932	basal cell carcinoma cell line:TE 354.T.CNhs11932.10702-109G9	yes		yes	cell line
FANTOM5	CNhs10750	bile duct carcinoma cell line:HuCCT1.CNhs10750.10432-106D9	yes		yes	cell line
FANTOM5	CNhs11265	bile duct carcinoma cell line:TFK-1.CNhs11265.10496-107C1	yes		yes	cell line
FANTOM5	CNhs11845	biphenotypic B myelomonocytic leukemia cell line:MV-4-11.CNhs11845.10718-109I7	yes		yes	cell line
FANTOM5	CNhs11943	breast carcinoma cell line:MCF7.CNhs11943.10482-107A5	yes		yes	cell line
FANTOM5	CNhs10736	breast carcinoma cell line:MDA-MB-453.CNhs10736.10419-106C5	yes		yes	cell line
FANTOM5	CNhs11862	bronchial squamous cell carcinoma cell line:KNS-62.CNhs11862.10760-110E4	yes		yes	cell line
FANTOM5	CNhs11840	bronchioalveolar carcinoma cell line:NCI-H358.CNhs11840.10709-109H7	yes		yes	cell line
FANTOM5	CNhs14138	bronchioalveolar carcinoma cell line:NCI-H650.CNhs14138.10715-109I4	yes		yes	cell line
FANTOM5	CNhs11841	bronchogenic carcinoma cell line:ChaGo-K-1.CNhs11841.10710-109H8	yes		yes	cell line
FANTOM5	CNhs10739	Burkitt's lymphoma cell line:DAUDI.CNhs10739.10422-106C8	yes		yes	cell line
FANTOM5	CNhs11268	Burkitt's lymphoma cell line:RAJI.CNhs11268.10476-106I8	yes		yes	cell line
FANTOM5	CNhs11834	carcinoid cell line:NCI-H1770.CNhs11834.10703-109H1	yes		yes	cell line
FANTOM5	CNhs14244	carcinoid cell line:NCI-H727.CNhs14244.10735-110B6	yes		yes	cell line
FANTOM5	CNhs11846	carcinoid cell line:SK-PN-DW.CNhs11846.10719-109I8	yes		yes	cell line
FANTOM5	CNhs11747	carcinosarcoma cell line:JHUCS-1.CNhs11747.10642-109A3	yes		yes	cell line
FANTOM5	CNhs10858	CD14+ monocyte derived endothelial progenitor cells, donor1.CNhs10858.11229-116C5	yes		yes	primary cell
FANTOM5	CNhs11897	CD14+ monocyte derived endothelial progenitor cells, donor2.CNhs11897.11310-117C5	yes		yes	primary cell
FANTOM5	CNhs11904	CD14+ monocyte derived endothelial progenitor cells, donor3.CNhs11904.11386-118B9	yes		yes	primary cell
FANTOM5	CNhs13465	CD14+ monocytes - treated with BCG, donor1.CNhs13465.11860-125A6	yes		yes	primary cell
FANTOM5	CNhs13475	CD14+ monocytes - treated with BCG, donor2.CNhs13475.11870-125B7	yes		yes	primary cell
FANTOM5	CNhs13543	CD14+ monocytes - treated with BCG, donor3.CNhs13543.11880-125C8	yes		yes	primary cell
FANTOM5	CNhs13474	CD14+ monocytes - treated with B-glucan, donor1.CNhs13474.11869-125B6	yes		yes	primary cell
FANTOM5	CNhs13489	CD14+ monocytes - treated with B-glucan, donor2.CNhs13489.11879-125C7	yes		yes	primary cell
FANTOM5	CNhs13495	CD14+ monocytes - treated with B-glucan, donor3.CNhs13495.11889-125D8	yes		yes	primary cell
FANTOM5	CNhs13473	CD14+ monocytes - treated with Candida, donor1.CNhs13473.11868-125B5	yes		yes	primary cell
FANTOM5	CNhs13488	CD14+ monocytes - treated with Candida, donor2.CNhs13488.11878-125C6	yes		yes	primary cell
FANTOM5	CNhs13494	CD14+ monocytes - treated with Candida, donor3.CNhs13494.11888-125D7	yes		yes	primary cell
FANTOM5	CNhs13472	CD14+ monocytes - treated with Cryptococcus, donor1.CNhs13472.11867-125B4	yes		yes	primary cell
FANTOM5	CNhs13487	CD14+ monocytes - treated with Cryptococcus, donor2.CNhs13487.11877-125C5	yes		yes	primary cell
FANTOM5	CNhs13546	CD14+ monocytes - treated with Cryptococcus, donor3.CNhs13546.11887-125D6	yes		yes	primary cell
FANTOM5	CNhs13469	CD14+ monocytes - treated with Group A streptococci, donor1.CNhs13469.11864-125B1	yes		yes	primary cell
FANTOM5	CNhs13532	CD14+ monocytes - treated with Group A streptococci, donor2.CNhs13532.11874-125C2	yes		yes	primary cell
FANTOM5	CNhs13492	CD14+ monocytes - treated with Group A streptococci, donor3.CNhs13492.11884-125D3	yes		yes	primary cell
FANTOM5	CNhs13466	CD14+ monocytes - treated with IFN + N-hexane, donor1.CNhs13466.11861-125A7	yes		yes	primary cell
FANTOM5	CNhs13476	CD14+ monocytes - treated with IFN + N-hexane, donor2.CNhs13476.11871-125B8	yes		yes	primary cell
FANTOM5	CNhs13490	CD14+ monocytes - treated with IFN + N-hexane, donor3.CNhs13490.11881-125C9	yes		yes	primary cell
FANTOM5	CNhs13470	CD14+ monocytes - treated with lipopolysaccharide, donor1.CNhs13470.11865-125B2	yes		yes	primary cell
FANTOM5	CNhs13533	CD14+ monocytes - treated with lipopolysaccharide, donor2.CNhs13533.11875-125C3	yes		yes	primary cell
FANTOM5	CNhs13545	CD14+ monocytes - treated with lipopolysaccharide, donor3.CNhs13545.11885-125D4	yes		yes	primary cell
FANTOM5	CNhs13471	CD14+ monocytes - treated with Salmonella, donor1.CNhs13471.11866-125B3	yes		yes	primary cell
FANTOM5	CNhs13485	CD14+ monocytes - treated with Salmonella, donor2.CNhs13485.11876-125C4	yes		yes	primary cell
FANTOM5	CNhs13493	CD14+ monocytes - treated with Salmonella, donor3.CNhs13493.11886-125D5	yes		yes	primary cell
FANTOM5	CNhs13467	CD14+ monocytes - treated with Trehalose dimycolate (TDM), donor1.CNhs13467.11862-125A8	yes		yes	primary cell
FANTOM5	CNhs13483	CD14+ monocytes - treated with Trehalose dimycolate (TDM), donor2.CNhs13483.11872-125B9	yes		yes	primary cell
FANTOM5	CNhs13544	CD14+ monocytes - treated with Trehalose dimycolate (TDM), donor3.CNhs13544.11882-125D1	yes		yes	primary cell
FANTOM5	CNhs11288	cervical cancer cell line:D98-AH2.CNhs11288.10552-107I3	yes		yes	cell line
FANTOM5	CNhs11289	cervical cancer cell line:ME-180.CNhs11289.10553-107I4	yes		yes	cell line
FANTOM5	CNhs11283	cholangiocellular carcinoma cell line:HuH-28.CNhs11283.10536-107G5	yes		yes	cell line
FANTOM5	CNhs10740	choriocarcinoma cell line:BeWo.CNhs10740.10423-106C9	yes		yes	cell line
FANTOM5	CNhs11875	choriocarcinoma cell line:SCH.CNhs11875.10785-110H2	yes		yes	cell line
FANTOM5	CNhs11820	choriocarcinoma cell line:T3M-3.CNhs11820.10618-108G6	yes		yes	cell line
FANTOM5	CNhs11714	chronic lymphocytic leukemia (T-CLL) cell line:SKW-3.CNhs11714.10416-106C2	yes		yes	cell line
FANTOM5	CNhs11886	chronic myeloblastic leukemia (CML) cell line:KCL-22.CNhs11886.10801-110I9	yes		yes	cell line
FANTOM5	CNhs11865	chronic myelogenous leukemia (CML) cell line:MEG-A2.CNhs11865.10766-110F1	yes		yes	cell line
FANTOM5	CNhs12334	chronic myelogenous leukemia cell line:K562 ENCODE, biol_rep1.CNhs12334.10824-111C5	yes		yes	cell line
FANTOM5	CNhs12335	chronic myelogenous leukemia cell line:K562 ENCODE, biol_rep2.CNhs12335.10825-111C6	yes		yes	cell line
FANTOM5	CNhs12336	chronic myelogenous leukemia cell line:K562 ENCODE, biol_rep3.CNhs12336.10826-111C7	yes		yes	cell line
FANTOM5	CNhs11250	chronic myelogenous leukemia cell line:K562.CNhs11250.10454-106G4	yes		yes	cell line
FANTOM5	CNhs10727	chronic myelogenous leukemia cell line:KU812.CNhs10727.10409-106B4	yes		yes	cell line
FANTOM5	CNhs11745	clear cell carcinoma cell line:JHOC-5.CNhs11745.10638-108I8	yes		yes	cell line
FANTOM5	CNhs11930	clear cell carcinoma cell line:TEN.CNhs11930.10636-108I6	yes		yes	cell line
FANTOM5	CNhs14419	COBL-a rinderpest infection, 00hr, biol_rep1.CNhs14419.13553-145I7	yes		yes	cell line
FANTOM5	CNhs14420	COBL-a rinderpest infection, 00hr, biol_rep2.CNhs14420.13554-145I8	yes		yes	timecourse
FANTOM5	CNhs14421	COBL-a rinderpest infection, 00hr, biol_rep3.CNhs14421.13555-145I9	yes		yes	timecourse
FANTOM5	CNhs11280	colon carcinoma cell line:CACO-2.CNhs11280.10513-107D9	yes		yes	cell line
FANTOM5	CNhs10737	colon carcinoma cell line:COLO-320.CNhs10737.10420-106C6	yes		yes	cell line
FANTOM5	CNhs11049	cord blood derived cell line:COBL-a 24h infection(-C).CNhs11049.10452-106G2	yes		yes	cell line
FANTOM5	CNhs11050	cord blood derived cell line:COBL-a 24h infection.CNhs11050.10453-106G3	yes		yes	cell line
FANTOM5	CNhs11045	cord blood derived cell line:COBL-a untreated.CNhs11045.10449-106F8	yes		yes	cell line
FANTOM5	CNhs11741	diffuse large B-cell lymphoma cell line:CTB-1.CNhs11741.10631-108I1	yes		yes	cell line
FANTOM5	CNhs11100	ductal cell carcinoma cell line:KLM-1.CNhs11100.10438-106E6	yes		yes	cell line
FANTOM5	CNhs11259	ductal cell carcinoma cell line:MIA Paca2.CNhs11259.10488-107B2	yes		yes	cell line
FANTOM5	CNhs11266	endometrial carcinoma cell line:OMC-2.CNhs11266.10497-107C2	yes		yes	cell line
FANTOM5	CNhs11249	endometrial stromal sarcoma cell line:OMC-9.CNhs11249.10448-106F7	yes		yes	cell line
FANTOM5	CNhs11748	endometrioid adenocarcinoma cell line:JHUEM-1.CNhs11748.10643-109A4	yes		yes	cell line
FANTOM5	CNhs10743	epidermoid carcinoma cell line:A431.CNhs10743.10426-106D3	yes		yes	cell line
FANTOM5	CNhs10748	epidermoid carcinoma cell line:Ca Ski.CNhs10748.10431-106D8	yes		yes	cell line
FANTOM5	CNhs11247	epithelioid sarcoma cell line:HS-ES-1.CNhs11247.10443-106F2	yes		yes	cell line
FANTOM5	CNhs14239	epithelioid sarcoma cell line:HS-ES-2R.CNhs14239.10495-107B9	yes		yes	cell line
FANTOM5	CNhs12325	epitheloid carcinoma cell line: HelaS3 ENCODE, biol_rep1.CNhs12325.10815-111B5	yes		yes	cell line
FANTOM5	CNhs12326	epitheloid carcinoma cell line: HelaS3 ENCODE, biol_rep2.CNhs12326.10816-111B6	yes		yes	cell line
FANTOM5	CNhs12327	epitheloid carcinoma cell line: HelaS3 ENCODE, biol_rep3.CNhs12327.10817-111B7	yes		yes	cell line
FANTOM5	CNhs11836	Ewing's sarcoma cell line:Hs 863.T.CNhs11836.10705-109H3	yes		yes	cell line
FANTOM5	CNhs10728	extraskeletal myxoid chondrosarcoma cell line:H-EMC-SS.CNhs10728.10410-106B5	yes		yes	cell line
FANTOM5	CNhs11860	fibrosarcoma cell line:HT-1080.CNhs11860.10758-110E2	yes		yes	cell line
FANTOM5	CNhs11842	fibrous histiocytoma cell line:GCT TIB-223.CNhs11842.10711-109H9	yes		yes	cell line
FANTOM5	CNhs11256	gall bladder carcinoma cell line:TGBC14TKB.CNhs11256.10470-106I2	yes		yes	cell line
FANTOM5	CNhs10733	gall bladder carcinoma cell line:TGBC2TKB.CNhs10733.10415-106C1	yes		yes	cell line
FANTOM5	CNhs11737	gastric adenocarcinoma cell line:MKN1.CNhs11737.10614-108G2	yes		yes	cell line
FANTOM5	CNhs11819	gastric adenocarcinoma cell line:MKN45.CNhs11819.10612-108F9	yes		yes	cell line
FANTOM5	CNhs11286	gastric cancer cell line:AZ521.CNhs11286.10549-107H9	yes		yes	cell line
FANTOM5	CNhs14241	gastric cancer cell line:GSS.CNhs14241.10560-108A2	yes		yes	cell line
FANTOM5	CNhs11738	gastrointestinal carcinoma cell line:ECC12.CNhs11738.10615-108G3	yes		yes	cell line
FANTOM5	CNhs11274	giant cell carcinoma cell line:LU65.CNhs11274.10487-107B1	yes		yes	cell line
FANTOM5	CNhs10751	giant cell carcinoma cell line:Lu99B.CNhs10751.10433-106E1	yes		yes	cell line
FANTOM5	CNhs11824	glassy cell carcinoma cell line:HOKUG.CNhs11824.10688-109F4	yes		yes	cell line
FANTOM5	CNhs11248	glioblastoma cell line:A172, tech_rep2.CNhs11248.10444-106F3	yes		yes	cell line
FANTOM5	CNhs11185	glioblastoma cell line:A172.CNhs11185.10444-106F3	yes		yes	cell line
FANTOM5	CNhs11272	glioblastoma cell line:T98G.CNhs11272.10485-107A8	yes		yes	cell line
FANTOM5	CNhs10731	glioma cell line:GI-1.CNhs10731.10413-106B8	yes		yes	cell line
FANTOM5	CNhs11740	granulosa cell tumor cell line:KGN.CNhs11740.10624-108H3	yes		yes	cell line
FANTOM5	CNhs11843	hairy cell leukemia cell line:Mo.CNhs11843.10712-109I1	yes		yes	cell line
FANTOM5	CNhs13479	Hep-2 cells mock treated, biol_rep1.CNhs13479.11898-125E8	yes		yes	cell line
FANTOM5	CNhs13500	Hep-2 cells mock treated, biol_rep2.CNhs13500.11899-125E9	yes		yes	cell line
FANTOM5	CNhs13501	Hep-2 cells mock treated, biol_rep3.CNhs13501.11900-125F1	yes		yes	cell line
FANTOM5	CNhs13477	Hep-2 cells treated with Streptococci strain 5448, biol_rep1.CNhs13477.11890-125D9	yes		yes	cell line
FANTOM5	CNhs13496	Hep-2 cells treated with Streptococci strain 5448, biol_rep2.CNhs13496.11891-125E1	yes		yes	cell line
FANTOM5	CNhs13497	Hep-2 cells treated with Streptococci strain 5448, biol_rep3.CNhs13497.11892-125E2	yes		yes	cell line
FANTOM5	CNhs13478	Hep-2 cells treated with Streptococci strain JRS4, biol_rep1.CNhs13478.11894-125E4	yes		yes	cell line
FANTOM5	CNhs13498	Hep-2 cells treated with Streptococci strain JRS4, biol_rep2.CNhs13498.11895-125E5	yes		yes	cell line
FANTOM5	CNhs13499	Hep-2 cells treated with Streptococci strain JRS4, biol_rep3.CNhs13499.11896-125E6	yes		yes	cell line
FANTOM5	CNhs11868	hepatic mesenchymal tumor cell line:LI90.CNhs11868.10778-110G4	yes		yes	cell line
FANTOM5	CNhs11742	hepatoblastoma cell line:HuH-6.CNhs11742.10633-108I3	yes		yes	cell line
FANTOM5	CNhs12328	hepatocellular carcinoma cell line: HepG2 ENCODE, biol_rep1.CNhs12328.10818-111B8	yes		yes	cell line
FANTOM5	CNhs12329	hepatocellular carcinoma cell line: HepG2 ENCODE, biol_rep2.CNhs12329.10819-111B9	yes		yes	cell line
FANTOM5	CNhs12330	hepatocellular carcinoma cell line: HepG2 ENCODE, biol_rep3.CNhs12330.10820-111C1	yes		yes	cell line
FANTOM5	CNhs11271	hepatoma cell line:Li-7.CNhs11271.10484-107A7	yes		yes	cell line
FANTOM5	CNhs11891	hereditary spherocytic anemia cell line:WIL2-NS.CNhs11891.10808-111A7	yes		yes	cell line
FANTOM5	CNhs11715	Hodgkin's lymphoma cell line:HD-Mar2.CNhs11715.10435-106E3	yes		yes	cell line
FANTOM5	CNhs12458	K562 erythroblastic leukemia response to hemin, 00hr00min, biol_rep1.CNhs12458.13079-140B1	yes		yes	timecourse
FANTOM5	CNhs11880	keratoacanthoma cell line:HKA-1.CNhs11880.10791-110H8	yes		yes	cell line
FANTOM5	CNhs11277	large cell lung carcinoma cell line:IA-LM.CNhs11277.10509-107D5	yes		yes	cell line
FANTOM5	CNhs12806	large cell lung carcinoma cell line:NCI-H460.CNhs12806.10839-111E2	yes		yes	cell line
FANTOM5	CNhs11825	large cell non-keratinizing squamous carcinoma cell line:SKG-II-SF.CNhs11825.10692-109F8	yes		yes	cell line
FANTOM5	CNhs11848	leiomyoblastoma cell line:G-402.CNhs11848.10721-110A1	yes		yes	cell line
FANTOM5	CNhs11722	leiomyoma cell line:10964C.CNhs11722.10569-108B2	yes		yes	cell line
FANTOM5	CNhs11723	leiomyoma cell line:15242A.CNhs11723.10570-108B3	yes		yes	cell line
FANTOM5	CNhs11724	leiomyoma cell line:15425.CNhs11724.10571-108B4	yes		yes	cell line
FANTOM5	CNhs11859	leukemia, chronic megakaryoblastic cell line:MEG-01.CNhs11859.10752-110D5	yes		yes	cell line
FANTOM5	CNhs11870	liposarcoma cell line:KMLS-1.CNhs11870.10782-110G8	yes		yes	cell line
FANTOM5	CNhs11851	liposarcoma cell line:SW 872.CNhs11851.10726-110A6	yes		yes	cell line
FANTOM5	CNhs11275	lung adenocarcinoma cell line:A549.CNhs11275.10499-107C4	yes		yes	cell line
FANTOM5	CNhs10726	lung adenocarcinoma cell line:PC-14.CNhs10726.10408-106B3	yes		yes	cell line
FANTOM5	CNhs14245	lung adenocarcinoma, papillary cell line:NCI-H441.CNhs14245.10742-110C4	yes		yes	cell line
FANTOM5	CNhs11852	lymphangiectasia cell line:DS-1.CNhs11852.10727-110A7	yes		yes	cell line
FANTOM5	CNhs13100	Lymphatic Endothelial cells response to VEGFC, 00hr15min, biol_rep1 (MM XIX - 2).CNhs13100.12261-130A2	yes		yes	timecourse
FANTOM5	CNhs13158	Lymphatic Endothelial cells response to VEGFC, 00hr15min, biol_rep2 (MM XIV - 2).CNhs13158.12383-131E7	yes		yes	timecourse
FANTOM5	CNhs13277	Lymphatic Endothelial cells response to VEGFC, 00hr15min, biol_rep3 (MM XXII - 2).CNhs13277.12505-133A3	yes		yes	timecourse
FANTOM5	CNhs13101	Lymphatic Endothelial cells response to VEGFC, 00hr30min, biol_rep1 (MM XIX - 3).CNhs13101.12262-130A3	yes		yes	timecourse
FANTOM5	CNhs13159	Lymphatic Endothelial cells response to VEGFC, 00hr30min, biol_rep2 (MM XIV - 3).CNhs13159.12384-131E8	yes		yes	timecourse
FANTOM5	CNhs13278	Lymphatic Endothelial cells response to VEGFC, 00hr30min, biol_rep3 (MM XXII - 3).CNhs13278.12506-133A4	yes		yes	timecourse
FANTOM5	CNhs13102	Lymphatic Endothelial cells response to VEGFC, 00hr45min, biol_rep1 (MM XIX - 4).CNhs13102.12263-130A4	yes		yes	timecourse
FANTOM5	CNhs13160	Lymphatic Endothelial cells response to VEGFC, 00hr45min, biol_rep2 (MM XIV - 4).CNhs13160.12385-131E9	yes		yes	timecourse
FANTOM5	CNhs13279	Lymphatic Endothelial cells response to VEGFC, 00hr45min, biol_rep3 (MM XXII - 4).CNhs13279.12507-133A5	yes		yes	timecourse
FANTOM5	CNhs13103	Lymphatic Endothelial cells response to VEGFC, 01hr00min, biol_rep1 (MM XIX - 5).CNhs13103.12264-130A5	yes		yes	timecourse
FANTOM5	CNhs13161	Lymphatic Endothelial cells response to VEGFC, 01hr00min, biol_rep2 (MM XIV - 5).CNhs13161.12386-131F1	yes		yes	timecourse
FANTOM5	CNhs13280	Lymphatic Endothelial cells response to VEGFC, 01hr00min, biol_rep3 (MM XXII - 5).CNhs13280.12508-133A6	yes		yes	timecourse
FANTOM5	CNhs13104	Lymphatic Endothelial cells response to VEGFC, 01hr20min, biol_rep1 (MM XIX - 6).CNhs13104.12265-130A6	yes		yes	timecourse
FANTOM5	CNhs13162	Lymphatic Endothelial cells response to VEGFC, 01hr20min, biol_rep2 (MM XIV - 6).CNhs13162.12387-131F2	yes		yes	timecourse
FANTOM5	CNhs13281	Lymphatic Endothelial cells response to VEGFC, 01hr20min, biol_rep3 (MM XXII - 6).CNhs13281.12509-133A7	yes		yes	timecourse
FANTOM5	CNhs13105	Lymphatic Endothelial cells response to VEGFC, 01hr40min, biol_rep1 (MM XIX - 7).CNhs13105.12266-130A7	yes		yes	timecourse
FANTOM5	CNhs13163	Lymphatic Endothelial cells response to VEGFC, 01hr40min, biol_rep2 (MM XIV - 7).CNhs13163.12388-131F3	yes		yes	timecourse
FANTOM5	CNhs13282	Lymphatic Endothelial cells response to VEGFC, 01hr40min, biol_rep3 (MM XXII - 7).CNhs13282.12510-133A8	yes		yes	timecourse
FANTOM5	CNhs13106	Lymphatic Endothelial cells response to VEGFC, 02hr00min, biol_rep1 (MM XIX - 8).CNhs13106.12267-130A8	yes		yes	timecourse
FANTOM5	CNhs13164	Lymphatic Endothelial cells response to VEGFC, 02hr00min, biol_rep2 (MM XIV - 8).CNhs13164.12389-131F4	yes		yes	timecourse
FANTOM5	CNhs13283	Lymphatic Endothelial cells response to VEGFC, 02hr00min, biol_rep3 (MM XXII - 8).CNhs13283.12511-133A9	yes		yes	timecourse
FANTOM5	CNhs13107	Lymphatic Endothelial cells response to VEGFC, 02hr30min, biol_rep1 (MM XIX - 9).CNhs13107.12268-130A9	yes		yes	timecourse
FANTOM5	CNhs13165	Lymphatic Endothelial cells response to VEGFC, 02hr30min, biol_rep2 (MM XIV - 9).CNhs13165.12390-131F5	yes		yes	timecourse
FANTOM5	CNhs13284	Lymphatic Endothelial cells response to VEGFC, 02hr30min, biol_rep3 (MM XXII - 9).CNhs13284.12512-133B1	yes		yes	timecourse
FANTOM5	CNhs13108	Lymphatic Endothelial cells response to VEGFC, 03hr00min, biol_rep1 (MM XIX - 10).CNhs13108.12269-130B1	yes		yes	timecourse
FANTOM5	CNhs13166	Lymphatic Endothelial cells response to VEGFC, 03hr00min, biol_rep2 (MM XIV - 10).CNhs13166.12391-131F6	yes		yes	timecourse
FANTOM5	CNhs13285	Lymphatic Endothelial cells response to VEGFC, 03hr00min, biol_rep3 (MM XXII - 10).CNhs13285.12513-133B2	yes		yes	timecourse
FANTOM5	CNhs13109	Lymphatic Endothelial cells response to VEGFC, 03hr30min, biol_rep1 (MM XIX - 11).CNhs13109.12270-130B2	yes		yes	timecourse
FANTOM5	CNhs13168	Lymphatic Endothelial cells response to VEGFC, 03hr30min, biol_rep2 (MM XIV - 11).CNhs13168.12392-131F7	yes		yes	timecourse
FANTOM5	CNhs13286	Lymphatic Endothelial cells response to VEGFC, 03hr30min, biol_rep3 (MM XXII - 11).CNhs13286.12514-133B3	yes		yes	timecourse
FANTOM5	CNhs13110	Lymphatic Endothelial cells response to VEGFC, 04hr, biol_rep1 (MM XIX - 12).CNhs13110.12271-130B3	yes		yes	timecourse
FANTOM5	CNhs13169	Lymphatic Endothelial cells response to VEGFC, 04hr, biol_rep2 (MM XIV - 12).CNhs13169.12393-131F8	yes		yes	timecourse
FANTOM5	CNhs13287	Lymphatic Endothelial cells response to VEGFC, 04hr, biol_rep3 (MM XXII - 12).CNhs13287.12515-133B4	yes		yes	timecourse
FANTOM5	CNhs13111	Lymphatic Endothelial cells response to VEGFC, 05hr, biol_rep1 (MM XIX - 13).CNhs13111.12272-130B4	yes		yes	timecourse
FANTOM5	CNhs13170	Lymphatic Endothelial cells response to VEGFC, 05hr, biol_rep2 (MM XIV - 13).CNhs13170.12394-131F9	yes		yes	timecourse
FANTOM5	CNhs13288	Lymphatic Endothelial cells response to VEGFC, 05hr, biol_rep3 (MM XXII - 13).CNhs13288.12516-133B5	yes		yes	timecourse
FANTOM5	CNhs13112	Lymphatic Endothelial cells response to VEGFC, 06hr, biol_rep1 (MM XIX - 14).CNhs13112.12273-130B5	yes		yes	timecourse
FANTOM5	CNhs13171	Lymphatic Endothelial cells response to VEGFC, 06hr, biol_rep2 (MM XIV - 14).CNhs13171.12395-131G1	yes		yes	timecourse
FANTOM5	CNhs13289	Lymphatic Endothelial cells response to VEGFC, 06hr, biol_rep3 (MM XXII - 14).CNhs13289.12517-133B6	yes		yes	timecourse
FANTOM5	CNhs13113	Lymphatic Endothelial cells response to VEGFC, 07hr, biol_rep1 (MM XIX - 15).CNhs13113.12274-130B6	yes		yes	timecourse
FANTOM5	CNhs13172	Lymphatic Endothelial cells response to VEGFC, 07hr, biol_rep2 (MM XIV - 15).CNhs13172.12396-131G2	yes		yes	timecourse
FANTOM5	CNhs13290	Lymphatic Endothelial cells response to VEGFC, 07hr, biol_rep3 (MM XXII - 15).CNhs13290.12518-133B7	yes		yes	timecourse
FANTOM5	CNhs11937	Lymphatic Endothelial cells response to VEGFC, 08hr, biol_rep1 (MM XIX - 16).CNhs11937.12275-130B7	yes		yes	timecourse
FANTOM5	CNhs13173	Lymphatic Endothelial cells response to VEGFC, 08hr, biol_rep2 (MM XIV - 16).CNhs13173.12397-131G3	yes		yes	timecourse
FANTOM5	CNhs13291	Lymphatic Endothelial cells response to VEGFC, 08hr, biol_rep3 (MM XXII - 16).CNhs13291.12519-133B8	yes		yes	timecourse
FANTOM5	CNhs11935	lymphoma, malignant, hairy B-cell cell line:MLMA.CNhs11935.10775-110G1	yes		yes	cell line
FANTOM5	CNhs10730	malignant trichilemmal cyst cell line:DJM-1.CNhs10730.10412-106B7	yes		yes	cell line
FANTOM5	CNhs10732	maxillary sinus tumor cell line:HSQ-89.CNhs10732.10414-106B9	yes		yes	cell line
FANTOM5	CNhs12805	medulloblastoma cell line:D283 Med.CNhs12805.10838-111E1	yes		yes	cell line
FANTOM5	CNhs11861	medulloblastoma cell line:ONS-76.CNhs11861.10759-110E3	yes		yes	cell line
FANTOM5	CNhs11281	melanoma cell line:COLO 679.CNhs11281.10514-107E1	yes		yes	cell line
FANTOM5	CNhs11254	melanoma cell line:G-361.CNhs11254.10465-106H6	yes		yes	cell line
FANTOM5	CNhs11945	meningioma cell line:HKBMM.CNhs11945.10691-109F7	yes		yes	cell line
FANTOM5	CNhs12838	merkel cell carcinoma cell line:MKL-1.CNhs12838.10843-111E6	yes		yes	cell line
FANTOM5	CNhs12839	merkel cell carcinoma cell line:MS-1.CNhs12839.10844-111E7	yes		yes	cell line
FANTOM5	CNhs12191	mesodermal tumor cell line:HIRS-BM.CNhs12191.10696-109G3	yes		yes	cell line
FANTOM5	CNhs11263	mesothelioma cell line:ACC-MESO-1.CNhs11263.10493-107B7	yes		yes	cell line
FANTOM5	CNhs11264	mesothelioma cell line:ACC-MESO-4.CNhs11264.10494-107B8	yes		yes	cell line
FANTOM5	CNhs14376	mesothelioma cell line:Mero-14, tech_rep2.CNhs14376.10849-111F3	yes		yes	cell line
FANTOM5	CNhs13066	mesothelioma cell line:Mero-25.CNhs13066.10850-111F4	yes		yes	cell line
FANTOM5	CNhs13067	mesothelioma cell line:Mero-41.CNhs13067.10851-111F5	yes		yes	cell line
FANTOM5	CNhs13068	mesothelioma cell line:Mero-48a.CNhs13068.10852-111F6	yes		yes	cell line
FANTOM5	CNhs13069	mesothelioma cell line:Mero-82.CNhs13069.10853-111F7	yes		yes	cell line
FANTOM5	CNhs13070	mesothelioma cell line:Mero-83.CNhs13070.10854-111F8	yes		yes	cell line
FANTOM5	CNhs13072	mesothelioma cell line:Mero-84.CNhs13072.10855-111F9	yes		yes	cell line
FANTOM5	CNhs13073	mesothelioma cell line:Mero-95.CNhs13073.10856-111G1	yes		yes	cell line
FANTOM5	CNhs13063	mesothelioma cell line:NCI-H2052.CNhs13063.10847-111F1	yes		yes	cell line
FANTOM5	CNhs13062	mesothelioma cell line:NCI-H226.CNhs13062.10846-111E9	yes		yes	cell line
FANTOM5	CNhs13064	mesothelioma cell line:NCI-H2452.CNhs13064.10848-111F2	yes		yes	cell line
FANTOM5	CNhs13061	mesothelioma cell line:NCI-H28.CNhs13061.10845-111E8	yes		yes	cell line
FANTOM5	CNhs13074	mesothelioma cell line:No36.CNhs13074.10857-111G2	yes		yes	cell line
FANTOM5	CNhs13075	mesothelioma cell line:ONE58.CNhs13075.10858-111G3	yes		yes	cell line
FANTOM5	CNhs11944	mixed mullerian tumor cell line:HTMMT.CNhs11944.10689-109F5	yes		yes	cell line
FANTOM5	CNhs13380	Monocyte-derived macrophages response to LPS, 00hr15min, donor2 (t2 Subject2).CNhs13380.12797-136F7	yes		yes	timecourse
FANTOM5	CNhs13175	Monocyte-derived macrophages response to LPS, 00hr15min, donor3 (t2 Subject3).CNhs13175.12895-137H6	yes		yes	timecourse
FANTOM5	CNhs13381	Monocyte-derived macrophages response to LPS, 00hr30min, donor2 (t3 Subject2).CNhs13381.12798-136F8	yes		yes	timecourse
FANTOM5	CNhs13176	Monocyte-derived macrophages response to LPS, 00hr30min, donor3 (t3 Subject3).CNhs13176.12896-137H7	yes		yes	timecourse
FANTOM5	CNhs13382	Monocyte-derived macrophages response to LPS, 00hr45min, donor2 (t4 Subject2).CNhs13382.12799-136F9	yes		yes	timecourse
FANTOM5	CNhs13177	Monocyte-derived macrophages response to LPS, 00hr45min, donor3 (t4 Subject3).CNhs13177.12897-137H8	yes		yes	timecourse
FANTOM5	CNhs13383	Monocyte-derived macrophages response to LPS, 01hr00min, donor2 (t5 Subject2).CNhs13383.12800-136G1	yes		yes	timecourse
FANTOM5	CNhs13178	Monocyte-derived macrophages response to LPS, 01hr00min, donor3 (t5 Subject3).CNhs13178.12898-137H9	yes		yes	timecourse
FANTOM5	CNhs13149	Monocyte-derived macrophages response to LPS, 01hr20min, donor1 (t6 Subject1).CNhs13149.12703-135E3	yes		yes	timecourse
FANTOM5	CNhs13384	Monocyte-derived macrophages response to LPS, 01hr20min, donor2 (t6 Subject2).CNhs13384.12801-136G2	yes		yes	timecourse
FANTOM5	CNhs13179	Monocyte-derived macrophages response to LPS, 01hr20min, donor3 (t6 Subject3).CNhs13179.12899-137I1	yes		yes	timecourse
FANTOM5	CNhs13385	Monocyte-derived macrophages response to LPS, 01hr40min, donor2 (t7 Subject2).CNhs13385.12802-136G3	yes		yes	timecourse
FANTOM5	CNhs13180	Monocyte-derived macrophages response to LPS, 01hr40min, donor3 (t7 Subject3).CNhs13180.12900-137I2	yes		yes	timecourse
FANTOM5	CNhs13386	Monocyte-derived macrophages response to LPS, 02hr00min, donor2 (t8 Subject2).CNhs13386.12803-136G4	yes		yes	timecourse
FANTOM5	CNhs13181	Monocyte-derived macrophages response to LPS, 02hr00min, donor3 (t8 Subject3).CNhs13181.12901-137I3	yes		yes	timecourse
FANTOM5	CNhs13152	Monocyte-derived macrophages response to LPS, 02hr30min, donor1 (t9 Subject1).CNhs13152.12706-135E6	yes		yes	timecourse
FANTOM5	CNhs13387	Monocyte-derived macrophages response to LPS, 02hr30min, donor2 (t9 Subject2).CNhs13387.12804-136G5	yes		yes	timecourse
FANTOM5	CNhs13182	Monocyte-derived macrophages response to LPS, 02hr30min, donor3 (t9 Subject3).CNhs13182.12902-137I4	yes		yes	timecourse
FANTOM5	CNhs12924	Monocyte-derived macrophages response to LPS, 03hr00min, donor1 (t10 Subject1).CNhs12924.12707-135E7	yes		yes	timecourse
FANTOM5	CNhs13388	Monocyte-derived macrophages response to LPS, 03hr00min, donor2 (t10 Subject2).CNhs13388.12805-136G6	yes		yes	timecourse
FANTOM5	CNhs13183	Monocyte-derived macrophages response to LPS, 03hr00min, donor3 (t10 Subject3).CNhs13183.12903-137I5	yes		yes	timecourse
FANTOM5	CNhs13389	Monocyte-derived macrophages response to LPS, 03hr30min, donor2 (t11 Subject2).CNhs13389.12806-136G7	yes		yes	timecourse
FANTOM5	CNhs13184	Monocyte-derived macrophages response to LPS, 03hr30min, donor3 (t11 Subject3).CNhs13184.12904-137I6	yes		yes	timecourse
FANTOM5	CNhs13154	Monocyte-derived macrophages response to LPS, 04hr, donor1 (t12 Subject1).CNhs13154.12709-135E9	yes		yes	timecourse
FANTOM5	CNhs13391	Monocyte-derived macrophages response to LPS, 04hr, donor2 (t12 Subject2).CNhs13391.12807-136G8	yes		yes	timecourse
FANTOM5	CNhs13185	Monocyte-derived macrophages response to LPS, 04hr, donor3 (t12 Subject3).CNhs13185.12905-137I7	yes		yes	timecourse
FANTOM5	CNhs13155	Monocyte-derived macrophages response to LPS, 05hr, donor1 (t13 Subject1).CNhs13155.12710-135F1	yes		yes	timecourse
FANTOM5	CNhs13392	Monocyte-derived macrophages response to LPS, 05hr, donor2 (t13 Subject2).CNhs13392.12808-136G9	yes		yes	timecourse
FANTOM5	CNhs13186	Monocyte-derived macrophages response to LPS, 05hr, donor3 (t13 Subject3).CNhs13186.12906-137I8	yes		yes	timecourse
FANTOM5	CNhs12925	Monocyte-derived macrophages response to LPS, 06hr, donor1 (t14 Subject1).CNhs12925.12711-135F2	yes		yes	timecourse
FANTOM5	CNhs13393	Monocyte-derived macrophages response to LPS, 06hr, donor2 (t14 Subject2).CNhs13393.12809-136H1	yes		yes	timecourse
FANTOM5	CNhs13394	Monocyte-derived macrophages response to LPS, 07hr, donor2 (t15 Subject2).CNhs13394.12810-136H2	yes		yes	timecourse
FANTOM5	CNhs13325	Monocyte-derived macrophages response to LPS, 07hr, donor3 (t15 Subject3).CNhs13325.12908-138A1	yes		yes	timecourse
FANTOM5	CNhs12927	Monocyte-derived macrophages response to LPS, 08hr, donor1 (t16 Subject1).CNhs12927.12713-135F4	yes		yes	timecourse
FANTOM5	CNhs13395	Monocyte-derived macrophages response to LPS, 08hr, donor2 (t16 Subject2).CNhs13395.12811-136H3	yes		yes	timecourse
FANTOM5	CNhs13326	Monocyte-derived macrophages response to LPS, 08hr, donor3 (t16 Subject3).CNhs13326.12909-138A2	yes		yes	timecourse
FANTOM5	CNhs12928	Monocyte-derived macrophages response to LPS, 10hr, donor1 (t17 Subject1).CNhs12928.12714-135F5	yes		yes	timecourse
FANTOM5	CNhs13396	Monocyte-derived macrophages response to LPS, 10hr, donor2 (t17 Subject2).CNhs13396.12812-136H4	yes		yes	timecourse
FANTOM5	CNhs13327	Monocyte-derived macrophages response to LPS, 10hr, donor3 (t17 Subject3).CNhs13327.12910-138A3	yes		yes	timecourse
FANTOM5	CNhs12813	Monocyte-derived macrophages response to LPS, 12hr, donor1 (t18 Subject1).CNhs12813.12715-135F6	yes		yes	timecourse
FANTOM5	CNhs13397	Monocyte-derived macrophages response to LPS, 12hr, donor2 (t18 Subject2).CNhs13397.12813-136H5	yes		yes	timecourse
FANTOM5	CNhs13328	Monocyte-derived macrophages response to LPS, 12hr, donor3 (t18 Subject3).CNhs13328.12911-138A4	yes		yes	timecourse
FANTOM5	CNhs12929	Monocyte-derived macrophages response to LPS, 14hr, donor1 (t19 Subject1).CNhs12929.12716-135F7	yes		yes	timecourse
FANTOM5	CNhs13398	Monocyte-derived macrophages response to LPS, 14hr, donor2 (t19 Subject2).CNhs13398.12814-136H6	yes		yes	timecourse
FANTOM5	CNhs13329	Monocyte-derived macrophages response to LPS, 14hr, donor3 (t19 Subject3).CNhs13329.12912-138A5	yes		yes	timecourse
FANTOM5	CNhs13399	Monocyte-derived macrophages response to LPS, 16hr, donor2 (t20 Subject2).CNhs13399.12815-136H7	yes		yes	timecourse
FANTOM5	CNhs13330	Monocyte-derived macrophages response to LPS, 16hr, donor3 (t20 Subject3).CNhs13330.12913-138A6	yes		yes	timecourse
FANTOM5	CNhs12814	Monocyte-derived macrophages response to LPS, 18hr, donor1 (t21 Subject1).CNhs12814.12718-135F9	yes		yes	timecourse
FANTOM5	CNhs13400	Monocyte-derived macrophages response to LPS, 18hr, donor2 (t21 Subject2).CNhs13400.12816-136H8	yes		yes	timecourse
FANTOM5	CNhs13331	Monocyte-derived macrophages response to LPS, 18hr, donor3 (t21 Subject3).CNhs13331.12914-138A7	yes		yes	timecourse
FANTOM5	CNhs12931	Monocyte-derived macrophages response to LPS, 20hr, donor1 (t22 Subject1).CNhs12931.12719-135G1	yes		yes	timecourse
FANTOM5	CNhs13401	Monocyte-derived macrophages response to LPS, 20hr, donor2 (t22 Subject2).CNhs13401.12817-136H9	yes		yes	timecourse
FANTOM5	CNhs13332	Monocyte-derived macrophages response to LPS, 20hr, donor3 (t22 Subject3).CNhs13332.12915-138A8	yes		yes	timecourse
FANTOM5	CNhs12815	Monocyte-derived macrophages response to LPS, 22hr, donor1 (t23 Subject1).CNhs12815.12720-135G2	yes		yes	timecourse
FANTOM5	CNhs13402	Monocyte-derived macrophages response to LPS, 22hr, donor2 (t23 Subject2).CNhs13402.12818-136I1	yes		yes	timecourse
FANTOM5	CNhs13333	Monocyte-derived macrophages response to LPS, 22hr, donor3 (t23 Subject3).CNhs13333.12916-138A9	yes		yes	timecourse
FANTOM5	CNhs12932	Monocyte-derived macrophages response to LPS, 24hr, donor1 (t24 Subject1).CNhs12932.12721-135G3	yes		yes	timecourse
FANTOM5	CNhs13403	Monocyte-derived macrophages response to LPS, 24hr, donor2 (t24 Subject2).CNhs13403.12819-136I2	yes		yes	timecourse
FANTOM5	CNhs13334	Monocyte-derived macrophages response to LPS, 24hr, donor3 (t24 Subject3).CNhs13334.12917-138B1	yes		yes	timecourse
FANTOM5	CNhs12933	Monocyte-derived macrophages response to LPS, 36hr, donor1 (t25 Subject1).CNhs12933.12722-135G4	yes		yes	timecourse
FANTOM5	CNhs13404	Monocyte-derived macrophages response to LPS, 36hr, donor2 (t25 Subject2).CNhs13404.12820-136I3	yes		yes	timecourse
FANTOM5	CNhs13335	Monocyte-derived macrophages response to LPS, 36hr, donor3 (t25 Subject3).CNhs13335.12918-138B2	yes		yes	timecourse
FANTOM5	CNhs11942	Monocyte-derived macrophages response to LPS, 48hr, donor1 (t26 Subject1).CNhs11942.12723-135G5	yes		yes	timecourse
FANTOM5	CNhs13405	Monocyte-derived macrophages response to LPS, 48hr, donor2 (t26 Subject2).CNhs13405.12821-136I4	yes		yes	timecourse
FANTOM5	CNhs13555	Monocyte-derived macrophages response to udorn influenza infection, 02hr00min, donor1 (868_121:Ud_2h).CNhs13555.13306-142I3	yes		yes	timecourse
FANTOM5	CNhs13651	Monocyte-derived macrophages response to udorn influenza infection, 02hr00min, donor3 (536_119:Ud_2h).CNhs13651.13324-143B3	yes		yes	timecourse
FANTOM5	CNhs13640	Monocyte-derived macrophages response to udorn influenza infection, 02hr00min, donor4 (227_121:Ud_2h).CNhs13640.13312-142I9	yes		yes	timecourse
FANTOM5	CNhs13556	Monocyte-derived macrophages response to udorn influenza infection, 07hr00min, donor1 (868_121:Ud_7h).CNhs13556.13307-142I4	yes		yes	timecourse
FANTOM5	CNhs13559	Monocyte-derived macrophages response to udorn influenza infection, 07hr00min, donor2 (150_120:Ud_7h).CNhs13559.13319-143A7	yes		yes	timecourse
FANTOM5	CNhs13561	Monocyte-derived macrophages response to udorn influenza infection, 07hr00min, donor3 (536_119:Ud_7h).CNhs13561.13325-143B4	yes		yes	timecourse
FANTOM5	CNhs13641	Monocyte-derived macrophages response to udorn influenza infection, 07hr00min, donor4 (227_121:Ud_7h).CNhs13641.13313-143A1	yes		yes	timecourse
FANTOM5	CNhs13557	Monocyte-derived macrophages response to udorn influenza infection, 24hr00min, donor1 (868_121:Ud_24h).CNhs13557.13308-142I5	yes		yes	timecourse
FANTOM5	CNhs13560	Monocyte-derived macrophages response to udorn influenza infection, 24hr00min, donor2 (150_120:Ud_24h).CNhs13560.13320-143A8	yes		yes	timecourse
FANTOM5	CNhs13562	Monocyte-derived macrophages response to udorn influenza infection, 24hr00min, donor3 (536_119:Ud_24h).CNhs13562.13326-143B5	yes		yes	timecourse
FANTOM5	CNhs11752	mucinous adenocarcinoma cell line:JHOM-1.CNhs11752.10648-109A9	yes		yes	cell line
FANTOM5	CNhs11873	mucinous cystadenocarcinoma cell line:MCAS.CNhs11873.10784-110H1	yes		yes	cell line
FANTOM5	CNhs11858	mycosis fungoides, T cell lymphoma cell line:HuT 102 TIB-162.CNhs11858.10744-110C6	yes		yes	cell line
FANTOM5	CNhs11934	myelodysplastic syndrome cell line:SKM-1.CNhs11934.10772-110F7	yes		yes	cell line
FANTOM5	CNhs11258	myeloma cell line:PCM6.CNhs11258.10474-106I6	yes		yes	cell line
FANTOM5	CNhs11729	myxofibrosarcoma cell line:MFH-ino.CNhs11729.10600-108E6	yes		yes	cell line
FANTOM5	CNhs11821	myxofibrosarcoma cell line:NMFH-1.CNhs11821.10684-109E9	yes		yes	cell line
FANTOM5	CNhs11276	neuroblastoma cell line:CHP-134.CNhs11276.10508-107D4	yes		yes	cell line
FANTOM5	CNhs11284	neuroblastoma cell line:NB-1.CNhs11284.10539-107G8	yes		yes	cell line
FANTOM5	CNhs11818	neuroblastoma cell line:NBsusSR.CNhs11818.10607-108F4	yes		yes	cell line
FANTOM5	CNhs11811	neuroblastoma cell line:NH-12.CNhs11811.10555-107I6	yes		yes	cell line
FANTOM5	CNhs11744	neuroectodermal tumor cell line:FU-RPNT-1.CNhs11744.10637-108I7	yes		yes	cell line
FANTOM5	CNhs11753	neuroectodermal tumor cell line:FU-RPNT-2.CNhs11753.10663-109C6	yes		yes	cell line
FANTOM5	CNhs11866	neuroectodermal tumor cell line:TASK1.CNhs11866.10774-110F9	yes		yes	cell line
FANTOM5	CNhs11853	neuroepithelioma cell line:SK-N-MC.CNhs11853.10728-110A8	yes		yes	cell line
FANTOM5	CNhs11854	neurofibroma cell line:Hs 53.T.CNhs11854.10729-110A9	yes		yes	cell line
FANTOM5	CNhs11867	NK T cell leukemia cell line:KHYG-1.CNhs11867.10777-110G3	yes		yes	cell line
FANTOM5	CNhs10747	non T non B acute lymphoblastic leukemia (ALL) cell line:P30/OHK.CNhs10747.10430-106D7	yes		yes	cell line
FANTOM5	CNhs12193	non-small cell lung cancer cell line:NCI-H1385.CNhs12193.10730-110B1	yes		yes	cell line
FANTOM5	CNhs10752	oral squamous cell carcinoma cell line:Ca9-22.CNhs10752.10434-106E2	yes		yes	cell line
FANTOM5	CNhs11287	oral squamous cell carcinoma cell line:HO-1-u-1.CNhs11287.10550-107I1	yes		yes	cell line
FANTOM5	CNhs11717	oral squamous cell carcinoma cell line:HSC-3.CNhs11717.10545-107H5	yes		yes	cell line
FANTOM5	CNhs11810	oral squamous cell carcinoma cell line:SAS.CNhs11810.10544-107H4	yes		yes	cell line
FANTOM5	CNhs11835	osteoclastoma cell line:Hs 706.T.CNhs11835.10704-109H2	yes		yes	cell line
FANTOM5	CNhs11279	osteosarcoma cell line:143B/TK^(-)neo^(R).CNhs11279.10510-107D6	yes		yes	cell line
FANTOM5	CNhs11290	osteosarcoma cell line:HS-Os-1.CNhs11290.10558-107I9	yes		yes	cell line
FANTOM5	CNhs11856	pagetoid sarcoma cell line:Hs 925.T.CNhs11856.10732-110B3	yes		yes	cell line
FANTOM5	CNhs11832	pancreatic carcinoma cell line:NOR-P1.CNhs11832.10698-109G5	yes		yes	cell line
FANTOM5	CNhs11716	papillary adenocarcinoma cell line:8505C.CNhs11716.10437-106E5	yes		yes	cell line
FANTOM5	CNhs10734	papillotubular adenocarcinoma cell line:TGBC18TKB.CNhs10734.10417-106C3	yes		yes	cell line
FANTOM5	CNhs11830	peripheral neuroectodermal tumor cell line:KU-SN.CNhs11830.10697-109G4	yes		yes	cell line
FANTOM5	CNhs11849	pharyngeal carcinoma cell line:Detroit 562.CNhs11849.10723-110A3	yes		yes	cell line
FANTOM5	CNhs12807	plasma cell leukemia cell line:ARH-77.CNhs12807.10840-111E3	yes		yes	cell line
FANTOM5	CNhs11933	pleomorphic hepatocellular carcinoma cell line:SNU-387.CNhs11933.10706-109H4	yes		yes	cell line
FANTOM5	CNhs11260	prostate cancer cell line:DU145.CNhs11260.10490-107B4	yes		yes	cell line
FANTOM5	CNhs11243	prostate cancer cell line:PC-3.CNhs11243.10439-106E7	yes		yes	cell line
FANTOM5	CNhs11255	rectal cancer cell line:TT1TKB.CNhs11255.10469-106I1	yes		yes	cell line
FANTOM5	CNhs10729	renal cell carcinoma cell line:OS-RC-2.CNhs10729.10411-106B6	yes		yes	cell line
FANTOM5	CNhs11257	renal cell carcinoma cell line:TUHR10TKB.CNhs11257.10471-106I3	yes		yes	cell line
FANTOM5	CNhs11267	retinoblastoma cell line:Y79.CNhs11267.10475-106I7	yes		yes	cell line
FANTOM5	CNhs11877	rhabdomyosarcoma cell line:KYM-1.CNhs11877.10787-110H4	yes		yes	cell line
FANTOM5	CNhs11269	rhabdomyosarcoma cell line:RMS-YM.CNhs11269.10477-106I9	yes		yes	cell line
FANTOM5	CNhs11829	sacrococcigeal teratoma cell line:HTST.CNhs11829.10695-109G2	yes		yes	cell line
FANTOM5	CNhs11245	schwannoma cell line:HS-PSS, tech_rep2.CNhs11245.10442-106F1	yes		yes	cell line
FANTOM5	CNhs11183	schwannoma cell line:HS-PSS.CNhs11183.10442-106F1	yes		yes	cell line
FANTOM5	CNhs11746	serous adenocarcinoma cell line:JHOS-2.CNhs11746.10639-108I9	yes		yes	cell line
FANTOM5	CNhs13508	serous adenocarcinoma cell line:SK-OV-3-R after co-culture with SOC-57-02-G, biol_rep1.CNhs13508.11843-124H7	yes		yes	cell line
FANTOM5	CNhs13099	serous adenocarcinoma cell line:SK-OV-3-R, biol_rep1.CNhs13099.11841-124H5	yes		yes	cell line
FANTOM5	CNhs11827	serous cystadenocarcinoma cell line:HTOA.CNhs11827.10693-109F9	yes		yes	cell line
FANTOM5	CNhs10753	signet ring carcinoma cell line:Kato III.CNhs10753.10436-106E4	yes		yes	cell line
FANTOM5	CNhs11270	signet ring carcinoma cell line:NUGC-4.CNhs11270.10483-107A6	yes		yes	cell line
FANTOM5	CNhs11885	small cell cervical cancer cell line:HCSC-1.CNhs11885.10800-110I8	yes		yes	cell line
FANTOM5	CNhs11736	small cell gastrointestinal carcinoma cell line:ECC10.CNhs11736.10610-108F7	yes		yes	cell line
FANTOM5	CNhs12808	small cell lung carcinoma cell line:DMS 144.CNhs12808.10841-111E4	yes		yes	cell line
FANTOM5	CNhs11285	small cell lung carcinoma cell line:LK-2.CNhs11285.10541-107H1	yes		yes	cell line
FANTOM5	CNhs12809	small cell lung carcinoma cell line:NCI-H82.CNhs12809.10842-111E5	yes		yes	cell line
FANTOM5	CNhs11812	small cell lung carcinoma cell line:WA-hT.CNhs11812.10562-108A4	yes		yes	cell line
FANTOM5	CNhs11734	small-cell gastrointestinal carcinoma cell line:ECC4.CNhs11734.10609-108F6	yes		yes	cell line
FANTOM5	CNhs11869	somatostatinoma cell line:QGP-1.CNhs11869.10781-110G7	yes		yes	cell line
FANTOM5	CNhs11857	spindle cell sarcoma cell line:Hs 132.T.CNhs11857.10737-110B8	yes		yes	cell line
FANTOM5	CNhs10741	splenic lymphoma with villous lymphocytes cell line:SLVL.CNhs10741.10424-106D1	yes		yes	cell line
FANTOM5	CNhs11252	squamous cell carcinoma cell line:EC-GI-10.CNhs11252.10463-106H4	yes		yes	cell line
FANTOM5	CNhs11749	squamous cell carcinoma cell line:JHUS-nk1.CNhs11749.10646-109A7	yes		yes	cell line
FANTOM5	CNhs11739	squamous cell carcinoma cell line:T3M-5.CNhs11739.10616-108G4	yes		yes	cell line
FANTOM5	CNhs11273	squamous cell lung carcinoma cell line:EBC-1.CNhs11273.10486-107A9	yes		yes	cell line
FANTOM5	CNhs14238	squamous cell lung carcinoma cell line:LC-1F.CNhs14238.10457-106G7	yes		yes	cell line
FANTOM5	CNhs14240	squamous cell lung carcinoma cell line:RERF-LC-AI.CNhs14240.10501-107C6	yes		yes	cell line
FANTOM5	CNhs11244	synovial sarcoma cell line:HS-SY-II.CNhs11244.10441-106E9	yes		yes	cell line
FANTOM5	CNhs11878	teratocarcinoma cell line:NCC-IT-A3.CNhs11878.10790-110H7	yes		yes	cell line
FANTOM5	CNhs11884	teratocarcinoma cell line:NCR-G1.CNhs11884.10798-110I6	yes		yes	cell line
FANTOM5	CNhs11890	teratocarcinoma cell line:PA-1.CNhs11890.10807-111A6	yes		yes	cell line
FANTOM5	CNhs11876	testicular germ cell embryonal carcinoma cell line:ITO-II.CNhs11876.10786-110H3	yes		yes	cell line
FANTOM5	CNhs12351	testicular germ cell embryonal carcinoma cell line:NEC14.CNhs12351.10591-108D6	yes		yes	cell line
FANTOM5	CNhs12362	testicular germ cell embryonal carcinoma cell line:NEC15.CNhs12362.10593-108D8	yes		yes	cell line
FANTOM5	CNhs11726	testicular germ cell embryonal carcinoma cell line:NEC8.CNhs11726.10590-108D5	yes		yes	cell line
FANTOM5	CNhs14139	thymic carcinoma cell line:Ty-82.CNhs14139.10803-111A2	yes		yes	cell line
FANTOM5	CNhs14140	thyroid carcinoma cell line:KHM-5M.CNhs14140.10776-110G2	yes		yes	cell line
FANTOM5	CNhs11872	thyroid carcinoma cell line:TCO-1.CNhs11872.10783-110G9	yes		yes	cell line
FANTOM5	CNhs11837	transitional cell carcinoma cell line:Hs 769.T.CNhs11837.10707-109H5	yes		yes	cell line
FANTOM5	CNhs10735	transitional-cell carcinoma cell line:5637.CNhs10735.10418-106C4	yes		yes	cell line
FANTOM5	CNhs11261	transitional-cell carcinoma cell line:JMSU1.CNhs11261.10492-107B6	yes		yes	cell line
FANTOM5	CNhs11883	tubular adenocarcinoma cell line:SUIT-2.CNhs11883.10797-110I5	yes		yes	cell line
FANTOM5	CNhs11892	Wilms' tumor cell line:G-401.CNhs11892.10809-111A8	yes		yes	cell line
FANTOM5	CNhs11728	Wilms' tumor cell line:HFWT.CNhs11728.10597-108E3	yes		yes	cell line
FANTOM5	CNhs11813	xeroderma pigentosum b cell line:XPL 17.CNhs11813.10563-108A5	yes		yes	cell line
FANTOM5	CNhs11931	bone marrow stromal cell line:StromaNKtert.CNhs11931.10686-109F2	yes			cell line
FANTOM5	CNhs11731	embryonic pancreas cell line:1B2C6.CNhs11731.10604-108F1	yes			cell line
FANTOM5	CNhs11732	embryonic pancreas cell line:1C3D3.CNhs11732.10605-108F2	yes			cell line
FANTOM5	CNhs11733	embryonic pancreas cell line:1C3IKEI.CNhs11733.10606-108F3	yes			cell line
FANTOM5	CNhs14556	acute myeloid leukemia (FAB M5) cell line:THP-1 (cytoplasmic fraction).CNhs14556.14298-155B5	yes			cell line
FANTOM5	CNhs11718	mesenchymal stem cell line:Hu5/E18.CNhs11718.10568-108B1	yes			cell line
FANTOM5	CNhs11894	normal embryonic palatal mesenchymal cell line:HEPM.CNhs11894.10813-111B3	yes			cell line
FANTOM5	CNhs11950	normal intestinal epithelial cell line:FHs 74 Int.CNhs11950.10812-111B2	yes			cell line
FANTOM5	CNhs11047	embryonic kidney cell line: HEK293/SLAM infection, 24hr.CNhs11047.10451-106G1	yes			cell line
FANTOM5	CNhs11046	embryonic kidney cell line: HEK293/SLAM untreated.CNhs11046.10450-106F9	yes			cell line
FANTOM5	CNhs12689	K562 erythroblastic leukemia response to hemin, 01hr00min, biol_rep2.CNhs12689.13149-140I8	yes			timecourse
FANTOM5	CNhs13615	mesenchymal stem cells (adipose derived), adipogenic induction, day01, biol_rep1.CNhs13615.13262-142D4	yes			timecourse
FANTOM5	CNhs14536	ARPE-19 EMT induced with TGF-beta and TNF-alpha, 24hr00min, biol_rep2.CNhs14536.13680-147E8	yes			timecourse
FANTOM5	CNhs12702	K562 erythroblastic leukemia response to hemin, day04, biol_rep2.CNhs12702.13162-141B3	yes			timecourse
FANTOM5	CNhs12688	K562 erythroblastic leukemia response to hemin, 00hr45min, biol_rep2.CNhs12688.13148-140I7	yes			timecourse
FANTOM5	CNhs12687	K562 erythroblastic leukemia response to hemin, 00hr30min, biol_rep2.CNhs12687.13147-140I6	yes			timecourse
FANTOM5	CNhs12564	MCF7 breast cancer cell line response to EGF1, 00hr00min, biol_rep1.CNhs12564.13031-139E7	yes			timecourse
FANTOM5	CNhs13598	mesenchymal stem cells (adipose derived), adipogenic induction, 01hr20min, biol_rep2.CNhs13598.13245-142B5	yes			timecourse
FANTOM5	CNhs13659	HES3-GFP Embryonic Stem cells, cardiomyocytic induction, day07, biol_rep1.CNhs13659.13334-143C4	yes			timecourse
FANTOM5	CNhs14584	Myoblast differentiation to myotubes, day10, control donor3.CNhs14584.13494-145C2	yes			timecourse
FANTOM5	CNhs14520	ARPE-19 EMT induced with TGF-beta and TNF-alpha, 06hr00min, biol_rep2.CNhs14520.13665-147D2	yes			timecourse
FANTOM5	CNhs14601	Myoblast differentiation to myotubes, day06, Duchenne Muscular Dystrophy donor2.CNhs14601.13510-145D9	yes			timecourse
FANTOM5	CNhs13631	mesenchymal stem cells (adipose derived), adipogenic induction, day14, biol_rep2.CNhs13631.13278-142F2	yes			timecourse
FANTOM5	CNhs13613	mesenchymal stem cells (adipose derived), adipogenic induction, 12hr00min, biol_rep2.CNhs13613.13260-142D2	yes			timecourse
FANTOM5	CNhs14585	Myoblast differentiation to myotubes, day12, control donor3.CNhs14585.13495-145C3	yes			timecourse
FANTOM5	CNhs13605	mesenchymal stem cells (adipose derived), adipogenic induction, 02hr00min, biol_rep3.CNhs13605.13252-142C3	yes			timecourse
FANTOM5	CNhs13623	mesenchymal stem cells (adipose derived), adipogenic induction, day04, biol_rep2.CNhs13623.13269-142E2	yes			timecourse
FANTOM5	CNhs12698	K562 erythroblastic leukemia response to hemin, 12hr, biol_rep2.CNhs12698.13158-141A8	yes			timecourse
FANTOM5	CNhs12700	K562 erythroblastic leukemia response to hemin, day02, biol_rep2.CNhs12700.13160-141B1	yes			timecourse
FANTOM5	CNhs12686	K562 erythroblastic leukemia response to hemin, 00hr15min, biol_rep2.CNhs12686.13146-140I5	yes			timecourse
FANTOM5	CNhs13655	HES3-GFP Embryonic Stem cells, cardiomyocytic induction, day03, biol_rep1.CNhs13655.13330-143B9	yes			timecourse
FANTOM5	CNhs12699	K562 erythroblastic leukemia response to hemin, 24hr, biol_rep2.CNhs12699.13159-141A9	yes			timecourse
FANTOM5	CNhs12469	K562 erythroblastic leukemia response to hemin, 06hr, biol_rep1.CNhs12469.13091-140C4	yes			timecourse
FANTOM5	CNhs12474	K562 erythroblastic leukemia response to hemin, day04, biol_rep1.CNhs12474.13096-140C9	yes			timecourse
FANTOM5	CNhs14537	ARPE-19 EMT induced with TGF-beta and TNF-alpha, 24hr00min, biol_rep3.CNhs14537.13681-147E9	yes			timecourse
FANTOM5	CNhs12701	K562 erythroblastic leukemia response to hemin, day03, biol_rep2.CNhs12701.13161-141B2	yes			timecourse
FANTOM5	CNhs12565	MCF7 breast cancer cell line response to EGF1, 08hr, biol_rep1.CNhs12565.13046-139G4	yes			timecourse
FANTOM5	CNhs13653	HES3-GFP Embryonic Stem cells, cardiomyocytic induction, day01, biol_rep1.CNhs13653.13328-143B7	yes			timecourse
FANTOM5	CNhs13601	mesenchymal stem cells (adipose derived), adipogenic induction, 01hr40min, biol_rep2.CNhs13601.13248-142B8	yes			timecourse
FANTOM5	CNhs13661	HES3-GFP Embryonic Stem cells, cardiomyocytic induction, day09, biol_rep1.CNhs13661.13336-143C6	yes			timecourse
FANTOM5	CNhs13629	mesenchymal stem cells (adipose derived), adipogenic induction, day12, biol_rep2.CNhs13629.13275-142E8	yes			timecourse
FANTOM5	CNhs13847	Myoblast differentiation to myotubes, day00, control donor1.CNhs13847.13469-144I4	yes			timecourse
FANTOM5	CNhs12460	K562 erythroblastic leukemia response to hemin, 00hr30min, biol_rep1.CNhs12460.13081-140B3	yes			timecourse
FANTOM5	CNhs13621	mesenchymal stem cells (adipose derived), adipogenic induction, day02, biol_rep3.CNhs13621.13267-142D9	yes			timecourse
FANTOM5	CNhs13657	HES3-GFP Embryonic Stem cells, cardiomyocytic induction, day05, biol_rep1.CNhs13657.13332-143C2	yes			timecourse
FANTOM5	CNhs14577	Myoblast differentiation to myotubes, day00, control donor3.CNhs14577.13487-145B4	yes			timecourse
FANTOM5	CNhs13654	HES3-GFP Embryonic Stem cells, cardiomyocytic induction, day02, biol_rep1.CNhs13654.13329-143B8	yes			timecourse
FANTOM5	CNhs13622	mesenchymal stem cells (adipose derived), adipogenic induction, day04, biol_rep1.CNhs13622.13268-142E1	yes			timecourse
FANTOM5	CNhs14567	Myoblast differentiation to myotubes, day00, control donor2.CNhs14567.13478-145A4	yes			timecourse
FANTOM5	CNhs14582	Myoblast differentiation to myotubes, day06, control donor3.CNhs14582.13492-145B9	yes			timecourse
FANTOM5	CNhs13609	mesenchymal stem cells (adipose derived), adipogenic induction, 03hr00min, biol_rep1.CNhs13609.13256-142C7	yes			timecourse
FANTOM5	CNhs14574	Myoblast differentiation to myotubes, day08, control donor2.CNhs14574.13484-145B1	yes			timecourse
FANTOM5	CNhs14214	hIPS, biol_rep1.CNhs14214.14380-156B6	yes			timecourse
FANTOM5	CNhs12461	K562 erythroblastic leukemia response to hemin, 00hr45min, biol_rep1.CNhs12461.13082-140B4	yes			timecourse
FANTOM5	CNhs14609	Myoblast differentiation to myotubes, day04, Duchenne Muscular Dystrophy donor3.CNhs14609.13518-145E8	yes			timecourse
FANTOM5	CNhs12437	MCF7 breast cancer cell line response to HRG, 00hr45min, biol_rep1.CNhs12437.13050-139G8	yes			timecourse
FANTOM5	CNhs12471	K562 erythroblastic leukemia response to hemin, 24hr, biol_rep1.CNhs12471.13093-140C6	yes			timecourse
FANTOM5	CNhs12468	K562 erythroblastic leukemia response to hemin, 04hr, biol_rep1.CNhs12468.13090-140C3	yes			timecourse
FANTOM5	CNhs12463	K562 erythroblastic leukemia response to hemin, 01hr20min, biol_rep1.CNhs12463.13084-140B6	yes			timecourse
FANTOM5	CNhs13606	mesenchymal stem cells (adipose derived), adipogenic induction, 02hr30min, biol_rep1.CNhs13606.13253-142C4	yes			timecourse
FANTOM5	CNhs12470	K562 erythroblastic leukemia response to hemin, 12hr, biol_rep1.CNhs12470.13092-140C5	yes			timecourse
FANTOM5	CNhs12472	K562 erythroblastic leukemia response to hemin, day02, biol_rep1.CNhs12472.13094-140C7	yes			timecourse
FANTOM5	CNhs12477	MCF7 breast cancer cell line response to EGF1, 00hr30min, biol_rep2.CNhs12477.13099-140D3	yes			timecourse
FANTOM5	CNhs13658	HES3-GFP Embryonic Stem cells, cardiomyocytic induction, day06, biol_rep1.CNhs13658.13333-143C3	yes			timecourse
FANTOM5	CNhs13838	iPS differentiation to neuron, down-syndrome donor C18-CCL54, day18, rep1.CNhs13838.13460-144H4	yes			timecourse
FANTOM5	CNhs12919	H9 Embryoid body cells, melanocytic induction, day34, biol_rep3 (H9EB-3 d34).CNhs12919.12835-137A9	yes			timecourse
FANTOM5	CNhs14566	Myoblast differentiation to myotubes, day12, control donor1.CNhs14566.13477-145A3	yes			timecourse
FANTOM5	CNhs13630	mesenchymal stem cells (adipose derived), adipogenic induction, day12, biol_rep3.CNhs13630.13276-142E9	yes			timecourse
FANTOM5	CNhs13634	mesenchymal stem cells (adipose derived), undifferentiated control, biol_rep3.CNhs13634.13282-142F6	yes			timecourse
FANTOM5	CNhs14575	Myoblast differentiation to myotubes, day10, control donor2.CNhs14575.13485-145B2	yes			timecourse
FANTOM5	CNhs14571	Myoblast differentiation to myotubes, day03, control donor2.CNhs14571.13481-145A7	yes			timecourse
FANTOM5	CNhs14586	Myoblast differentiation to myotubes, day00, Duchenne Muscular Dystrophy donor1.CNhs14586.13496-145C4	yes			timecourse
FANTOM5	CNhs13626	mesenchymal stem cells (adipose derived), adipogenic induction, day08, biol_rep2.CNhs13626.13272-142E5	yes			timecourse
FANTOM5	CNhs12485	MCF7 breast cancer cell line response to EGF1, 03hr00min, biol_rep2.CNhs12485.13106-140E1	yes			timecourse
FANTOM5	CNhs14579	Myoblast differentiation to myotubes, day02, control donor3.CNhs14579.13489-145B6	yes			timecourse
FANTOM5	CNhs12464	K562 erythroblastic leukemia response to hemin, 01hr40min, biol_rep1.CNhs12464.13085-140B7	yes			timecourse
FANTOM5	CNhs12491	MCF7 breast cancer cell line response to EGF1, 08hr, biol_rep2.CNhs12491.13112-140E7	yes			timecourse
FANTOM5	CNhs13603	mesenchymal stem cells (adipose derived), adipogenic induction, 02hr00min, biol_rep1.CNhs13603.13250-142C1	yes			timecourse
FANTOM5	CNhs12459	K562 erythroblastic leukemia response to hemin, 00hr15min, biol_rep1.CNhs12459.13080-140B2	yes			timecourse
FANTOM5	CNhs14583	Myoblast differentiation to myotubes, day08, control donor3.CNhs14583.13493-145C1	yes			timecourse
FANTOM5	CNhs12768	MCF7 breast cancer cell line response to HRG, 08hr, biol_rep3.CNhs12768.13194-141E8	yes			timecourse
FANTOM5	CNhs12704	MCF7 breast cancer cell line response to EGF1, 00hr15min, biol_rep3.CNhs12704.13164-141B5	yes			timecourse
FANTOM5	CNhs13725	HES3-GFP Embryonic Stem cells, cardiomyocytic induction, day01, biol_rep3.CNhs13725.13352-143E4	yes			timecourse
FANTOM5	CNhs12462	K562 erythroblastic leukemia response to hemin, 01hr00min, biol_rep1.CNhs12462.13083-140B5	yes			timecourse
FANTOM5	CNhs14194	Saos-2 osteosarcoma cell line, untreated control, day28, biol_rep1 (B1 T17).CNhs14194.12697-135D6	yes			timecourse
FANTOM5	CNhs13617	mesenchymal stem cells (adipose derived), adipogenic induction, day01, biol_rep3.CNhs13617.13264-142D6	yes			timecourse
FANTOM5	CNhs12473	K562 erythroblastic leukemia response to hemin, day03, biol_rep1.CNhs12473.13095-140C8	yes			timecourse
FANTOM5	CNhs14443	COBL-a rinderpest(-C) infection, 24hr, biol_rep3.CNhs14443.13576-146C3	yes			timecourse
FANTOM5	CNhs14216	hIPS, biol_rep3.CNhs14216.14382-156B8	yes			timecourse
FANTOM5	CNhs12788	K562 erythroblastic leukemia response to hemin, 00hr30min, biol_rep3.CNhs12788.13213-141G9	yes			timecourse
FANTOM5	CNhs14530	ARPE-19 EMT induced with TGF-beta and TNF-alpha, 12hr00min, biol_rep2.CNhs14530.13674-147E2	yes			timecourse
FANTOM5	CNhs12465	K562 erythroblastic leukemia response to hemin, 02hr30min, biol_rep1.CNhs12465.13087-140B9	yes			timecourse
FANTOM5	CNhs13431	mesenchymal stem cells (adipose derived), adipogenic induction, 01hr00min, biol_rep1.CNhs13431.13241-142B1	yes			timecourse
FANTOM5	CNhs12467	K562 erythroblastic leukemia response to hemin, 03hr30min, biol_rep1.CNhs12467.13089-140C2	yes			timecourse
FANTOM5	CNhs12466	K562 erythroblastic leukemia response to hemin, 03hr00min, biol_rep1.CNhs12466.13088-140C1	yes			timecourse
FANTOM5	CNhs14595	Myoblast differentiation to myotubes, day12, Duchenne Muscular Dystrophy donor1.CNhs14595.13504-145D3	yes			timecourse
FANTOM5	CNhs12483	MCF7 breast cancer cell line response to EGF1, 02hr00min, biol_rep2.CNhs12483.13104-140D8	yes			timecourse
FANTOM5	CNhs14611	Myoblast differentiation to myotubes, day08, Duchenne Muscular Dystrophy donor3.CNhs14611.13520-145F1	yes			timecourse
FANTOM5	CNhs12705	MCF7 breast cancer cell line response to EGF1, 01hr00min, biol_rep3.CNhs12705.13167-141B8	yes			timecourse
FANTOM5	CNhs12703	MCF7 breast cancer cell line response to EGF1, 00hr00min, biol_rep3.CNhs12703.13163-141B4	yes			timecourse
FANTOM5	CNhs13624	mesenchymal stem cells (adipose derived), adipogenic induction, day04, biol_rep3.CNhs13624.13270-142E3	yes			timecourse
FANTOM5	CNhs12486	MCF7 breast cancer cell line response to EGF1, 03hr30min, biol_rep2.CNhs12486.13107-140E2	yes			timecourse
FANTOM5	CNhs14570	Myoblast differentiation to myotubes, day02, control donor2.CNhs14570.13480-145A6	yes			timecourse
FANTOM5	CNhs14578	Myoblast differentiation to myotubes, day01, control donor3.CNhs14578.13488-145B5	yes			timecourse
FANTOM5	CNhs12488	MCF7 breast cancer cell line response to EGF1, 05hr, biol_rep2.CNhs12488.13109-140E4	yes			timecourse
FANTOM5	CNhs14576	Myoblast differentiation to myotubes, day12, control donor2.CNhs14576.13486-145B3	yes			timecourse
FANTOM5	CNhs14434	COBL-a rinderpest infection, 48hr, biol_rep3.CNhs14434.13567-146B3	yes			timecourse
FANTOM5	CNhs14587	Myoblast differentiation to myotubes, day01, Duchenne Muscular Dystrophy donor1.CNhs14587.13497-145C5	yes			timecourse
FANTOM5	CNhs13710	HES3-GFP Embryonic Stem cells, cardiomyocytic induction, day11, biol_rep1.CNhs13710.13338-143C8	yes			timecourse
FANTOM5	CNhs13619	mesenchymal stem cells (adipose derived), adipogenic induction, day02, biol_rep1.CNhs13619.13265-142D7	yes			timecourse
FANTOM5	CNhs14531	ARPE-19 EMT induced with TGF-beta and TNF-alpha, 12hr00min, biol_rep3.CNhs14531.13675-147E3	yes			timecourse
FANTOM5	CNhs13852	Myoblast differentiation to myotubes, day06, control donor1.CNhs13852.13474-144I9	yes			timecourse
FANTOM5	CNhs14061	iPS differentiation to neuron, down-syndrome donor C18-CCL54, day06, rep2.CNhs14061.13462-144H6	yes			timecourse
FANTOM5	CNhs13611	mesenchymal stem cells (adipose derived), adipogenic induction, 03hr00min, biol_rep3.CNhs13611.13258-142C9	yes			timecourse
FANTOM5	CNhs12436	MCF7 breast cancer cell line response to HRG, 00hr30min, biol_rep1.CNhs12436.13049-139G7	yes			timecourse
FANTOM5	CNhs13632	mesenchymal stem cells (adipose derived), adipogenic induction, day14, biol_rep3.CNhs13632.13279-142F3	yes			timecourse
FANTOM5	CNhs12475	MCF7 breast cancer cell line response to EGF1, 00hr00min, biol_rep2.CNhs12475.13097-140D1	yes			timecourse
FANTOM5	CNhs14596	Myoblast differentiation to myotubes, day00, Duchenne Muscular Dystrophy donor2.CNhs14596.13505-145D4	yes			timecourse
FANTOM5	CNhs12487	MCF7 breast cancer cell line response to EGF1, 04hr, biol_rep2.CNhs12487.13108-140E3	yes			timecourse
FANTOM5	CNhs12665	MCF7 breast cancer cell line response to HRG, 06hr, biol_rep2.CNhs12665.13126-140G3	yes			timecourse
FANTOM5	CNhs12789	K562 erythroblastic leukemia response to hemin, 00hr45min, biol_rep3.CNhs12789.13214-141H1	yes			timecourse
FANTOM5	CNhs13338	mesenchymal stem cells (adipose derived), adipogenic induction, day14, biol_rep1.CNhs13338.13277-142F1	yes			timecourse
FANTOM5	CNhs13608	mesenchymal stem cells (adipose derived), adipogenic induction, 02hr30min, biol_rep3.CNhs13608.13255-142C6	yes			timecourse
FANTOM5	CNhs13711	HES3-GFP Embryonic Stem cells, cardiomyocytic induction, day12, biol_rep1.CNhs13711.13339-143C9	yes			timecourse
FANTOM5	CNhs13845	iPS differentiation to neuron, down-syndrome donor C11-CCL54, day12, rep2.CNhs13845.13451-144G4	yes			timecourse
FANTOM5	CNhs12796	K562 erythroblastic leukemia response to hemin, 03hr00min, biol_rep3.CNhs12796.13220-141H7	yes			timecourse
FANTOM5	CNhs14446	COBL-a rinderpest(-C) infection, 48hr, biol_rep3.CNhs14446.13579-146C6	yes			timecourse
FANTOM5	CNhs12658	MCF7 breast cancer cell line response to HRG, 02hr00min, biol_rep2.CNhs12658.13120-140F6	yes			timecourse
FANTOM5	CNhs13846	iPS differentiation to neuron, down-syndrome donor C11-CCL54, day18, rep2.CNhs13846.13452-144G5	yes			timecourse
FANTOM5	CNhs14594	Myoblast differentiation to myotubes, day10, Duchenne Muscular Dystrophy donor1.CNhs14594.13503-145D2	yes			timecourse
FANTOM5	CNhs12447	MCF7 breast cancer cell line response to HRG, 06hr, biol_rep1.CNhs12447.13060-139H9	yes			timecourse
FANTOM5	CNhs14580	Myoblast differentiation to myotubes, day03, control donor3.CNhs14580.13490-145B7	yes			timecourse
FANTOM5	CNhs12476	MCF7 breast cancer cell line response to EGF1, 00hr15min, biol_rep2.CNhs12476.13098-140D2	yes			timecourse
FANTOM5	CNhs14573	Myoblast differentiation to myotubes, day06, control donor2.CNhs14573.13483-145A9	yes			timecourse
FANTOM5	CNhs14603	Myoblast differentiation to myotubes, day10, Duchenne Muscular Dystrophy donor2.CNhs14603.13512-145E2	yes			timecourse
FANTOM5	CNhs14215	hIPS, biol_rep2.CNhs14215.14381-156B7	yes			timecourse
FANTOM5	CNhs12489	MCF7 breast cancer cell line response to EGF1, 06hr, biol_rep2.CNhs12489.13110-140E5	yes			timecourse
FANTOM5	CNhs12482	MCF7 breast cancer cell line response to EGF1, 01hr40min, biol_rep2.CNhs12482.13103-140D7	yes			timecourse
FANTOM5	CNhs13656	HES3-GFP Embryonic Stem cells, cardiomyocytic induction, day04, biol_rep1.CNhs13656.13331-143C1	yes			timecourse
FANTOM5	CNhs14572	Myoblast differentiation to myotubes, day04, control donor2.CNhs14572.13482-145A8	yes			timecourse
FANTOM5	CNhs12804	K562 erythroblastic leukemia response to hemin, day04, biol_rep3.CNhs12804.13228-141I6	yes			timecourse
FANTOM5	CNhs14469	ARPE-19 EMT induced with TGF-beta and TNF-alpha, 00hr30min, biol_rep1.CNhs14469.13631-146I4	yes			timecourse
FANTOM5	CNhs14540	ARPE-19 EMT induced with TGF-beta and TNF-alpha, 42hr00min, biol_rep3.CNhs14540.13684-147F3	yes			timecourse
FANTOM5	CNhs12490	MCF7 breast cancer cell line response to EGF1, 07hr, biol_rep2.CNhs12490.13111-140E6	yes			timecourse
FANTOM5	CNhs12890	Saos-2 osteosarcoma treated with ascorbic acid and BGP to induce calcification, day14, biol_rep3 (A3 T15).CNhs12890.12873-137F2	yes			timecourse
FANTOM5	CNhs14539	ARPE-19 EMT induced with TGF-beta and TNF-alpha, 42hr00min, biol_rep2.CNhs14539.13683-147F2	yes			timecourse
FANTOM5	CNhs12484	MCF7 breast cancer cell line response to EGF1, 02hr30min, biol_rep2.CNhs12484.13105-140D9	yes			timecourse
FANTOM5	CNhs13426	mesenchymal stem cells (adipose derived), adipogenic induction, 00hr30min, biol_rep2.CNhs13426.13236-142A5	yes			timecourse
FANTOM5	CNhs13853	Myoblast differentiation to myotubes, day08, control donor1.CNhs13853.13475-145A1	yes			timecourse
FANTOM5	CNhs14538	ARPE-19 EMT induced with TGF-beta and TNF-alpha, 42hr00min, biol_rep1.CNhs14538.13682-147F1	yes			timecourse
FANTOM5	CNhs12802	K562 erythroblastic leukemia response to hemin, day02, biol_rep3.CNhs12802.13226-141I4	yes			timecourse
FANTOM5	CNhs14591	Myoblast differentiation to myotubes, day06, Duchenne Muscular Dystrophy donor1.CNhs14591.13501-145C9	yes			timecourse
FANTOM5	CNhs14444	COBL-a rinderpest(-C) infection, 48hr, biol_rep1.CNhs14444.13577-146C4	yes			timecourse
FANTOM5	CNhs13627	mesenchymal stem cells (adipose derived), adipogenic induction, day08, biol_rep3.CNhs13627.13273-142E6	yes			timecourse
FANTOM5	CNhs13602	mesenchymal stem cells (adipose derived), adipogenic induction, 01hr40min, biol_rep3.CNhs13602.13249-142B9	yes			timecourse
FANTOM5	CNhs12430	MCF7 breast cancer cell line response to EGF1, 04hr, biol_rep1.CNhs12430.13042-139F9	yes			timecourse
FANTOM5	CNhs13917	iPS differentiation to neuron, control donor C11-CRL2429, day18, rep3.CNhs13917.13432-144E3	yes			timecourse
FANTOM5	CNhs14219	hIPS +CCl2, biol_rep3.CNhs14219.14385-156C2	yes			timecourse
FANTOM5	CNhs12445	MCF7 breast cancer cell line response to HRG, 04hr, biol_rep1.CNhs12445.13058-139H7	yes			timecourse
FANTOM5	CNhs13832	iPS differentiation to neuron, down-syndrome donor C11-CCL54, day12, rep1.CNhs13832.13447-144F9	yes			timecourse
FANTOM5	CNhs12448	MCF7 breast cancer cell line response to HRG, 07hr, biol_rep1.CNhs12448.13061-139I1	yes			timecourse
FANTOM5	CNhs12659	MCF7 breast cancer cell line response to HRG, 02hr30min, biol_rep2.CNhs12659.13121-140F7	yes			timecourse
FANTOM5	CNhs12803	K562 erythroblastic leukemia response to hemin, day03, biol_rep3.CNhs12803.13227-141I5	yes			timecourse
FANTOM5	CNhs14477	ARPE-19 EMT induced with TGF-beta and TNF-alpha, 01hr00min, biol_rep3.CNhs14477.13639-147A3	yes			timecourse
FANTOM5	CNhs12892	Saos-2 osteosarcoma treated with ascorbic acid and BGP to induce calcification, day28, biol_rep3 (A3 T17).CNhs12892.12875-137F4	yes			timecourse
FANTOM5	CNhs12435	MCF7 breast cancer cell line response to HRG, 00hr15min, biol_rep1.CNhs12435.13048-139G6	yes			timecourse
FANTOM5	CNhs14604	Myoblast differentiation to myotubes, day12, Duchenne Muscular Dystrophy donor2.CNhs14604.13513-145E3	yes			timecourse
FANTOM5	CNhs13434	mesenchymal stem cells (adipose derived), adipogenic induction, 01hr20min, biol_rep1.CNhs13434.13244-142B4	yes			timecourse
FANTOM5	CNhs12438	MCF7 breast cancer cell line response to HRG, 01hr00min, biol_rep1.CNhs12438.13051-139G9	yes			timecourse
FANTOM5	CNhs12652	MCF7 breast cancer cell line response to HRG, 00hr15min, biol_rep2.CNhs12652.13114-140E9	yes			timecourse
FANTOM5	CNhs14602	Myoblast differentiation to myotubes, day08, Duchenne Muscular Dystrophy donor2.CNhs14602.13511-145E1	yes			timecourse
FANTOM5	CNhs12801	K562 erythroblastic leukemia response to hemin, 24hr, biol_rep3.CNhs12801.13225-141I3	yes			timecourse
FANTOM5	CNhs12667	MCF7 breast cancer cell line response to HRG, 08hr, biol_rep2.CNhs12667.13128-140G5	yes			timecourse
FANTOM5	CNhs14196	Saos-2 osteosarcoma cell line, untreated control, day28, biol_rep3 (B3 T17).CNhs14196.12893-137H4	yes			timecourse
FANTOM5	CNhs12441	MCF7 breast cancer cell line response to HRG, 02hr00min, biol_rep1.CNhs12441.13054-139H3	yes			timecourse
FANTOM5	CNhs14610	Myoblast differentiation to myotubes, day06, Duchenne Muscular Dystrophy donor3.CNhs14610.13519-145E9	yes			timecourse
FANTOM5	CNhs13724	HES3-GFP Embryonic Stem cells, cardiomyocytic induction, day12, biol_rep2.CNhs13724.13351-143E3	yes			timecourse
FANTOM5	CNhs13433	mesenchymal stem cells (adipose derived), adipogenic induction, 01hr00min, biol_rep3.CNhs13433.13243-142B3	yes			timecourse
FANTOM5	CNhs12444	MCF7 breast cancer cell line response to HRG, 03hr30min, biol_rep1.CNhs12444.13057-139H6	yes			timecourse
FANTOM5	CNhs12446	MCF7 breast cancer cell line response to HRG, 05hr, biol_rep1.CNhs12446.13059-139H8	yes			timecourse
FANTOM5	CNhs13660	HES3-GFP Embryonic Stem cells, cardiomyocytic induction, day08, biol_rep1.CNhs13660.13335-143C5	yes			timecourse
FANTOM5	CNhs13616	mesenchymal stem cells (adipose derived), adipogenic induction, day01, biol_rep2.CNhs13616.13263-142D5	yes			timecourse
FANTOM5	CNhs12800	K562 erythroblastic leukemia response to hemin, 12hr, biol_rep3.CNhs12800.13224-141I2	yes			timecourse
FANTOM5	CNhs14592	Myoblast differentiation to myotubes, day08, Duchenne Muscular Dystrophy donor1.CNhs14592.13502-145D1	yes			timecourse
FANTOM5	CNhs14432	COBL-a rinderpest infection, 48hr, biol_rep2.CNhs14432.13566-146B2	yes			timecourse
FANTOM5	CNhs14613	Myoblast differentiation to myotubes, day12, Duchenne Muscular Dystrophy donor3.CNhs14613.13522-145F3	yes			timecourse
FANTOM5	CNhs12660	MCF7 breast cancer cell line response to HRG, 03hr00min, biol_rep2.CNhs12660.13122-140F8	yes			timecourse
FANTOM5	CNhs13425	mesenchymal stem cells (adipose derived), adipogenic induction, 00hr30min, biol_rep1.CNhs13425.13235-142A4	yes			timecourse
FANTOM5	CNhs13837	iPS differentiation to neuron, down-syndrome donor C18-CCL54, day12, rep1.CNhs13837.13459-144H3	yes			timecourse
FANTOM5	CNhs14445	COBL-a rinderpest(-C) infection, 48hr, biol_rep2.CNhs14445.13578-146C5	yes			timecourse
FANTOM5	CNhs14431	COBL-a rinderpest infection, 48hr, biol_rep1.CNhs14431.13565-146B1	yes			timecourse
FANTOM5	CNhs12798	K562 erythroblastic leukemia response to hemin, 04hr, biol_rep3.CNhs12798.13222-141H9	yes			timecourse
FANTOM5	CNhs12795	K562 erythroblastic leukemia response to hemin, 02hr30min, biol_rep3.CNhs12795.13219-141H6	yes			timecourse
FANTOM5	CNhs12666	MCF7 breast cancer cell line response to HRG, 07hr, biol_rep2.CNhs12666.13127-140G4	yes			timecourse
FANTOM5	CNhs14052	iPS differentiation to neuron, control donor C32-CRL1502, day00, rep3.CNhs14052.13441-144F3	yes			timecourse
FANTOM5	CNhs14442	COBL-a rinderpest(-C) infection, 24hr, biol_rep2.CNhs14442.13575-146C2	yes			timecourse
FANTOM5	CNhs14046	iPS differentiation to neuron, control donor C11-CRL2429, day06, rep1.CNhs14046.13422-144D2	yes			timecourse
FANTOM5	CNhs12421	MCF7 breast cancer cell line response to EGF1, 00hr30min, biol_rep1.CNhs12421.13033-139E9	yes			timecourse
FANTOM5	CNhs12662	MCF7 breast cancer cell line response to HRG, 03hr30min, biol_rep2.CNhs12662.13123-140F9	yes			timecourse
FANTOM5	CNhs12792	K562 erythroblastic leukemia response to hemin, 01hr40min, biol_rep3.CNhs12792.13217-141H4	yes			timecourse
FANTOM5	CNhs12794	K562 erythroblastic leukemia response to hemin, 02hr00min, biol_rep3.CNhs12794.13218-141H5	yes			timecourse
FANTOM5	CNhs14606	Myoblast differentiation to myotubes, day01, Duchenne Muscular Dystrophy donor3.CNhs14606.13515-145E5	yes			timecourse
FANTOM5	CNhs14416	293SLAM rinderpest infection, 24hr, biol_rep1.CNhs14416.13550-145I4	yes			timecourse
FANTOM5	CNhs12766	MCF7 breast cancer cell line response to HRG, 06hr, biol_rep3.CNhs12766.13192-141E6	yes			timecourse
FANTOM5	CNhs12664	MCF7 breast cancer cell line response to HRG, 05hr, biol_rep2.CNhs12664.13125-140G2	yes			timecourse
FANTOM5	CNhs14590	Myoblast differentiation to myotubes, day04, Duchenne Muscular Dystrophy donor1.CNhs14590.13500-145C8	yes			timecourse
FANTOM5	CNhs12478	MCF7 breast cancer cell line response to EGF1, 00hr45min, biol_rep2.CNhs12478.13100-140D4	yes			timecourse
FANTOM5	CNhs13604	mesenchymal stem cells (adipose derived), adipogenic induction, 02hr00min, biol_rep2.CNhs13604.13251-142C2	yes			timecourse
FANTOM5	CNhs13625	mesenchymal stem cells (adipose derived), adipogenic induction, day08, biol_rep1.CNhs13625.13271-142E4	yes			timecourse
FANTOM5	CNhs12790	K562 erythroblastic leukemia response to hemin, 01hr00min, biol_rep3.CNhs12790.13215-141H2	yes			timecourse
FANTOM5	CNhs12439	MCF7 breast cancer cell line response to HRG, 01hr20min, biol_rep1.CNhs12439.13052-139H1	yes			timecourse
FANTOM5	CNhs12432	MCF7 breast cancer cell line response to EGF1, 06hr, biol_rep1.CNhs12432.13044-139G2	yes			timecourse
FANTOM5	CNhs12797	K562 erythroblastic leukemia response to hemin, 03hr30min, biol_rep3.CNhs12797.13221-141H8	yes			timecourse
FANTOM5	CNhs13733	HES3-GFP Embryonic Stem cells, cardiomyocytic induction, day09, biol_rep3.CNhs13733.13360-143F3	yes			timecourse
FANTOM5	CNhs14441	COBL-a rinderpest(-C) infection, 24hr, biol_rep1.CNhs14441.13574-146C1	yes			timecourse
FANTOM5	CNhs13432	mesenchymal stem cells (adipose derived), adipogenic induction, 01hr00min, biol_rep2.CNhs13432.13242-142B2	yes			timecourse
FANTOM5	CNhs12425	MCF7 breast cancer cell line response to EGF1, 01hr40min, biol_rep1.CNhs12425.13037-139F4	yes			timecourse
FANTOM5	CNhs13612	mesenchymal stem cells (adipose derived), adipogenic induction, 12hr00min, biol_rep1.CNhs13612.13259-142D1	yes			timecourse
FANTOM5	CNhs14435	COBL-a rinderpest(-C) infection, 06hr, biol_rep1.CNhs14435.13568-146B4	yes			timecourse
FANTOM5	CNhs13717	HES3-GFP Embryonic Stem cells, cardiomyocytic induction, day05, biol_rep2.CNhs13717.13344-143D5	yes			timecourse
FANTOM5	CNhs14532	ARPE-19 EMT induced with TGF-beta and TNF-alpha, 16hr00min, biol_rep1.CNhs14532.13676-147E4	yes			timecourse
FANTOM5	CNhs14218	hIPS +CCl2, biol_rep2.CNhs14218.14384-156C1	yes			timecourse
FANTOM5	CNhs14468	ARPE-19 EMT induced with TGF-beta and TNF-alpha, 00hr15min, biol_rep3.CNhs14468.13630-146I3	yes			timecourse
FANTOM5	CNhs14535	ARPE-19 EMT induced with TGF-beta and TNF-alpha, 24hr00min, biol_rep1.CNhs14535.13679-147E7	yes			timecourse
FANTOM5	CNhs13841	iPS differentiation to neuron, control donor C32-CRL1502, day12, rep2.CNhs13841.13439-144F1	yes			timecourse
FANTOM5	CNhs13424	mesenchymal stem cells (adipose derived), adipogenic induction, 00hr15min, biol_rep3.CNhs13424.13234-142A3	yes			timecourse
FANTOM5	CNhs12791	K562 erythroblastic leukemia response to hemin, 01hr20min, biol_rep3.CNhs12791.13216-141H3	yes			timecourse
FANTOM5	CNhs13723	HES3-GFP Embryonic Stem cells, cardiomyocytic induction, day11, biol_rep2.CNhs13723.13350-143E2	yes			timecourse
FANTOM5	CNhs14523	ARPE-19 EMT induced with TGF-beta and TNF-alpha, 07hr00min, biol_rep1.CNhs14523.13667-147D4	yes			timecourse
FANTOM5	CNhs14522	ARPE-19 EMT induced with TGF-beta and TNF-alpha, 06hr00min, biol_rep3.CNhs14522.13666-147D3	yes			timecourse
FANTOM5	CNhs12655	MCF7 breast cancer cell line response to HRG, 01hr00min, biol_rep2.CNhs12655.13117-140F3	yes			timecourse
FANTOM5	CNhs13620	mesenchymal stem cells (adipose derived), adipogenic induction, day02, biol_rep2.CNhs13620.13266-142D8	yes			timecourse
FANTOM5	CNhs12443	MCF7 breast cancer cell line response to HRG, 03hr00min, biol_rep1.CNhs12443.13056-139H5	yes			timecourse
FANTOM5	CNhs14195	Saos-2 osteosarcoma cell line, untreated control, day28, biol_rep2 (B2 T17).CNhs14195.12795-136F5	yes			timecourse
FANTOM5	CNhs12434	MCF7 breast cancer cell line response to EGF1, 07hr, biol_rep1.CNhs12434.13045-139G3	yes			timecourse
FANTOM5	CNhs13633	mesenchymal stem cells (adipose derived), undifferentiated control, biol_rep2.CNhs13633.13281-142F5	yes			timecourse
FANTOM5	CNhs14217	hIPS +CCl2, biol_rep1.CNhs14217.14383-156B9	yes			timecourse
FANTOM5	CNhs13736	HES3-GFP Embryonic Stem cells, cardiomyocytic induction, day12, biol_rep3.CNhs13736.13363-143F6	yes			timecourse
FANTOM5	CNhs12440	MCF7 breast cancer cell line response to HRG, 01hr40min, biol_rep1.CNhs12440.13053-139H2	yes			timecourse
FANTOM5	CNhs13839	iPS differentiation to neuron, control donor C32-CRL1502, day00, rep2.CNhs13839.13437-144E8	yes			timecourse
FANTOM5	CNhs12429	MCF7 breast cancer cell line response to EGF1, 03hr30min, biol_rep1.CNhs12429.13041-139F8	yes			timecourse
FANTOM5	CNhs14440	COBL-a rinderpest(-C) infection, 12hr, biol_rep3.CNhs14440.13573-146B9	yes			timecourse
FANTOM5	CNhs12423	MCF7 breast cancer cell line response to EGF1, 01hr00min, biol_rep1.CNhs12423.13035-139F2	yes			timecourse
FANTOM5	CNhs12657	MCF7 breast cancer cell line response to HRG, 01hr40min, biol_rep2.CNhs12657.13119-140F5	yes			timecourse
FANTOM5	CNhs14588	Myoblast differentiation to myotubes, day02, Duchenne Muscular Dystrophy donor1.CNhs14588.13498-145C6	yes			timecourse
FANTOM5	CNhs13662	HES3-GFP Embryonic Stem cells, cardiomyocytic induction, day10, biol_rep1.CNhs13662.13337-143C7	yes			timecourse
FANTOM5	CNhs12431	MCF7 breast cancer cell line response to EGF1, 05hr, biol_rep1.CNhs12431.13043-139G1	yes			timecourse
FANTOM5	CNhs14525	ARPE-19 EMT induced with TGF-beta and TNF-alpha, 07hr00min, biol_rep3.CNhs14525.13669-147D6	yes			timecourse
FANTOM5	CNhs12479	MCF7 breast cancer cell line response to EGF1, 01hr00min, biol_rep2.CNhs12479.13101-140D5	yes			timecourse
FANTOM5	CNhs14524	ARPE-19 EMT induced with TGF-beta and TNF-alpha, 07hr00min, biol_rep2.CNhs14524.13668-147D5	yes			timecourse
FANTOM5	CNhs12442	MCF7 breast cancer cell line response to HRG, 02hr30min, biol_rep1.CNhs12442.13055-139H4	yes			timecourse
FANTOM5	CNhs13600	mesenchymal stem cells (adipose derived), adipogenic induction, 01hr40min, biol_rep1.CNhs13600.13247-142B7	yes			timecourse
FANTOM5	CNhs12653	MCF7 breast cancer cell line response to HRG, 00hr30min, biol_rep2.CNhs12653.13115-140F1	yes			timecourse
FANTOM5	CNhs13840	iPS differentiation to neuron, control donor C32-CRL1502, day06, rep2.CNhs13840.13438-144E9	yes			timecourse
FANTOM5	CNhs14526	ARPE-19 EMT induced with TGF-beta and TNF-alpha, 08hr00min, biol_rep1.CNhs14526.13670-147D7	yes			timecourse
FANTOM5	CNhs14527	ARPE-19 EMT induced with TGF-beta and TNF-alpha, 08hr00min, biol_rep2.CNhs14527.13671-147D8	yes			timecourse
FANTOM5	CNhs13422	mesenchymal stem cells (adipose derived), adipogenic induction, 00hr15min, biol_rep1.CNhs13422.13232-142A1	yes			timecourse
FANTOM5	CNhs14598	Myoblast differentiation to myotubes, day02, Duchenne Muscular Dystrophy donor2.CNhs14598.13507-145D6	yes			timecourse
FANTOM5	CNhs12663	MCF7 breast cancer cell line response to HRG, 04hr, biol_rep2.CNhs12663.13124-140G1	yes			timecourse
FANTOM5	CNhs14543	ARPE-19 EMT induced with TGF-beta and TNF-alpha, 60hr00min, biol_rep3.CNhs14543.13687-147F6	yes			timecourse
FANTOM5	CNhs12656	MCF7 breast cancer cell line response to HRG, 01hr20min, biol_rep2.CNhs12656.13118-140F4	yes			timecourse
FANTOM5	CNhs14051	iPS differentiation to neuron, control donor C11-CRL2429, day12, rep3.CNhs14051.13431-144E2	yes			timecourse
FANTOM5	CNhs12901	H9 Embryoid body cells, melanocytic induction, day24, biol_rep1 (H9EB-1 d24).CNhs12901.12636-134F8	yes			timecourse
FANTOM5	CNhs14542	ARPE-19 EMT induced with TGF-beta and TNF-alpha, 60hr00min, biol_rep2.CNhs14542.13686-147F5	yes			timecourse
FANTOM5	CNhs14063	iPS differentiation to neuron, down-syndrome donor C18-CCL54, day00, rep3.CNhs14063.13465-144H9	yes			timecourse
FANTOM5	CNhs12917	H9 Embryoid body cells, melanocytic induction, day27, biol_rep3 (H9EB-3 d27).CNhs12917.12833-137A7	yes			timecourse
FANTOM5	CNhs12888	Saos-2 osteosarcoma treated with ascorbic acid and BGP to induce calcification, day07, biol_rep3 (A3 T14).CNhs12888.12872-137F1	yes			timecourse
FANTOM5	CNhs12424	MCF7 breast cancer cell line response to EGF1, 01hr20min, biol_rep1.CNhs12424.13036-139F3	yes			timecourse
FANTOM5	CNhs12748	MCF7 breast cancer cell line response to EGF1, 03hr30min, biol_rep3.CNhs12748.13173-141C5	yes			timecourse
FANTOM5	CNhs14418	293SLAM rinderpest infection, 24hr, biol_rep3.CNhs14418.13552-145I6	yes			timecourse
FANTOM5	CNhs12918	H9 Embryoid body cells, melanocytic induction, day30, biol_rep3 (H9EB-3 d30).CNhs12918.12834-137A8	yes			timecourse
FANTOM5	CNhs12767	MCF7 breast cancer cell line response to HRG, 07hr, biol_rep3.CNhs12767.13193-141E7	yes			timecourse
FANTOM5	CNhs14438	COBL-a rinderpest(-C) infection, 12hr, biol_rep1.CNhs14438.13571-146B7	yes			timecourse
FANTOM5	CNhs14534	ARPE-19 EMT induced with TGF-beta and TNF-alpha, 16hr00min, biol_rep3.CNhs14534.13678-147E6	yes			timecourse
FANTOM5	CNhs12764	MCF7 breast cancer cell line response to HRG, 04hr, biol_rep3.CNhs12764.13190-141E4	yes			timecourse
FANTOM5	CNhs13734	HES3-GFP Embryonic Stem cells, cardiomyocytic induction, day10, biol_rep3.CNhs13734.13361-143F4	yes			timecourse
FANTOM5	CNhs14439	COBL-a rinderpest(-C) infection, 12hr, biol_rep2.CNhs14439.13572-146B8	yes			timecourse
FANTOM5	CNhs12900	H9 Embryoid body cells, melanocytic induction, day21, biol_rep1 (H9EB-1 d21).CNhs12900.12635-134F7	yes			timecourse
FANTOM5	CNhs14581	Myoblast differentiation to myotubes, day04, control donor3.CNhs14581.13491-145B8	yes			timecourse
FANTOM5	CNhs13628	mesenchymal stem cells (adipose derived), adipogenic induction, day12, biol_rep1.CNhs13628.13274-142E7	yes			timecourse
FANTOM5	CNhs14436	COBL-a rinderpest(-C) infection, 06hr, biol_rep2.CNhs14436.13569-146B5	yes			timecourse
FANTOM5	CNhs13721	HES3-GFP Embryonic Stem cells, cardiomyocytic induction, day09, biol_rep2.CNhs13721.13348-143D9	yes			timecourse
FANTOM5	CNhs14541	ARPE-19 EMT induced with TGF-beta and TNF-alpha, 60hr00min, biol_rep1.CNhs14541.13685-147F4	yes			timecourse
FANTOM5	CNhs13735	HES3-GFP Embryonic Stem cells, cardiomyocytic induction, day11, biol_rep3.CNhs13735.13362-143F5	yes			timecourse
FANTOM5	CNhs14065	iPS differentiation to neuron, down-syndrome donor C18-CCL54, day12, rep3.CNhs14065.13467-144I2	yes			timecourse
FANTOM5	CNhs14417	293SLAM rinderpest infection, 24hr, biol_rep2.CNhs14417.13551-145I5	yes			timecourse
FANTOM5	CNhs12397	Saos-2 osteosarcoma treated with ascorbic acid and BGP to induce calcification, day21, biol_rep1 (A1 T16).CNhs12397.12678-135B5	yes			timecourse
FANTOM5	CNhs12902	H9 Embryoid body cells, melanocytic induction, day27, biol_rep1 (H9EB-1 d27).CNhs12902.12637-134F9	yes			timecourse
FANTOM5	CNhs12755	MCF7 breast cancer cell line response to HRG, 00hr30min, biol_rep3.CNhs12755.13181-141D4	yes			timecourse
FANTOM5	CNhs14053	iPS differentiation to neuron, control donor C32-CRL1502, day06, rep3.CNhs14053.13442-144F4	yes			timecourse
FANTOM5	CNhs12654	MCF7 breast cancer cell line response to HRG, 00hr45min, biol_rep2.CNhs12654.13116-140F2	yes			timecourse
FANTOM5	CNhs12762	MCF7 breast cancer cell line response to HRG, 03hr00min, biol_rep3.CNhs12762.13188-141E2	yes			timecourse
FANTOM5	CNhs12874	Saos-2 osteosarcoma treated with ascorbic acid and BGP to induce calcification, day07, biol_rep2 (A2 T14).CNhs12874.12774-136D2	yes			timecourse
FANTOM5	CNhs14476	ARPE-19 EMT induced with TGF-beta and TNF-alpha, 01hr00min, biol_rep2.CNhs14476.13638-147A2	yes			timecourse
FANTOM5	CNhs14597	Myoblast differentiation to myotubes, day01, Duchenne Muscular Dystrophy donor2.CNhs14597.13506-145D5	yes			timecourse
FANTOM5	CNhs13719	HES3-GFP Embryonic Stem cells, cardiomyocytic induction, day07, biol_rep2.CNhs13719.13346-143D7	yes			timecourse
FANTOM5	CNhs13851	Myoblast differentiation to myotubes, day04, control donor1.CNhs13851.13473-144I8	yes			timecourse
FANTOM5	CNhs12754	MCF7 breast cancer cell line response to HRG, 00hr15min, biol_rep3.CNhs12754.13180-141D3	yes			timecourse
FANTOM5	CNhs14062	iPS differentiation to neuron, down-syndrome donor C18-CCL54, day12, rep2.CNhs14062.13463-144H7	yes			timecourse
FANTOM5	CNhs14612	Myoblast differentiation to myotubes, day10, Duchenne Muscular Dystrophy donor3.CNhs14612.13521-145F2	yes			timecourse
FANTOM5	CNhs13726	HES3-GFP Embryonic Stem cells, cardiomyocytic induction, day02, biol_rep3.CNhs13726.13353-143E5	yes			timecourse
FANTOM5	CNhs12759	MCF7 breast cancer cell line response to HRG, 01hr40min, biol_rep3.CNhs12759.13185-141D8	yes			timecourse
FANTOM5	CNhs12757	MCF7 breast cancer cell line response to HRG, 01hr00min, biol_rep3.CNhs12757.13183-141D6	yes			timecourse
FANTOM5	CNhs14422	COBL-a rinderpest infection, 06hr, biol_rep1.CNhs14422.13556-146A1	yes			timecourse
FANTOM5	CNhs13718	HES3-GFP Embryonic Stem cells, cardiomyocytic induction, day06, biol_rep2.CNhs13718.13345-143D6	yes			timecourse
FANTOM5	CNhs12886	Saos-2 osteosarcoma treated with ascorbic acid and BGP to induce calcification, 24hr, biol_rep3 (A3 T12).CNhs12886.12870-137E8	yes			timecourse
FANTOM5	CNhs12896	H9 Embryoid body cells, melanocytic induction, day06, biol_rep1 (H9EB-1 d6).CNhs12896.12630-134F2	yes			timecourse
FANTOM5	CNhs13848	Myoblast differentiation to myotubes, day01, control donor1.CNhs13848.13470-144I5	yes			timecourse
FANTOM5	CNhs12420	MCF7 breast cancer cell line response to EGF1, 00hr15min, biol_rep1.CNhs12420.13032-139E8	yes			timecourse
FANTOM5	CNhs14045	iPS differentiation to neuron, control donor C11-CRL2429, day00, rep1.CNhs14045.13421-144D1	yes			timecourse
FANTOM5	CNhs14426	COBL-a rinderpest infection, 12hr, biol_rep2.CNhs14426.13560-146A5	yes			timecourse
FANTOM5	CNhs12737	K562 erythroblastic leukemia response to hemin, 02hr00min, biol_rep1.CNhs12737.13086-140B8	yes			timecourse
FANTOM5	CNhs14533	ARPE-19 EMT induced with TGF-beta and TNF-alpha, 16hr00min, biol_rep2.CNhs14533.13677-147E5	yes			timecourse
FANTOM5	CNhs14437	COBL-a rinderpest(-C) infection, 06hr, biol_rep3.CNhs14437.13570-146B6	yes			timecourse
FANTOM5	CNhs14429	COBL-a rinderpest infection, 24hr, biol_rep2.CNhs14429.13563-146A8	yes			timecourse
FANTOM5	CNhs14499	ARPE-19 EMT induced with TGF-beta and TNF-alpha, 04hr00min, biol_rep3.CNhs14499.13660-147C6	yes			timecourse
FANTOM5	CNhs13844	iPS differentiation to neuron, down-syndrome donor C11-CCL54, day06, rep2.CNhs13844.13450-144G3	yes			timecourse
FANTOM5	CNhs14430	COBL-a rinderpest infection, 24hr, biol_rep3.CNhs14430.13564-146A9	yes			timecourse
FANTOM5	CNhs12428	MCF7 breast cancer cell line response to EGF1, 03hr00min, biol_rep1.CNhs12428.13040-139F7	yes			timecourse
FANTOM5	CNhs13854	Myoblast differentiation to myotubes, day10, control donor1.CNhs13854.13476-145A2	yes			timecourse
FANTOM5	CNhs14059	iPS differentiation to neuron, down-syndrome donor C11-CCL54, day18, rep3.CNhs14059.13456-144G9	yes			timecourse
FANTOM5	CNhs12427	MCF7 breast cancer cell line response to EGF1, 02hr30min, biol_rep1.CNhs12427.13039-139F6	yes			timecourse
FANTOM5	CNhs12749	MCF7 breast cancer cell line response to EGF1, 04hr, biol_rep3.CNhs12749.13174-141C6	yes			timecourse
FANTOM5	CNhs13831	iPS differentiation to neuron, down-syndrome donor C11-CCL54, day06, rep1.CNhs13831.13446-144F8	yes			timecourse
FANTOM5	CNhs12753	MCF7 breast cancer cell line response to EGF1, 08hr, biol_rep3.CNhs12753.13178-141D1	yes			timecourse
FANTOM5	CNhs12747	MCF7 breast cancer cell line response to EGF1, 03hr00min, biol_rep3.CNhs12747.13172-141C4	yes			timecourse
FANTOM5	CNhs12758	MCF7 breast cancer cell line response to HRG, 01hr20min, biol_rep3.CNhs12758.13184-141D7	yes			timecourse
FANTOM5	CNhs12763	MCF7 breast cancer cell line response to HRG, 03hr30min, biol_rep3.CNhs12763.13189-141E3	yes			timecourse
FANTOM5	CNhs13428	mesenchymal stem cells (adipose derived), adipogenic induction, 00hr45min, biol_rep1.CNhs13428.13238-142A7	yes			timecourse
FANTOM5	CNhs14060	iPS differentiation to neuron, down-syndrome donor C18-CCL54, day00, rep2.CNhs14060.13461-144H5	yes			timecourse
FANTOM5	CNhs14589	Myoblast differentiation to myotubes, day03, Duchenne Muscular Dystrophy donor1.CNhs14589.13499-145C7	yes			timecourse
FANTOM5	CNhs13842	iPS differentiation to neuron, control donor C32-CRL1502, day18, rep2.CNhs13842.13440-144F2	yes			timecourse
FANTOM5	CNhs13423	mesenchymal stem cells (adipose derived), adipogenic induction, 00hr15min, biol_rep2.CNhs13423.13233-142A2	yes			timecourse
FANTOM5	CNhs14428	COBL-a rinderpest infection, 24hr, biol_rep1.CNhs14428.13562-146A7	yes			timecourse
FANTOM5	CNhs12756	MCF7 breast cancer cell line response to HRG, 00hr45min, biol_rep3.CNhs12756.13182-141D5	yes			timecourse
FANTOM5	CNhs13712	HES3-GFP Embryonic Stem cells, cardiomyocytic induction, day01, biol_rep2.CNhs13712.13340-143D1	yes			timecourse
FANTOM5	CNhs12799	K562 erythroblastic leukemia response to hemin, 06hr, biol_rep3.CNhs12799.13223-141I1	yes			timecourse
FANTOM5	CNhs13728	HES3-GFP Embryonic Stem cells, cardiomyocytic induction, day04, biol_rep3.CNhs13728.13355-143E7	yes			timecourse
FANTOM5	CNhs12866	Saos-2 osteosarcoma treated with ascorbic acid and BGP to induce calcification, 01hr40min, biol_rep2 (A2 T6).CNhs12866.12766-136C3	yes			timecourse
FANTOM5	CNhs13720	HES3-GFP Embryonic Stem cells, cardiomyocytic induction, day08, biol_rep2.CNhs13720.13347-143D8	yes			timecourse
FANTOM5	CNhs13727	HES3-GFP Embryonic Stem cells, cardiomyocytic induction, day03, biol_rep3.CNhs13727.13354-143E6	yes			timecourse
FANTOM5	CNhs14054	iPS differentiation to neuron, control donor C32-CRL1502, day12, rep3.CNhs14054.13443-144F5	yes			timecourse
FANTOM5	CNhs14599	Myoblast differentiation to myotubes, day03, Duchenne Muscular Dystrophy donor2.CNhs14599.13508-145D7	yes			timecourse
FANTOM5	CNhs13722	HES3-GFP Embryonic Stem cells, cardiomyocytic induction, day10, biol_rep2.CNhs13722.13349-143E1	yes			timecourse
FANTOM5	CNhs12765	MCF7 breast cancer cell line response to HRG, 05hr, biol_rep3.CNhs12765.13191-141E5	yes			timecourse
FANTOM5	CNhs14607	Myoblast differentiation to myotubes, day02, Duchenne Muscular Dystrophy donor3.CNhs14607.13516-145E6	yes			timecourse
FANTOM5	CNhs12422	MCF7 breast cancer cell line response to EGF1, 00hr45min, biol_rep1.CNhs12422.13034-139F1	yes			timecourse
FANTOM5	CNhs14050	iPS differentiation to neuron, control donor C11-CRL2429, day06, rep3.CNhs14050.13430-144E1	yes			timecourse
FANTOM5	CNhs12751	MCF7 breast cancer cell line response to EGF1, 06hr, biol_rep3.CNhs12751.13176-141C8	yes			timecourse
FANTOM5	CNhs14423	COBL-a rinderpest infection, 06hr, biol_rep2.CNhs14423.13557-146A2	yes			timecourse
FANTOM5	CNhs14055	iPS differentiation to neuron, control donor C32-CRL1502, day18, rep3.CNhs14055.13444-144F6	yes			timecourse
FANTOM5	CNhs12908	H9 Embryoid body cells, melanocytic induction, day00, biol_rep3 (H9EB-3 d0).CNhs12908.12823-136I6	yes			timecourse
FANTOM5	CNhs13731	HES3-GFP Embryonic Stem cells, cardiomyocytic induction, day07, biol_rep3.CNhs13731.13358-143F1	yes			timecourse
FANTOM5	CNhs14424	COBL-a rinderpest infection, 06hr, biol_rep3.CNhs14424.13558-146A3	yes			timecourse
FANTOM5	CNhs12760	MCF7 breast cancer cell line response to HRG, 02hr00min, biol_rep3.CNhs12760.13186-141D9	yes			timecourse
FANTOM5	CNhs13430	mesenchymal stem cells (adipose derived), adipogenic induction, 00hr45min, biol_rep3.CNhs13430.13240-142A9	yes			timecourse
FANTOM5	CNhs13970	H1 embryonic stem cells differentiation to CD34+ HSC, day09, biol_rep2.CNhs13970.13530-145G2	yes			timecourse
FANTOM5	CNhs12916	H9 Embryoid body cells, melanocytic induction, day24, biol_rep3 (H9EB-3 d24).CNhs12916.12832-137A6	yes			timecourse
FANTOM5	CNhs14466	ARPE-19 EMT induced with TGF-beta and TNF-alpha, 00hr15min, biol_rep1.CNhs14466.13628-146I1	yes			timecourse
FANTOM5	CNhs14475	ARPE-19 EMT induced with TGF-beta and TNF-alpha, 01hr00min, biol_rep1.CNhs14475.13637-147A1	yes			timecourse
FANTOM5	CNhs14492	ARPE-19 EMT induced with TGF-beta and TNF-alpha, 03hr00min, biol_rep2.CNhs14492.13653-147B8	yes			timecourse
FANTOM5	CNhs14490	ARPE-19 EMT induced with TGF-beta and TNF-alpha, 02hr30min, biol_rep3.CNhs14490.13651-147B6	yes			timecourse
FANTOM5	CNhs13971	H1 embryonic stem cells differentiation to CD34+ HSC, day09, biol_rep3.CNhs13971.13531-145G3	yes			timecourse
FANTOM5	CNhs14474	ARPE-19 EMT induced with TGF-beta and TNF-alpha, 00hr45min, biol_rep3.CNhs14474.13636-146I9	yes			timecourse
FANTOM5	CNhs14427	COBL-a rinderpest infection, 12hr, biol_rep3.CNhs14427.13561-146A6	yes			timecourse
FANTOM5	CNhs14498	ARPE-19 EMT induced with TGF-beta and TNF-alpha, 04hr00min, biol_rep2.CNhs14498.13659-147C5	yes			timecourse
FANTOM5	CNhs13729	HES3-GFP Embryonic Stem cells, cardiomyocytic induction, day05, biol_rep3.CNhs13729.13356-143E8	yes			timecourse
FANTOM5	CNhs13429	mesenchymal stem cells (adipose derived), adipogenic induction, 00hr45min, biol_rep2.CNhs13429.13239-142A8	yes			timecourse
FANTOM5	CNhs12899	H9 Embryoid body cells, melanocytic induction, day18, biol_rep1 (H9EB-1 d18).CNhs12899.12634-134F6	yes			timecourse
FANTOM5	CNhs14058	iPS differentiation to neuron, down-syndrome donor C11-CCL54, day12, rep3.CNhs14058.13455-144G8	yes			timecourse
FANTOM5	CNhs14491	ARPE-19 EMT induced with TGF-beta and TNF-alpha, 03hr00min, biol_rep1.CNhs14491.13652-147B7	yes			timecourse
FANTOM5	CNhs14600	Myoblast differentiation to myotubes, day04, Duchenne Muscular Dystrophy donor2.CNhs14600.13509-145D8	yes			timecourse
FANTOM5	CNhs12480	MCF7 breast cancer cell line response to EGF1, 01hr20min, biol_rep2.CNhs12480.13102-140D6	yes			timecourse
FANTOM5	CNhs13836	iPS differentiation to neuron, down-syndrome donor C18-CCL54, day06, rep1.CNhs13836.13458-144H2	yes			timecourse
FANTOM5	CNhs14467	ARPE-19 EMT induced with TGF-beta and TNF-alpha, 00hr15min, biol_rep2.CNhs14467.13629-146I2	yes			timecourse
FANTOM5	CNhs12389	Saos-2 osteosarcoma treated with ascorbic acid and BGP to induce calcification, 02hr30min, biol_rep1 (A1 T8).CNhs12389.12670-135A6	yes			timecourse
FANTOM5	CNhs12746	MCF7 breast cancer cell line response to EGF1, 02hr30min, biol_rep3.CNhs12746.13171-141C3	yes			timecourse
FANTOM5	CNhs12911	H9 Embryoid body cells, melanocytic induction, day06, biol_rep3 (H9EB-3 d6).CNhs12911.12826-136I9	yes			timecourse
FANTOM5	CNhs12750	MCF7 breast cancer cell line response to EGF1, 05hr, biol_rep3.CNhs12750.13175-141C7	yes			timecourse
FANTOM5	CNhs14465	ARPE-19 EMT induced with TGF-beta and TNF-alpha, 00hr00min, biol_rep3.CNhs14465.13627-146H9	yes			timecourse
FANTOM5	CNhs12895	H9 Embryoid body cells, melanocytic induction, day03, biol_rep1 (H9EB-1 d3).CNhs12895.12629-134F1	yes			timecourse
FANTOM5	CNhs12891	Saos-2 osteosarcoma treated with ascorbic acid and BGP to induce calcification, day21, biol_rep3 (A3 T16).CNhs12891.12874-137F3	yes			timecourse
FANTOM5	CNhs12873	Saos-2 osteosarcoma treated with ascorbic acid and BGP to induce calcification, day04, biol_rep2 (A2 T13).CNhs12873.12773-136D1	yes			timecourse
FANTOM5	CNhs14066	iPS differentiation to neuron, down-syndrome donor C18-CCL54, day18, rep3.CNhs14066.13468-144I3	yes			timecourse
FANTOM5	CNhs12752	MCF7 breast cancer cell line response to EGF1, 07hr, biol_rep3.CNhs12752.13177-141C9	yes			timecourse
FANTOM5	CNhs14500	ARPE-19 EMT induced with TGF-beta and TNF-alpha, 05hr00min, biol_rep1.CNhs14500.13661-147C7	yes			timecourse
FANTOM5	CNhs13849	Myoblast differentiation to myotubes, day02, control donor1.CNhs13849.13471-144I6	yes			timecourse
FANTOM5	CNhs13714	HES3-GFP Embryonic Stem cells, cardiomyocytic induction, day02, biol_rep2.CNhs13714.13341-143D2	yes			timecourse
FANTOM5	CNhs13732	HES3-GFP Embryonic Stem cells, cardiomyocytic induction, day08, biol_rep3.CNhs13732.13359-143F2	yes			timecourse
FANTOM5	CNhs13833	iPS differentiation to neuron, down-syndrome donor C11-CCL54, day18, rep1.CNhs13833.13448-144G1	yes			timecourse
FANTOM5	CNhs14057	iPS differentiation to neuron, down-syndrome donor C11-CCL54, day06, rep3.CNhs14057.13454-144G7	yes			timecourse
FANTOM5	CNhs12907	H9 Embryoid body cells, melanocytic induction, day41, biol_rep2 (H9EB-2 d41).CNhs12907.12738-135I2	yes			timecourse
FANTOM5	CNhs12910	H9 Embryoid body cells, melanocytic induction, day03, biol_rep3 (H9EB-3 d3).CNhs12910.12825-136I8	yes			timecourse
FANTOM5	CNhs13716	HES3-GFP Embryonic Stem cells, cardiomyocytic induction, day04, biol_rep2.CNhs13716.13343-143D4	yes			timecourse
FANTOM5	CNhs14528	ARPE-19 EMT induced with TGF-beta and TNF-alpha, 08hr00min, biol_rep3.CNhs14528.13672-147D9	yes			timecourse
FANTOM5	CNhs12744	MCF7 breast cancer cell line response to EGF1, 02hr00min, biol_rep3.CNhs12744.13170-141C2	yes			timecourse
FANTOM5	CNhs12869	Saos-2 osteosarcoma treated with ascorbic acid and BGP to induce calcification, 03hr, biol_rep2 (A2 T9).CNhs12869.12769-136C6	yes			timecourse
FANTOM5	CNhs14425	COBL-a rinderpest infection, 12hr, biol_rep1.CNhs14425.13559-146A4	yes			timecourse
FANTOM5	CNhs12906	H9 Embryoid body cells, melanocytic induction, day34, biol_rep2 (H9EB-2 d34).CNhs12906.12737-135I1	yes			timecourse
FANTOM5	CNhs12426	MCF7 breast cancer cell line response to EGF1, 02hr00min, biol_rep1.CNhs12426.13038-139F5	yes			timecourse
FANTOM5	CNhs13843	iPS differentiation to neuron, down-syndrome donor C11-CCL54, day00, rep2.CNhs13843.13449-144G2	yes			timecourse
FANTOM5	CNhs12384	Saos-2 osteosarcoma treated with ascorbic acid and BGP to induce calcification, 01hr00min, biol_rep1 (A1 T4).CNhs12384.12666-135A2	yes			timecourse
FANTOM5	CNhs12761	MCF7 breast cancer cell line response to HRG, 02hr30min, biol_rep3.CNhs12761.13187-141E1	yes			timecourse
FANTOM5	CNhs14056	iPS differentiation to neuron, down-syndrome donor C11-CCL54, day00, rep3.CNhs14056.13453-144G6	yes			timecourse
FANTOM5	CNhs14489	ARPE-19 EMT induced with TGF-beta and TNF-alpha, 02hr30min, biol_rep2.CNhs14489.13650-147B5	yes			timecourse
FANTOM5	CNhs14494	ARPE-19 EMT induced with TGF-beta and TNF-alpha, 03hr30min, biol_rep1.CNhs14494.13655-147C1	yes			timecourse
FANTOM5	CNhs14047	iPS differentiation to neuron, control donor C11-CRL2429, day12, rep1.CNhs14047.13423-144D3	yes			timecourse
FANTOM5	CNhs12390	Saos-2 osteosarcoma treated with ascorbic acid and BGP to induce calcification, 03hr, biol_rep1 (A1 T9).CNhs12390.12671-135A7	yes			timecourse
FANTOM5	CNhs14411	293SLAM rinderpest infection, 06hr, biol_rep2.CNhs14411.13545-145H8	yes			timecourse
FANTOM5	CNhs14478	ARPE-19 EMT induced with TGF-beta and TNF-alpha, 01hr20min, biol_rep1.CNhs14478.13640-147A4	yes			timecourse
FANTOM5	CNhs13692	mesenchymal stem cells (adipose derived), undifferentiated control, biol_rep1.CNhs13692.13280-142F4	yes			timecourse
FANTOM5	CNhs13850	Myoblast differentiation to myotubes, day03, control donor1.CNhs13850.13472-144I7	yes			timecourse
FANTOM5	CNhs12883	Saos-2 osteosarcoma treated with ascorbic acid and BGP to induce calcification, 03hr, biol_rep3 (A3 T9).CNhs12883.12867-137E5	yes			timecourse
FANTOM5	CNhs13715	HES3-GFP Embryonic Stem cells, cardiomyocytic induction, day03, biol_rep2.CNhs13715.13342-143D3	yes			timecourse
FANTOM5	CNhs14414	293SLAM rinderpest infection, 12hr, biol_rep2.CNhs14414.13548-145I2	yes			timecourse
FANTOM5	CNhs12882	Saos-2 osteosarcoma treated with ascorbic acid and BGP to induce calcification, 02hr30min, biol_rep3 (A3 T8).CNhs12882.12866-137E4	yes			timecourse
FANTOM5	CNhs14410	293SLAM rinderpest infection, 06hr, biol_rep1.CNhs14410.13544-145H7	yes			timecourse
FANTOM5	CNhs14497	ARPE-19 EMT induced with TGF-beta and TNF-alpha, 04hr00min, biol_rep1.CNhs14497.13658-147C4	yes			timecourse
FANTOM5	CNhs12388	Saos-2 osteosarcoma treated with ascorbic acid and BGP to induce calcification, 02hr00min, biol_rep1 (A1 T7).CNhs12388.12669-135A5	yes			timecourse
FANTOM5	CNhs12898	H9 Embryoid body cells, melanocytic induction, day15, biol_rep1 (H9EB-1 d15).CNhs12898.12633-134F5	yes			timecourse
FANTOM5	CNhs12909	H9 Embryoid body cells, melanocytic induction, day01, biol_rep3 (H9EB-3 d1).CNhs12909.12824-136I7	yes			timecourse
FANTOM5	CNhs12878	Saos-2 osteosarcoma treated with ascorbic acid and BGP to induce calcification, 00hr45min, biol_rep3 (A3 T3).CNhs12878.12861-137D8	yes			timecourse
FANTOM5	CNhs12950	H9 Embryoid body cells, melanocytic induction, day41, biol_rep3 (H9EB-3 d41).CNhs12950.12836-137B1	yes			timecourse
FANTOM5	CNhs12904	H9 Embryoid body cells, melanocytic induction, day34, biol_rep1 (H9EB-1 d34).CNhs12904.12639-134G2	yes			timecourse
FANTOM5	CNhs12738	MCF7 breast cancer cell line response to EGF1, 00hr30min, biol_rep3.CNhs12738.13165-141B6	yes			timecourse
FANTOM5	CNhs12868	Saos-2 osteosarcoma treated with ascorbic acid and BGP to induce calcification, 02hr30min, biol_rep2 (A2 T8).CNhs12868.12768-136C5	yes			timecourse
FANTOM5	CNhs12897	H9 Embryoid body cells, melanocytic induction, day09, biol_rep1 (H9EB-1 d9).CNhs12897.12631-134F3	yes			timecourse
FANTOM5	CNhs14482	ARPE-19 EMT induced with TGF-beta and TNF-alpha, 01hr40min, biol_rep1.CNhs14482.13643-147A7	yes			timecourse
FANTOM5	CNhs14064	iPS differentiation to neuron, down-syndrome donor C18-CCL54, day06, rep3.CNhs14064.13466-144I1	yes			timecourse
FANTOM5	CNhs14501	ARPE-19 EMT induced with TGF-beta and TNF-alpha, 05hr00min, biol_rep2.CNhs14501.13662-147C8	yes			timecourse
FANTOM5	CNhs12995	H9 Embryoid body cells, melanocytic induction, day12, biol_rep3 (H9EB-3 d12).CNhs12995.12828-137A2	yes			timecourse
FANTOM5	CNhs12876	Saos-2 osteosarcoma treated with ascorbic acid and BGP to induce calcification, day28, biol_rep2 (A2 T17).CNhs12876.12777-136D5	yes			timecourse
FANTOM5	CNhs14496	ARPE-19 EMT induced with TGF-beta and TNF-alpha, 03hr30min, biol_rep3.CNhs14496.13657-147C3	yes			timecourse
FANTOM5	CNhs12877	Saos-2 osteosarcoma treated with ascorbic acid and BGP to induce calcification, 00hr15min, biol_rep3 (A3 T1).CNhs12877.12859-137D6	yes			timecourse
FANTOM5	CNhs14488	ARPE-19 EMT induced with TGF-beta and TNF-alpha, 02hr30min, biol_rep1.CNhs14488.13649-147B4	yes			timecourse
FANTOM5	CNhs12393	Saos-2 osteosarcoma treated with ascorbic acid and BGP to induce calcification, 24hr, biol_rep1 (A1 T12).CNhs12393.12674-135B1	yes			timecourse
FANTOM5	CNhs14487	ARPE-19 EMT induced with TGF-beta and TNF-alpha, 02hr00min, biol_rep3.CNhs14487.13648-147B3	yes			timecourse
FANTOM5	CNhs14483	ARPE-19 EMT induced with TGF-beta and TNF-alpha, 01hr40min, biol_rep2.CNhs14483.13644-147A8	yes			timecourse
FANTOM5	CNhs14518	ARPE-19 EMT induced with TGF-beta and TNF-alpha, 05hr00min, biol_rep3.CNhs14518.13663-147C9	yes			timecourse
FANTOM5	CNhs12740	MCF7 breast cancer cell line response to HRG, 08hr, biol_rep1.CNhs12740.13062-139I2	yes			timecourse
FANTOM5	CNhs14406	293SLAM rinderpest infection, 00hr, biol_rep1.CNhs14406.13541-145H4	yes			timecourse
FANTOM5	CNhs12915	H9 Embryoid body cells, melanocytic induction, day21, biol_rep3 (H9EB-3 d21).CNhs12915.12831-137A5	yes			timecourse
FANTOM5	CNhs14412	293SLAM rinderpest infection, 06hr, biol_rep3.CNhs14412.13546-145H9	yes			timecourse
FANTOM5	CNhs12870	Saos-2 osteosarcoma treated with ascorbic acid and BGP to induce calcification, 04hr, biol_rep2 (A2 T10).CNhs12870.12770-136C7	yes			timecourse
FANTOM5	CNhs14407	293SLAM rinderpest infection, 00hr, biol_rep2.CNhs14407.13542-145H5	yes			timecourse
FANTOM5	CNhs12903	H9 Embryoid body cells, melanocytic induction, day30, biol_rep1 (H9EB-1 d30).CNhs12903.12638-134G1	yes			timecourse
FANTOM5	CNhs14415	293SLAM rinderpest infection, 12hr, biol_rep3.CNhs14415.13549-145I3	yes			timecourse
FANTOM5	CNhs14480	ARPE-19 EMT induced with TGF-beta and TNF-alpha, 01hr20min, biol_rep3.CNhs14480.13642-147A6	yes			timecourse
FANTOM5	CNhs12875	Saos-2 osteosarcoma treated with ascorbic acid and BGP to induce calcification, day21, biol_rep2 (A2 T16).CNhs12875.12776-136D4	yes			timecourse
FANTOM5	CNhs12884	Saos-2 osteosarcoma treated with ascorbic acid and BGP to induce calcification, 04hr, biol_rep3 (A3 T10).CNhs12884.12868-137E6	yes			timecourse
FANTOM5	CNhs14519	ARPE-19 EMT induced with TGF-beta and TNF-alpha, 06hr00min, biol_rep1.CNhs14519.13664-147D1	yes			timecourse
FANTOM5	CNhs12743	MCF7 breast cancer cell line response to EGF1, 01hr40min, biol_rep3.CNhs12743.13169-141C1	yes			timecourse
FANTOM5	CNhs14486	ARPE-19 EMT induced with TGF-beta and TNF-alpha, 02hr00min, biol_rep2.CNhs14486.13647-147B2	yes			timecourse
FANTOM5	CNhs13835	iPS differentiation to neuron, down-syndrome donor C18-CCL54, day00, rep1.CNhs13835.13457-144H1	yes			timecourse
FANTOM5	CNhs12912	H9 Embryoid body cells, melanocytic induction, day15, biol_rep3 (H9EB-3 d15).CNhs12912.12829-137A3	yes			timecourse
FANTOM5	CNhs12880	Saos-2 osteosarcoma treated with ascorbic acid and BGP to induce calcification, 01hr40min, biol_rep3 (A3 T6).CNhs12880.12864-137E2	yes			timecourse
FANTOM5	CNhs12887	Saos-2 osteosarcoma treated with ascorbic acid and BGP to induce calcification, day04, biol_rep3 (A3 T13).CNhs12887.12871-137E9	yes			timecourse
FANTOM5	CNhs13916	iPS differentiation to neuron, control donor C11-CRL2429, day18, rep1.CNhs13916.13424-144D4	yes			timecourse
FANTOM5	CNhs13823	iPS differentiation to neuron, control donor C11-CRL2429, day06, rep2.CNhs13823.13426-144D6	yes			timecourse
FANTOM5	CNhs14049	iPS differentiation to neuron, control donor C11-CRL2429, day00, rep3.CNhs14049.13429-144D9	yes			timecourse
FANTOM5	CNhs13966	H1 embryonic stem cells differentiation to CD34+ HSC, day03, biol_rep2.CNhs13966.13527-145F8	yes			timecourse
FANTOM5	CNhs12954	Saos-2 osteosarcoma treated with ascorbic acid and BGP to induce calcification, 00hr30min, biol_rep3 (A3 T2).CNhs12954.12860-137D7	yes			timecourse
FANTOM5	CNhs14605	Myoblast differentiation to myotubes, day00, Duchenne Muscular Dystrophy donor3.CNhs14605.13514-145E4	yes			timecourse
FANTOM5	CNhs14484	ARPE-19 EMT induced with TGF-beta and TNF-alpha, 01hr40min, biol_rep3.CNhs14484.13645-147A9	yes			timecourse
FANTOM5	CNhs13730	HES3-GFP Embryonic Stem cells, cardiomyocytic induction, day06, biol_rep3.CNhs13730.13357-143E9	yes			timecourse
FANTOM5	CNhs12914	H9 Embryoid body cells, melanocytic induction, day18, biol_rep3 (H9EB-3 d18).CNhs12914.12830-137A4	yes			timecourse
FANTOM5	CNhs12742	MCF7 breast cancer cell line response to EGF1, 01hr20min, biol_rep3.CNhs12742.13168-141B9	yes			timecourse
FANTOM5	CNhs12392	Saos-2 osteosarcoma treated with ascorbic acid and BGP to induce calcification, 08hr, biol_rep1 (A1 T11).CNhs12392.12673-135A9	yes			timecourse
FANTOM5	CNhs14408	293SLAM rinderpest infection, 00hr, biol_rep3.CNhs14408.13543-145H6	yes			timecourse
FANTOM5	CNhs13828	iPS differentiation to neuron, control donor C32-CRL1502, day12, rep1.CNhs13828.13435-144E6	yes			timecourse
FANTOM5	CNhs13969	H1 embryonic stem cells differentiation to CD34+ HSC, day09, biol_rep1.CNhs13969.13529-145G1	yes			timecourse
FANTOM5	CNhs14472	ARPE-19 EMT induced with TGF-beta and TNF-alpha, 00hr45min, biol_rep1.CNhs14472.13634-146I7	yes			timecourse
FANTOM5	CNhs14495	ARPE-19 EMT induced with TGF-beta and TNF-alpha, 03hr30min, biol_rep2.CNhs14495.13656-147C2	yes			timecourse
FANTOM5	CNhs14464	ARPE-19 EMT induced with TGF-beta and TNF-alpha, 00hr00min, biol_rep2.CNhs14464.13626-146H8	yes			timecourse
FANTOM5	CNhs12879	Saos-2 osteosarcoma treated with ascorbic acid and BGP to induce calcification, 01hr20min, biol_rep3 (A3 T5).CNhs12879.12863-137E1	yes			timecourse
FANTOM5	CNhs13824	iPS differentiation to neuron, control donor C11-CRL2429, day12, rep2.CNhs13824.13427-144D7	yes			timecourse
FANTOM5	CNhs13965	H1 embryonic stem cells differentiation to CD34+ HSC, day03, biol_rep1.CNhs13965.13526-145F7	yes			timecourse
FANTOM5	CNhs12394	Saos-2 osteosarcoma treated with ascorbic acid and BGP to induce calcification, day04, biol_rep1 (A1 T13).CNhs12394.12675-135B2	yes			timecourse
FANTOM5	CNhs14479	ARPE-19 EMT induced with TGF-beta and TNF-alpha, 01hr20min, biol_rep2.CNhs14479.13641-147A5	yes			timecourse
FANTOM5	CNhs12829	H9 Embryoid body cells, melanocytic induction, day09, biol_rep2 (H9EB-2 d9).CNhs12829.12729-135H2	yes			timecourse
FANTOM5	CNhs14463	ARPE-19 EMT induced with TGF-beta and TNF-alpha, 00hr00min, biol_rep1.CNhs14463.13625-146H7	yes			timecourse
FANTOM5	CNhs14413	293SLAM rinderpest infection, 12hr, biol_rep1.CNhs14413.13547-145I1	yes			timecourse
FANTOM5	CNhs12836	H9 Embryoid body cells, melanocytic induction, day30, biol_rep2 (H9EB-2 d30).CNhs12836.12736-135H9	yes			timecourse
FANTOM5	CNhs12861	Saos-2 osteosarcoma treated with ascorbic acid and BGP to induce calcification, 00hr30min, biol_rep2 (A2 T2).CNhs12861.12762-136B8	yes			timecourse
FANTOM5	CNhs12955	Saos-2 osteosarcoma treated with ascorbic acid and BGP to induce calcification, 01hr00min, biol_rep3 (A3 T4).CNhs12955.12862-137D9	yes			timecourse
FANTOM5	CNhs12828	H9 Embryoid body cells, melanocytic induction, day06, biol_rep2 (H9EB-2 d6).CNhs12828.12728-135H1	yes			timecourse
FANTOM5	CNhs12382	Saos-2 osteosarcoma treated with ascorbic acid and BGP to induce calcification, 00hr30min, biol_rep1 (A1 T2).CNhs12382.12664-134I9	yes			timecourse
FANTOM5	CNhs12386	Saos-2 osteosarcoma treated with ascorbic acid and BGP to induce calcification, 01hr20min, biol_rep1 (A1 T5).CNhs12386.12667-135A3	yes			timecourse
FANTOM5	CNhs12994	H9 Embryoid body cells, melanocytic induction, day12, biol_rep1 (H9EB-1 d12).CNhs12994.12632-134F4	yes			timecourse
FANTOM5	CNhs12885	Saos-2 osteosarcoma treated with ascorbic acid and BGP to induce calcification, 08hr, biol_rep3 (A3 T11).CNhs12885.12869-137E7	yes			timecourse
FANTOM5	CNhs12383	Saos-2 osteosarcoma treated with ascorbic acid and BGP to induce calcification, 00hr45min, biol_rep1 (A1 T3).CNhs12383.12665-135A1	yes			timecourse
FANTOM5	CNhs12905	H9 Embryoid body cells, melanocytic induction, day41, biol_rep1 (H9EB-1 d41).CNhs12905.12640-134G3	yes			timecourse
FANTOM5	CNhs12871	Saos-2 osteosarcoma treated with ascorbic acid and BGP to induce calcification, 08hr, biol_rep2 (A2 T11).CNhs12871.12771-136C8	yes			timecourse
FANTOM5	CNhs14470	ARPE-19 EMT induced with TGF-beta and TNF-alpha, 00hr30min, biol_rep2.CNhs14470.13632-146I5	yes			timecourse
FANTOM5	CNhs13822	iPS differentiation to neuron, control donor C11-CRL2429, day00, rep2.CNhs13822.13425-144D5	yes			timecourse
FANTOM5	CNhs13829	iPS differentiation to neuron, control donor C32-CRL1502, day18, rep1.CNhs13829.13436-144E7	yes			timecourse
FANTOM5	CNhs12872	Saos-2 osteosarcoma treated with ascorbic acid and BGP to induce calcification, 24hr, biol_rep2 (A2 T12).CNhs12872.12772-136C9	yes			timecourse
FANTOM5	CNhs14493	ARPE-19 EMT induced with TGF-beta and TNF-alpha, 03hr00min, biol_rep3.CNhs14493.13654-147B9	yes			timecourse
FANTOM5	CNhs14485	ARPE-19 EMT induced with TGF-beta and TNF-alpha, 02hr00min, biol_rep1.CNhs14485.13646-147B1	yes			timecourse
FANTOM5	CNhs14473	ARPE-19 EMT induced with TGF-beta and TNF-alpha, 00hr45min, biol_rep2.CNhs14473.13635-146I8	yes			timecourse
FANTOM5	CNhs12391	Saos-2 osteosarcoma treated with ascorbic acid and BGP to induce calcification, 04hr, biol_rep1 (A1 T10).CNhs12391.12672-135A8	yes			timecourse
FANTOM5	CNhs13830	iPS differentiation to neuron, down-syndrome donor C11-CCL54, day00, rep1.CNhs13830.13445-144F7	yes			timecourse
FANTOM5	CNhs13827	iPS differentiation to neuron, control donor C32-CRL1502, day06, rep1.CNhs13827.13434-144E5	yes			timecourse
FANTOM5	CNhs12867	Saos-2 osteosarcoma treated with ascorbic acid and BGP to induce calcification, 02hr00min, biol_rep2 (A2 T7).CNhs12867.12767-136C4	yes			timecourse
FANTOM5	CNhs13968	H1 embryonic stem cells differentiation to CD34+ HSC, day03, biol_rep3.CNhs13968.13528-145F9	yes			timecourse
FANTOM5	CNhs12827	H9 Embryoid body cells, melanocytic induction, day03, biol_rep2 (H9EB-2 d3).CNhs12827.12727-135G9	yes			timecourse
FANTOM5	CNhs11918	Saos-2 osteosarcoma treated with ascorbic acid and BGP to induce calcification, 00hr00min, biol_rep1 (A1 T0).CNhs11918.12662-134I7	yes			timecourse
FANTOM5	CNhs14471	ARPE-19 EMT induced with TGF-beta and TNF-alpha, 00hr30min, biol_rep3.CNhs14471.13633-146I6	yes			timecourse
FANTOM5	CNhs12826	H9 Embryoid body cells, melanocytic induction, day01, biol_rep2 (H9EB-2 d1).CNhs12826.12726-135G8	yes			timecourse
FANTOM5	CNhs12881	Saos-2 osteosarcoma treated with ascorbic acid and BGP to induce calcification, 02hr00min, biol_rep3 (A3 T7).CNhs12881.12865-137E3	yes			timecourse
FANTOM5	CNhs13826	iPS differentiation to neuron, control donor C32-CRL1502, day00, rep1.CNhs13826.13433-144E4	yes			timecourse
FANTOM5	CNhs12822	H9 Embryoid body cells, melanocytic induction, day00, biol_rep1 (H9EB-1 d0).CNhs12822.12627-134E8	yes			timecourse
FANTOM5	CNhs12396	Saos-2 osteosarcoma treated with ascorbic acid and BGP to induce calcification, day14, biol_rep1 (A1 T15).CNhs12396.12677-135B4	yes			timecourse
FANTOM5	CNhs12835	H9 Embryoid body cells, melanocytic induction, day27, biol_rep2 (H9EB-2 d27).CNhs12835.12735-135H8	yes			timecourse
FANTOM5	CNhs12387	Saos-2 osteosarcoma treated with ascorbic acid and BGP to induce calcification, 01hr40min, biol_rep1 (A1 T6).CNhs12387.12668-135A4	yes			timecourse
FANTOM5	CNhs12831	H9 Embryoid body cells, melanocytic induction, day15, biol_rep2 (H9EB-2 d15).CNhs12831.12731-135H4	yes			timecourse
FANTOM5	CNhs13825	iPS differentiation to neuron, control donor C11-CRL2429, day18, rep2.CNhs13825.13428-144D8	yes			timecourse
FANTOM5	CNhs12823	H9 Embryoid body cells, melanocytic induction, day01, biol_rep1 (H9EB-1 d1).CNhs12823.12628-134E9	yes			timecourse
FANTOM5	CNhs12832	H9 Embryoid body cells, melanocytic induction, day18, biol_rep2 (H9EB-2 d18).CNhs12832.12732-135H5	yes			timecourse
FANTOM5	CNhs12825	H9 Embryoid body cells, melanocytic induction, day00, biol_rep2 (H9EB-2 d0).CNhs12825.12725-135G7	yes			timecourse
FANTOM5	CNhs12834	H9 Embryoid body cells, melanocytic induction, day24, biol_rep2 (H9EB-2 d24).CNhs12834.12734-135H7	yes			timecourse
FANTOM5	CNhs12860	Saos-2 osteosarcoma treated with ascorbic acid and BGP to induce calcification, 00hr15min, biol_rep2 (A2 T1).CNhs12860.12761-136B7	yes			timecourse
FANTOM5	CNhs12862	Saos-2 osteosarcoma treated with ascorbic acid and BGP to induce calcification, 00hr45min, biol_rep2 (A2 T3).CNhs12862.12763-136B9	yes			timecourse
FANTOM5	CNhs12830	H9 Embryoid body cells, melanocytic induction, day12, biol_rep2 (H9EB-2 d12).CNhs12830.12730-135H3	yes			timecourse
FANTOM5	CNhs12739	MCF7 breast cancer cell line response to EGF1, 00hr45min, biol_rep3.CNhs12739.13166-141B7	yes			timecourse
FANTOM5	CNhs11919	Saos-2 osteosarcoma treated with ascorbic acid and BGP to induce calcification, day28, biol_rep1 (A1 T17).CNhs11919.12679-135B6	yes			timecourse
FANTOM5	CNhs12381	Saos-2 osteosarcoma treated with ascorbic acid and BGP to induce calcification, 00hr15min, biol_rep1 (A1 T1).CNhs12381.12663-134I8	yes			timecourse
FANTOM5	CNhs12833	H9 Embryoid body cells, melanocytic induction, day21, biol_rep2 (H9EB-2 d21).CNhs12833.12733-135H6	yes			timecourse
FANTOM5	CNhs12859	Saos-2 osteosarcoma treated with ascorbic acid and BGP to induce calcification, 00hr00min, biol_rep2 (A2 T0).CNhs12859.12760-136B6	yes			timecourse
FANTOM5	CNhs12863	Saos-2 osteosarcoma treated with ascorbic acid and BGP to induce calcification, 01hr00min, biol_rep2 (A2 T4).CNhs12863.12764-136C1	yes			timecourse
FANTOM5	CNhs12395	Saos-2 osteosarcoma treated with ascorbic acid and BGP to induce calcification, day07, biol_rep1 (A1 T14).CNhs12395.12676-135B3	yes			timecourse
FANTOM5	CNhs12864	Saos-2 osteosarcoma treated with ascorbic acid and BGP to induce calcification, 01hr20min, biol_rep2 (A2 T5).CNhs12864.12765-136C2	yes			timecourse
FANTOM5	CNhs13922	iPS differentiation to neuron, down-syndrome donor C18-CCL54, day18, rep2.CNhs13922.13464-144H8	yes			timecourse
FANTOM5	CNhs12952	Saos-2 osteosarcoma treated with ascorbic acid and BGP to induce calcification, 00hr00min, biol_rep3 (A3 T0).CNhs12952.12858-137D5	yes			timecourse
FANTOM5	CNhs12953	Saos-2 osteosarcoma treated with ascorbic acid and BGP to induce calcification, day14, biol_rep2 (A2 T15).CNhs12953.12775-136D3	yes			timecourse
FANTOM5	CNhs12948	H9 Embryoid body cells, melanocytic induction, day12, biol_rep1 (H9EB-1 d12).CNhs12948.12632-134F4	yes			timecourse
FANTOM5	CNhs12951	H9 Embryoid body cells, melanocytic induction, day09, biol_rep3 (H9EB-3 d9).CNhs12951.12827-137A1	yes			timecourse
FANTOM5	CNhs12949	H9 Embryoid body cells, melanocytic induction, day12, biol_rep3 (H9EB-3 d12).CNhs12949.12828-137A2	yes			timecourse
FANTOM5	CNhs13464	Urethra, donor2.CNhs13464.10319-105A4	yes			tissue
FANTOM5	CNhs13798	occipital cortex - adult, donor10196.CNhs13798.10172-103C1	yes			tissue
FANTOM5	CNhs13442	eye - muscle lateral, donor2.CNhs13442.10298-104H1	yes			tissue
FANTOM5	CNhs13449	optic nerve, donor1.CNhs13449.10277-104E7	yes			tissue
FANTOM5	CNhs13912	putamen, adult, donor10252.CNhs13912.10152-102I8	yes			tissue
FANTOM5	CNhs13443	eye - muscle medial, donor2.CNhs13443.10299-104H2	yes			tissue
FANTOM5	CNhs14225	putamen, adult, donor10258, tech_rep1.CNhs14225.10372-105G3	yes			tissue
FANTOM5	CNhs14223	thalamus, adult, donor10258, tech_rep1.CNhs14223.10370-105G1	yes			tissue
FANTOM5	CNhs11794	colon, adult, donor1.CNhs11794.10082-102B1	yes			tissue
FANTOM5	CNhs11761	blood, adult, pool1.CNhs11761.10053-101G8	yes			tissue
FANTOM5	CNhs11781	duodenum, fetal, donor1, tech_rep1.CNhs11781.10071-101I8	yes			tissue
FANTOM5	CNhs14549	globus pallidus, adult, donor10258.CNhs14549.10367-105F7	yes			tissue
FANTOM5	CNhs11777	rectum, fetal, donor1.CNhs11777.10067-101I4	yes			tissue
FANTOM5	CNhs13793	amygdala - adult, donor10196.CNhs13793.10167-103B5	yes			tissue
FANTOM5	CNhs11796	brain, adult, donor1.CNhs11796.10084-102B3	yes			tissue
FANTOM5	CNhs13802	caudate nucleus - adult, donor10196.CNhs13802.10177-103C6	yes			tissue
FANTOM5	CNhs13796	medial frontal gyrus - adult, donor10196.CNhs13796.10170-103B8	yes			tissue
FANTOM5	CNhs13444	eye - muscle inferior rectus, donor1.CNhs13444.10272-104E2	yes			tissue
FANTOM5	CNhs11771	stomach, fetal, donor1.CNhs11771.10062-101H8	yes			tissue
FANTOM5	CNhs13797	parietal lobe - adult, donor10196.CNhs13797.10171-103B9	yes			tissue
FANTOM5	CNhs11776	skeletal muscle, fetal, donor1.CNhs11776.10066-101I3	yes			tissue
FANTOM5	CNhs13794	thalamus - adult, donor10196.CNhs13794.10168-103B6	yes			tissue
FANTOM5	CNhs13441	eye - muscle superior, donor2.CNhs13441.10297-104G9	yes			tissue
FANTOM5	CNhs13445	Fingernail (including nail plate, eponychium and hyponychium), donor2.CNhs13445.10301-104H4	yes			tissue
FANTOM5	CNhs13795	hippocampus - adult, donor10196.CNhs13795.10169-103B7	yes			tissue
FANTOM5	CNhs11792	breast, adult, donor1.CNhs11792.10080-102A8	yes			tissue
FANTOM5	CNhs12843	artery, adult.CNhs12843.10190-103E1	yes			tissue
FANTOM5	CNhs13439	cruciate ligament, donor2.CNhs13439.10295-104G7	yes			tissue
FANTOM5	CNhs11798	liver, fetal, pool1.CNhs11798.10086-102B5	yes			tissue
FANTOM5	CNhs14076	substantia nigra, newborn, donor10223.CNhs14076.10358-105E7	yes			tissue
FANTOM5	CNhs12854	vagina, adult.CNhs12854.10204-103F6	yes			tissue
FANTOM5	CNhs14226	parietal cortex, adult, donor10258.CNhs14226.10373-105G4	yes			tissue
FANTOM5	CNhs13975	adipose, donor4.CNhs13975.10187-103D7	yes			tissue
FANTOM5	CNhs13805	pituitary gland - adult, donor10196.CNhs13805.10180-103C9	yes			tissue
FANTOM5	CNhs14231	pituitary gland, adult, donor10258.CNhs14231.10378-105G9	yes			tissue
FANTOM5	CNhs14084	thalamus, newborn, donor10223.CNhs14084.10366-105F6	yes			tissue
FANTOM5	CNhs14083	putamen, newborn, donor10223.CNhs14083.10365-105F5	yes			tissue
FANTOM5	CNhs11780	colon, fetal, donor1.CNhs11780.10070-101I7	yes			tissue
FANTOM5	CNhs13801	globus pallidus - adult, donor10196.CNhs13801.10175-103C4	yes			tissue
FANTOM5	CNhs11779	diaphragm, fetal, donor1.CNhs11779.10069-101I6	yes			tissue
FANTOM5	CNhs14230	pineal gland, adult, donor10258.CNhs14230.10377-105G8	yes			tissue
FANTOM5	CNhs13437	cerebrospinal fluid, donor2.CNhs13437.10294-104G6	yes			tissue
FANTOM5	CNhs14232	caudate nucleus, adult, donor10258.CNhs14232.10379-105H1	yes			tissue
FANTOM5	CNhs12845	bone marrow, adult.CNhs12845.10192-103E3	yes			tissue
FANTOM5	CNhs14222	spinal cord, adult, donor10258.CNhs14222.10369-105F9	yes			tissue
FANTOM5	CNhs14082	globus pallidus, newborn, donor10223.CNhs14082.10364-105F4	yes			tissue
FANTOM5	CNhs11782	parietal lobe, fetal, donor1.CNhs11782.10072-101I9	yes			tissue
FANTOM5	CNhs12857	heart - tricuspid valve, adult.CNhs12857.10207-103F9	yes			tissue
FANTOM5	CNhs11790	left atrium, adult, donor1.CNhs11790.10079-102A7	yes			tissue
FANTOM5	CNhs13804	pineal gland - adult, donor10196.CNhs13804.10179-103C8	yes			tissue
FANTOM5	CNhs13800	medulla oblongata - adult, donor10196.CNhs13800.10174-103C3	yes			tissue
FANTOM5	CNhs11788	lymph node, adult, donor1.CNhs11788.10077-102A5	yes			tissue
FANTOM5	CNhs14075	cerebellum, newborn, donor10223.CNhs14075.10357-105E6	yes			tissue
FANTOM5	CNhs11774	skin, fetal, donor1.CNhs11774.10065-101I2	yes			tissue
FANTOM5	CNhs14224	substantia nigra, adult, donor10258.CNhs14224.10371-105G2	yes			tissue
FANTOM5	CNhs11789	left ventricle, adult, donor1.CNhs11789.10078-102A6	yes			tissue
FANTOM5	CNhs11772	temporal lobe, fetal, donor1, tech_rep1.CNhs11772.10063-101H9	yes			tissue
FANTOM5	CNhs14227	hippocampus, adult, donor10258.CNhs14227.10374-105G5	yes			tissue
FANTOM5	CNhs13973	adipose, donor2.CNhs13973.10185-103D5	yes			tissue
FANTOM5	CNhs12997	duodenum, fetal, donor1, tech_rep2.CNhs12997.10071-101I8	yes			tissue
FANTOM5	CNhs11764	spinal cord, fetal, donor1.CNhs11764.10056-101H2	yes			tissue
FANTOM5	CNhs11763	uterus, fetal, donor1.CNhs11763.10055-101H1	yes			tissue
FANTOM5	CNhs11786	lung, right lower lobe, adult, donor1.CNhs11786.10075-102A3	yes			tissue
FANTOM5	CNhs14081	hippocampus, newborn, donor10223.CNhs14081.10363-105F3	yes			tissue
FANTOM5	CNhs12850	penis, adult.CNhs12850.10200-103F2	yes			tissue
FANTOM5	CNhs14079	medulla oblongata, newborn, donor10223.CNhs14079.10361-105F1	yes			tissue
FANTOM5	CNhs12228	pineal gland, adult, donor10252.CNhs12228.10160-103A7	yes			tissue
FANTOM5	CNhs14080	locus coeruleus, newborn, donor10223.CNhs14080.10362-105F2	yes			tissue
FANTOM5	CNhs14078	amygdala, newborn, donor10223.CNhs14078.10360-105E9	yes			tissue
FANTOM5	CNhs12996	temporal lobe, fetal, donor1, tech_rep2.CNhs12996.10063-101H9	yes			tissue
FANTOM5	CNhs14077	spinal cord, newborn, donor10223.CNhs14077.10359-105E8	yes			tissue
FANTOM5	CNhs11795	cerebellum, adult, pool1.CNhs11795.10083-102B2	yes			tissue
FANTOM5	CNhs11766	trachea, fetal, donor1.CNhs11766.10058-101H4	yes			tissue
FANTOM5	CNhs14074	parietal lobe, newborn, donor10223.CNhs14074.10356-105E5	yes			tissue
FANTOM5	CNhs12842	appendix, adult.CNhs12842.10189-103D9	yes			tissue
FANTOM5	CNhs14070	medial temporal gyrus, newborn, donor10223.CNhs14070.10353-105E2	yes			tissue
FANTOM5	CNhs13454	skeletal muscle - soleus muscle, donor1.CNhs13454.10282-104F3	yes			tissue
FANTOM5	CNhs14073	occipital cortex, newborn, donor10223.CNhs14073.10355-105E4	yes			tissue
FANTOM5	CNhs14071	caudate nucleus, newborn, donor10223.CNhs14071.10354-105E3	yes			tissue
FANTOM5	CNhs12846	ductus deferens, adult.CNhs12846.10196-103E7	yes			tissue
FANTOM5	CNhs13972	adipose, donor1.CNhs13972.10184-103D4	yes			tissue
FANTOM5	CNhs11758	heart, adult, diseased, donor1.CNhs11758.10051-101G6	yes			tissue
FANTOM5	CNhs14069	medial frontal gyrus, newborn, donor10223.CNhs14069.10352-105E1	yes			tissue
FANTOM5	CNhs12227	spinal cord, adult, donor10252.CNhs12227.10159-103A6	yes			tissue
FANTOM5	CNhs14221	medial frontal gyrus, adult, donor10258.CNhs14221.10368-105F8	yes			tissue
FANTOM5	CNhs12998	testis, adult, pool2.CNhs12998.10096-102C6	yes			tissue
FANTOM5	CNhs13974	adipose, donor3.CNhs13974.10186-103D6	yes			tissue
FANTOM5	CNhs12851	seminal vesicle, adult.CNhs12851.10201-103F3	yes			tissue
FANTOM5	CNhs11784	occipital lobe, fetal, donor1.CNhs11784.10073-102A1	yes			tissue
FANTOM5	CNhs11770	throat, fetal, donor1.CNhs11770.10061-101H7	yes			tissue
FANTOM5	CNhs12229	pituitary gland, adult, donor10252.CNhs12229.10162-103A9	yes			tissue
FANTOM5	CNhs14550	locus coeruleus, adult, donor10258.CNhs14550.10375-105G6	yes			tissue
FANTOM5	CNhs11768	tongue, fetal, donor1.CNhs11768.10059-101H5	yes			tissue
FANTOM5	CNhs11755	smooth muscle, adult, pool1.CNhs11755.10048-101G3	yes			tissue
FANTOM5	CNhs12610	diencephalon, adult.CNhs12610.10193-103E4	yes			tissue
FANTOM5	CNhs11773	small intestine, fetal, donor1.CNhs11773.10064-101I1	yes			tissue
FANTOM5	CNhs12844	vein, adult.CNhs12844.10191-103E2	yes			tissue
FANTOM5	CNhs12848	gall bladder, adult.CNhs12848.10198-103E9	yes			tissue
FANTOM5	CNhs12855	heart - mitral valve, adult.CNhs12855.10205-103F7	yes			tissue
FANTOM5	CNhs11762	eye, fetal, donor1.CNhs11762.10054-101G9	yes			tissue
FANTOM5	CNhs12840	cerebral meninges, adult.CNhs12840.10188-103D8	yes			tissue
FANTOM5	CNhs11756	pancreas, adult, donor1.CNhs11756.10049-101G4	yes			tissue
FANTOM5	CNhs11769	thyroid, fetal, donor1.CNhs11769.10060-101H6	yes			tissue
FANTOM5	CNhs14618	putamen, adult, donor10258, tech_rep2.CNhs14618.10372-105G3	yes			tissue
FANTOM5	CNhs11757	heart, adult, diseased post-infarction, donor1.CNhs11757.10050-101G5	yes			tissue
FANTOM5	CNhs11787	occipital lobe, adult, donor1.CNhs11787.10076-102A4	yes			tissue
FANTOM5	CNhs12317	parietal lobe, adult, donor10252.CNhs12317.10157-103A4	yes			tissue
FANTOM5	CNhs10621	heart, adult, pool1.CNhs10621.10016-101C7	yes			tissue
FANTOM5	CNhs11760	aorta, adult, pool1.CNhs11760.10052-101G7	yes			tissue
FANTOM5	CNhs12847	epididymis, adult.CNhs12847.10197-103E8	yes			tissue
FANTOM5	CNhs12858	throat, adult.CNhs12858.10209-103G2	yes			tissue
FANTOM5	CNhs12849	parotid gland, adult.CNhs12849.10199-103F1	yes			tissue
FANTOM5	CNhs13807	spinal cord - adult, donor10196.CNhs13807.10181-103D1	yes			tissue
FANTOM5	CNhs12856	heart - pulmonic valve, adult.CNhs12856.10206-103F8	yes			tissue
FANTOM5	CNhs12611	olfactory region, adult.CNhs12611.10195-103E6	yes			tissue
FANTOM5	CNhs12852	submaxillary gland, adult.CNhs12852.10202-103F4	yes			tissue
FANTOM5	CNhs12853	tongue, adult.CNhs12853.10203-103F5	yes			tissue
FANTOM5	CNhs14551	thalamus, adult, donor10258, tech_rep2.CNhs14551.10370-105G1	yes			tissue
FANTOM5	CNhs12324	putamen, adult, donor10196.CNhs12324.10176-103C5	yes			tissue
FANTOM5	CNhs11680	lung, fetal, donor1.CNhs11680.10068-101I5	yes			tissue
FANTOM5	CNhs11676	uterus, adult, pool1.CNhs11676.10100-102D1	yes			tissue
FANTOM5	CNhs10615	adipose tissue, adult, pool1.CNhs10615.10010-101C1	yes			tissue
FANTOM5	CNhs12318	substantia nigra, adult, donor10252.CNhs12318.10158-103A5	yes			tissue
FANTOM5	CNhs12320	occipital cortex, adult, donor10252.CNhs12320.10163-103B1	yes			tissue
FANTOM5	CNhs12311	amygdala, adult, donor10252.CNhs12311.10151-102I7	yes			tissue
FANTOM5	CNhs12319	globus pallidus, adult, donor10252.CNhs12319.10161-103A8	yes			tissue
FANTOM5	CNhs12322	locus coeruleus, adult, donor10252.CNhs12322.10165-103B3	yes			tissue
FANTOM5	CNhs12316	medial temporal gyrus, adult, donor10252.CNhs12316.10156-103A3	yes			tissue
FANTOM5	CNhs12312	hippocampus, adult, donor10252.CNhs12312.10153-102I9	yes			tissue
FANTOM5	CNhs12321	caudate nucleus, adult, donor10252.CNhs12321.10164-103B2	yes			tissue
FANTOM5	CNhs12310	medial frontal gyrus, adult, donor10252.CNhs12310.10150-102I6	yes			tissue
FANTOM5	CNhs13808	locus coeruleus - adult, donor10196.CNhs13808.10182-103D2	yes			tissue
FANTOM5	CNhs12323	cerebellum, adult, donor10252.CNhs12323.10166-103B4	yes			tissue
FANTOM5	CNhs12315	medulla oblongata, adult, donor10252.CNhs12315.10155-103A2	yes			tissue
FANTOM5	CNhs10631	spleen, adult, pool1.CNhs10631.10025-101D7	yes			tissue
FANTOM5	CNhs13809	medial temporal gyrus - adult, donor10196.CNhs13809.10183-103D3	yes			tissue
FANTOM5	CNhs11677	salivary gland, adult, pool1.CNhs11677.10093-102C3	yes			tissue
FANTOM5	CNhs12314	thalamus, adult, donor10252.CNhs12314.10154-103A1	yes			tissue
FANTOM5	CNhs10625	lung, adult, pool1.CNhs10625.10019-101D1	yes			tissue
FANTOM5	CNhs10616	bladder, adult, pool1.CNhs10616.10011-101C2	yes			tissue
FANTOM5	CNhs10619	colon, adult, pool1.CNhs10619.10014-101C5	yes			tissue
FANTOM5	CNhs10628	prostate, adult, pool1.CNhs10628.10022-101D4	yes			tissue
FANTOM5	CNhs10627	placenta, adult, pool1.CNhs10627.10021-101D3	yes			tissue
FANTOM5	CNhs10617	brain, adult, pool1.CNhs10617.10012-101C3	yes			tissue
FANTOM5	CNhs10626	ovary, adult, pool1.CNhs10626.10020-101D2	yes			tissue
FANTOM5	CNhs10620	esophagus, adult, pool1.CNhs10620.10015-101C6	yes			tissue
FANTOM5	CNhs10622	kidney, adult, pool1.CNhs10622.10017-101C8	yes			tissue
FANTOM5	CNhs10651	spleen, fetal, pool1.CNhs10651.10044-101F8	yes			tissue
FANTOM5	CNhs10618	cervix, adult, pool1.CNhs10618.10013-101C4	yes			tissue
FANTOM5	CNhs10632	testis, adult, pool1.CNhs10632.10026-101D8	yes			tissue
FANTOM5	CNhs10636	retina, adult, pool1.CNhs10636.10030-101E3	yes			tissue
FANTOM5	CNhs10650	thymus, fetal, pool1.CNhs10650.10043-101F7	yes			tissue
FANTOM5	CNhs10634	thyroid, adult, pool1.CNhs10634.10028-101E1	yes			tissue
FANTOM5	CNhs10630	small intestine, adult, pool1.CNhs10630.10024-101D6	yes			tissue
FANTOM5	CNhs10610	SABiosciences XpressRef Human Universal Total RNA, pool1.CNhs10610.10002-101A5	yes			tissue
FANTOM5	CNhs10608	Clontech Human Universal Reference Total RNA, pool1.CNhs10608.10000-101A1	yes			tissue
FANTOM5	CNhs10633	thymus, adult, pool1.CNhs10633.10027-101D9	yes			tissue
FANTOM5	CNhs10642	paracentral gyrus, adult, pool1.CNhs10642.10035-101E8	yes			tissue
FANTOM5	CNhs10643	occipital pole, adult, pool1.CNhs10643.10036-101E9	yes			tissue
FANTOM5	CNhs10654	tonsil, adult, pool1.CNhs10654.10047-101G2	yes			tissue
FANTOM5	CNhs10629	skeletal muscle, adult, pool1.CNhs10629.10023-101D5	yes			tissue
FANTOM5	CNhs10640	pons, adult, pool1.CNhs10640.10033-101E6	yes			tissue
FANTOM5	CNhs10638	postcentral gyrus, adult, pool1.CNhs10638.10032-101E5	yes			tissue
FANTOM5	CNhs10644	nucleus accumbens, adult, pool1.CNhs10644.10037-101F1	yes			tissue
FANTOM5	CNhs10612	Universal RNA - Human Normal Tissues Biochain, pool1.CNhs10612.10007-101B4	yes			tissue
FANTOM5	CNhs10641	parietal lobe, adult, pool1.CNhs10641.10034-101E7	yes			tissue
FANTOM5	CNhs10637	temporal lobe, adult, pool1.CNhs10637.10031-101E4	yes			tissue
FANTOM5	CNhs10652	kidney, fetal, pool1.CNhs10652.10045-101F9	yes			tissue
FANTOM5	CNhs10649	corpus callosum, adult, pool1.CNhs10649.10042-101F6	yes			tissue
FANTOM5	CNhs10624	liver, adult, pool1.CNhs10624.10018-101C9	yes			tissue
FANTOM5	CNhs10647	frontal lobe, adult, pool1.CNhs10647.10040-101F4	yes			tissue
FANTOM5	CNhs10648	dura mater, adult, donor1.CNhs10648.10041-101F5	yes			tissue
FANTOM5	CNhs10635	trachea, adult, pool1.CNhs10635.10029-101E2	yes			tissue
FANTOM5	CNhs10653	heart, fetal, pool1.CNhs10653.10046-101G1	yes			tissue
FANTOM5	CNhs10645	medulla oblongata, adult, pool1.CNhs10645.10038-101F2	yes			tissue
FANTOM5	CNhs10646	insula, adult, pool1.CNhs10646.10039-101F3	yes			tissue
FANTOM5	CNhs12096	Retinal Pigment Epithelial Cells, donor2.CNhs12096.11608-120I6	yes			primary cell
FANTOM5	CNhs12620	Fibroblast - Choroid Plexus, donor3.CNhs12620.11653-122E6	yes			primary cell
FANTOM5	CNhs12893	Smooth Muscle Cells - Bladder, donor1.CNhs12893.11519-119H7	yes			primary cell
FANTOM5	CNhs11983	Skeletal Muscle Cells, donor2.CNhs11983.11358-117H8	yes			primary cell
FANTOM5	CNhs13076	Smooth Muscle Cells - Umbilical Vein, donor3.CNhs13076.11702-123B1	yes			primary cell
FANTOM5	CNhs11984	Skeletal muscle cells differentiated into Myotubes - multinucleated, donor2.CNhs11984.11359-117H9	yes			primary cell
FANTOM5	CNhs12586	Oligodendrocyte - precursors, donor1.CNhs12586.11496-119F2	yes			primary cell
FANTOM5	CNhs12040	Skeletal Muscle Cells, donor3.CNhs12040.11430-118G8	yes			primary cell
FANTOM5	CNhs12920	Fibroblast - Villous Mesenchymal, donor3.CNhs12920.11696-123A4	yes			primary cell
FANTOM5	CNhs12085	Bronchial Epithelial Cell, donor2.CNhs12085.11591-120G7	yes			primary cell
FANTOM5	CNhs11346	Mesenchymal Stem Cells - hepatic, donor1.CNhs11346.11538-120A8	yes			primary cell
FANTOM5	CNhs12346	Melanocyte - dark, donor2.CNhs12346.11582-120F7	yes			primary cell
FANTOM5	CNhs11910	Smooth Muscle Cells - Prostate, donor3.CNhs11910.11465-119B7	yes			primary cell
FANTOM5	CNhs11348	Fibroblast - Mammary, donor1.CNhs11348.11540-120B1	yes			primary cell
FANTOM5	CNhs11081	Preadipocyte - subcutaneous, donor1.CNhs11081.11279-116I1	yes			primary cell
FANTOM5	CNhs10846	Mesenchymal Stem Cells - Vertebral, donor1.CNhs10846.11219-116B4	yes			primary cell
FANTOM5	CNhs12921	Keratocytes, donor3.CNhs12921.11688-122I5	yes			primary cell
FANTOM5	CNhs11327	Bronchial Epithelial Cell, donor1.CNhs11327.11511-119G8	yes			primary cell
FANTOM5	CNhs12621	Schwann Cells, donor3.CNhs12621.11659-122F3	yes			primary cell
FANTOM5	CNhs11995	Sebocyte, donor3.CNhs11995.11378-118B1	yes			primary cell
FANTOM5	CNhs12029	Fibroblast - Lung, donor3.CNhs12029.11419-118F6	yes			primary cell
FANTOM5	CNhs12642	Bronchial Epithelial Cell, donor7.CNhs12642.11769-123I5	yes			primary cell
FANTOM5	CNhs12595	Smooth Muscle Cells - Intestinal, donor1.CNhs12595.11509-119G6	yes			primary cell
FANTOM5	CNhs12116	Pericytes, donor3.CNhs12116.11652-122E5	yes			primary cell
FANTOM5	CNhs11921	Smooth Muscle Cells - Uterine, donor1.CNhs11921.11258-116F7	yes			primary cell
FANTOM5	CNhs12073	Schwann Cells, donor1.CNhs12073.11498-119F4	yes			primary cell
FANTOM5	CNhs11343	Fibroblast - Villous Mesenchymal, donor1.CNhs11343.11535-120A5	yes			primary cell
FANTOM5	CNhs12627	Hepatic Stellate Cells (lipocyte), donor3.CNhs12627.11685-122I2	yes			primary cell
FANTOM5	CNhs12041	Skeletal muscle cells differentiated into Myotubes - multinucleated, donor3.CNhs12041.11431-118G9	yes			primary cell
FANTOM5	CNhs11078	Osteoblast, donor1.CNhs11078.11277-116H8	yes			primary cell
FANTOM5	CNhs11985	Smooth Muscle Cells - Brachiocephalic, donor2.CNhs11985.11361-117I2	yes			primary cell
FANTOM5	CNhs12734	Fibroblast - Conjunctival, donor3.CNhs12734.11692-122I9	yes			primary cell
FANTOM5	CNhs11316	Mesenchymal Stem Cells - bone marrow, donor4.CNhs11316.11464-119B6	yes			primary cell
FANTOM5	CNhs11089	Smooth Muscle Cells - Pulmonary Artery, donor1.CNhs11089.11288-117A1	yes			primary cell
FANTOM5	CNhs11068	Synoviocyte, donor1.CNhs11068.11291-117A4	yes			primary cell
FANTOM5	CNhs11968	Fibroblast - Aortic Adventitial, donor2.CNhs11968.11326-117E3	yes			primary cell
FANTOM5	CNhs12587	Perineurial Cells, donor1.CNhs12587.11499-119F5	yes			primary cell
FANTOM5	CNhs12591	Melanocyte - dark, donor1.CNhs12591.11502-119F8	yes			primary cell
FANTOM5	CNhs12590	Perineurial Cells, donor2.CNhs12590.11579-120F4	yes			primary cell
FANTOM5	CNhs11067	Smooth Muscle Cells - Internal Thoracic Artery, donor1.CNhs11067.11287-116I9	yes			primary cell
FANTOM5	CNhs12567	Smooth Muscle Cells - Tracheal, donor2.CNhs12567.11593-120G9	yes			primary cell
FANTOM5	CNhs12727	Smooth Muscle Cells - Esophageal, donor2.CNhs12727.11588-120G4	yes			primary cell
FANTOM5	CNhs12047	Smooth Muscle Cells - Pulmonary Artery, donor3.CNhs12047.11437-118H6	yes			primary cell
FANTOM5	CNhs12582	Fibroblast - skin normal, donor2 (nuclear fraction).CNhs12582.14302-155B9	yes			primary cell
FANTOM5	CNhs12403	Fibroblast - skin normal, donor1 (nuclear fraction).CNhs12403.14323-155E3	yes			primary cell
FANTOM5	CNhs12400	Fibroblast - Aortic Adventitial, donor3 (nuclear fraction).CNhs12400.14311-155C9	yes			primary cell
FANTOM5	CNhs12581	Fibroblast - Aortic Adventitial, donor2 (nuclear fraction).CNhs12581.14332-155F3	yes			primary cell
FANTOM5	CNhs14558	Fibroblast - Aortic Adventitial donor2 (cytoplasmic fraction).CNhs14558.14331-155F2	yes			primary cell
FANTOM5	CNhs14559	Fibroblast - Aortic Adventitial donor3 (cytoplasmic fraction).CNhs14559.14310-155C8	yes			primary cell
FANTOM5	CNhs14560	Fibroblast - skin, normal donor1 (cytoplasmic fraction).CNhs14560.14322-155E2	yes			primary cell
FANTOM5	CNhs14562	Preadipocyte - breast donor2 (cytoplasmic fraction).CNhs14562.14319-155D8	yes			primary cell
FANTOM5	CNhs14564	Small Airway Epithelial Cells donor2 (cytoplasmic fraction).CNhs14564.14334-155F5	yes			primary cell
FANTOM5	CNhs14565	Small Airway Epithelial Cells donor2 (nuclear fraction).CNhs14565.14335-155F6	yes			primary cell
FANTOM5	CNhs14563	Small Airway Epithelial Cells donor3 (cytoplasmic fraction).CNhs14563.14316-155D5	yes			primary cell
FANTOM5	CNhs12192	leiomyosarcoma cell line:Hs 5.T.CNhs12192.10722-110A2	yes			cell line
FANTOM5	CNhs13065	mesothelioma cell line:Mero-14, tech_rep1.CNhs13065.10849-111F3	yes			cell line
FANTOM5	CNhs11822	Krukenberg tumor cell line:HSKTC.CNhs11822.10687-109F3	yes			cell line
FANTOM5	CNhs11833	chondrosarcoma cell line:SW 1353.CNhs11833.10700-109G7	yes			cell line
FANTOM5	CNhs13503	acute myeloid leukemia (FAB M4) cell line:FKH-1.CNhs13503.10830-111D2	yes			cell line
FANTOM5	CNhs11828	tridermal teratoma cell line:HGRT.CNhs11828.10694-109G1	yes			cell line
FANTOM5	CNhs11750	lens epithelial cell line:SRA 01/04.CNhs11750.10647-109A8	yes			cell line
FANTOM5	CNhs11888	acute myeloid leukemia (FAB M7) cell line:MKPL-1.CNhs11888.10802-111A1	yes			cell line
FANTOM5	CNhs11814	embryonic pancreas cell line:2C6.CNhs11814.10603-108E9	yes			cell line
FANTOM5	CNhs13060	acute myeloid leukemia (FAB M6) cell line:F-36E.CNhs13060.10836-111D8	yes			cell line
FANTOM5	CNhs12523	common myeloid progenitor CMP, donor2.CNhs12523.12134-128E1	yes			primary cell
FANTOM5	CNhs12547	Eosinophils, donor1.CNhs12547.12244-129H3	yes			primary cell
FANTOM5	CNhs12622	Esophageal Epithelial Cells, donor3.CNhs12622.11668-122G3	yes			primary cell
FANTOM5	CNhs12524	granulocyte macrophage progenitor, donor2.CNhs12524.12135-128E2	yes			primary cell
FANTOM5	CNhs12526	neutrophil PMN, donor2.CNhs12526.12137-128E4	yes			primary cell
FANTOM5	CNhs12545	CD133+ stem cells - cord blood derived, pool1.CNhs12545.12223-129E9	yes			primary cell
FANTOM5	CNhs12529	promyelocytes/myelocytes PMC, donor3.CNhs12529.12140-128E7	yes			primary cell
FANTOM5	CNhs12522	neutrophil PMN, donor1.CNhs12522.12133-128D9	yes			primary cell
FANTOM5	CNhs12128	Fibroblast - Mammary, donor3.CNhs12128.11701-123A9	yes			primary cell
FANTOM5	CNhs12623	Bronchial Epithelial Cell, donor3.CNhs12623.11672-122G7	yes			primary cell
FANTOM5	CNhs12530	neutrophil PMN, donor3.CNhs12530.12141-128E8	yes			primary cell
FANTOM5	CNhs14561	Fibroblast - skin, normal donor2 (cytoplasmic fraction).CNhs14561.14301-155B8	yes			primary cell
FANTOM5	CNhs12528	granulocyte macrophage progenitor, donor3.CNhs12528.12139-128E6	yes			primary cell
FANTOM5	CNhs12525	promyelocytes/myelocytes PMC, donor2.CNhs12525.12136-128E3	yes			primary cell
FANTOM5	CNhs12345	Schwann Cells, donor2.CNhs12345.11578-120F3	yes			primary cell
FANTOM5	CNhs12195	Dendritic Cells - monocyte immature derived, donor2.CNhs12195.11308-117C3	yes			primary cell
FANTOM5	CNhs11986	Smooth Muscle Cells - Carotid, donor2.CNhs11986.11362-117I3	yes			primary cell
FANTOM5	CNhs12097	Trabecular Meshwork Cells, donor2.CNhs12097.11612-122A1	yes			primary cell
FANTOM5	CNhs13637	Monocyte-derived macrophages response to mock influenza infection, 00hr00min, donor1 (868_121:MI_0h).CNhs13637.13304-142I1	yes			primary cell
FANTOM5	CNhs12518	common myeloid progenitor CMP, donor1.CNhs12518.12130-128D6	yes			primary cell
FANTOM5	CNhs12083	Esophageal Epithelial Cells, donor2.CNhs12083.11587-120G3	yes			primary cell
FANTOM5	CNhs12098	Amniotic Epithelial Cells, donor2.CNhs12098.11613-122A2	yes			primary cell
FANTOM5	CNhs12625	Hepatic Sinusoidal Endothelial Cells, donor3.CNhs12625.11682-122H8	yes			primary cell
FANTOM5	CNhs11974	Sertoli Cells, donor2.CNhs11974.11333-117F1	yes			primary cell
FANTOM5	CNhs12102	Mesenchymal Stem Cells - umbilical, donor2.CNhs12102.11619-122A8	yes			primary cell
FANTOM5	CNhs12103	Fibroblast - Mammary, donor2.CNhs12103.11620-122A9	yes			primary cell
FANTOM5	CNhs12101	Mesenchymal Stem Cells - adipose, donor2.CNhs12101.11617-122A6	yes			primary cell
FANTOM5	CNhs12119	Alveolar Epithelial Cells, donor3.CNhs12119.11671-122G6	yes			primary cell
FANTOM5	CNhs12082	Fibroblast - Lymphatic, donor2.CNhs12082.11586-120G2	yes			primary cell
FANTOM5	CNhs12094	Corneal Epithelial Cells, donor2.CNhs12094.11606-120I4	yes			primary cell
FANTOM5	CNhs12500	Fibroblast - Lung, donor1.CNhs12500.11270-116H1	yes			primary cell
FANTOM5	CNhs12520	promyelocytes/myelocytes PMC, donor1.CNhs12520.12132-128D8	yes			primary cell
FANTOM5	CNhs12099	Fibroblast - Villous Mesenchymal, donor2.CNhs12099.11615-122A4	yes			primary cell
FANTOM5	CNhs12089	Renal Mesangial Cells, donor2.CNhs12089.11598-120H5	yes			primary cell
FANTOM5	CNhs11380	Fibroblast - Lung, donor2.CNhs11380.11347-117G6	yes			primary cell
FANTOM5	CNhs13645	Monocyte-derived macrophages response to mock influenza infection, 00hr00min, donor2 (150_120:MI_0h).CNhs13645.13316-143A4	yes			primary cell
FANTOM5	CNhs11980	Osteoblast - differentiated, donor2.CNhs11980.11353-117H3	yes			primary cell
FANTOM5	CNhs13513	CD4+CD25+CD45RA+ naive regulatory T cells, donor3.CNhs13513.11907-125F8	yes			primary cell
FANTOM5	CNhs12494	Adipocyte - subcutaneous, donor1.CNhs12494.11259-116F8	yes			primary cell
FANTOM5	CNhs12177	CD19+ B Cells (pluriselect), donor090309, donation1.CNhs12177.12189-129B2	yes			primary cell
FANTOM5	CNhs11941	Monocyte-derived macrophages response to LPS, 00hr00min, donor1 (t1 Subject1).CNhs11941.12698-135D7	yes			primary cell
FANTOM5	CNhs12519	granulocyte macrophage progenitor, donor1.CNhs12519.12131-128D7	yes			primary cell
FANTOM5	CNhs12342	Lens Epithelial Cells, donor1.CNhs12342.11529-119I8	yes			primary cell
FANTOM5	CNhs11384	Neural stem cells, donor2.CNhs11384.11352-117H2	yes			primary cell
FANTOM5	CNhs10851	Sertoli Cells, donor1.CNhs10851.11255-116F4	yes			primary cell
FANTOM5	CNhs12341	Cardiac Myocyte, donor1.CNhs12341.11525-119I4	yes			primary cell
FANTOM5	CNhs13150	Monocyte-derived macrophages response to LPS, 01hr40min, donor1 (t7 Subject1).CNhs13150.12704-135E4	yes			timecourse
FANTOM5	CNhs13151	Monocyte-derived macrophages response to LPS, 02hr00min, donor1 (t8 Subject1).CNhs13151.12705-135E5	yes			timecourse
FANTOM5	CNhs13427	mesenchymal stem cells (adipose derived), adipogenic induction, 00hr30min, biol_rep3.CNhs13427.13237-142A6	yes			timecourse
FANTOM5	CNhs13610	mesenchymal stem cells (adipose derived), adipogenic induction, 03hr00min, biol_rep2.CNhs13610.13257-142C8	yes			timecourse
FANTOM5	CNhs13147	Monocyte-derived macrophages response to LPS, 00hr45min, donor1 (t4 Subject1).CNhs13147.12701-135E1	yes			timecourse
FANTOM5	CNhs13187	Monocyte-derived macrophages response to LPS, 06hr, donor3 (t14 Subject3).CNhs13187.12907-137I9	yes			timecourse
FANTOM5	CNhs13153	Monocyte-derived macrophages response to LPS, 03hr30min, donor1 (t11 Subject1).CNhs13153.12708-135E8	yes			timecourse
FANTOM5	CNhs12697	K562 erythroblastic leukemia response to hemin, 06hr, biol_rep2.CNhs12697.13157-141A7	yes			timecourse
FANTOM5	CNhs12696	K562 erythroblastic leukemia response to hemin, 04hr, biol_rep2.CNhs12696.13156-141A6	yes			timecourse
FANTOM5	CNhs12695	K562 erythroblastic leukemia response to hemin, 03hr30min, biol_rep2.CNhs12695.13155-141A5	yes			timecourse
FANTOM5	CNhs12690	K562 erythroblastic leukemia response to hemin, 01hr20min, biol_rep2.CNhs12690.13150-140I9	yes			timecourse
FANTOM5	CNhs13148	Monocyte-derived macrophages response to LPS, 01hr00min, donor1 (t5 Subject1).CNhs13148.12702-135E2	yes			timecourse
FANTOM5	CNhs12692	K562 erythroblastic leukemia response to hemin, 02hr00min, biol_rep2.CNhs12692.13152-141A2	yes			timecourse
FANTOM5	CNhs12694	K562 erythroblastic leukemia response to hemin, 03hr00min, biol_rep2.CNhs12694.13154-141A4	yes			timecourse
FANTOM5	CNhs12693	K562 erythroblastic leukemia response to hemin, 02hr30min, biol_rep2.CNhs12693.13153-141A3	yes			timecourse
FANTOM5	CNhs12930	Monocyte-derived macrophages response to LPS, 16hr, donor1 (t20 Subject1).CNhs12930.12717-135F8	yes			timecourse
FANTOM5	CNhs12786	K562 erythroblastic leukemia response to hemin, 00hr00min, biol_rep3.CNhs12786.13211-141G7	yes			timecourse
FANTOM5	CNhs12691	K562 erythroblastic leukemia response to hemin, 01hr40min, biol_rep2.CNhs12691.13151-141A1	yes			timecourse
FANTOM5	CNhs13574	Aortic smooth muscle cell response to FGF2, 04hr, biol_rep3 (LK24).CNhs13574.12845-137C1	yes			timecourse
FANTOM5	CNhs13145	Monocyte-derived macrophages response to LPS, 00hr15min, donor1 (t2 Subject1).CNhs13145.12699-135D8	yes			timecourse
FANTOM5	CNhs13643	Monocyte-derived macrophages response to udorn influenza infection, 24hr00min, donor4 (227_121:Ud_24h).CNhs13643.13314-143A2	yes			timecourse
FANTOM5	CNhs13599	mesenchymal stem cells (adipose derived), adipogenic induction, 01hr20min, biol_rep3.CNhs13599.13246-142B6	yes			timecourse
FANTOM5	CNhs13346	Aortic smooth muscle cell response to FGF2, 04hr, biol_rep1 (LK22).CNhs13346.12649-134H3	yes			timecourse
FANTOM5	CNhs13607	mesenchymal stem cells (adipose derived), adipogenic induction, 02hr30min, biol_rep2.CNhs13607.13254-142C5	yes			timecourse
FANTOM5	CNhs12787	K562 erythroblastic leukemia response to hemin, 00hr15min, biol_rep3.CNhs12787.13212-141G8	yes			timecourse
FANTOM5	CNhs13614	mesenchymal stem cells (adipose derived), adipogenic induction, 12hr00min, biol_rep3.CNhs13614.13261-142D3	yes			timecourse
FANTOM5	CNhs12684	K562 erythroblastic leukemia response to hemin, 00hr00min, biol_rep2.CNhs12684.13145-140I4	yes			timecourse
FANTOM5	CNhs13146	Monocyte-derived macrophages response to LPS, 00hr30min, donor1 (t3 Subject1).CNhs13146.12700-135D9	yes			timecourse
FANTOM5	CNhs14568	Myoblast differentiation to myotubes, day01, control donor2.CNhs14568.13479-145A5	yes			timecourse
FANTOM5	CNhs12926	Monocyte-derived macrophages response to LPS, 07hr, donor1 (t15 Subject1).CNhs12926.12712-135F3	yes			timecourse
FANTOM5	CNhs13647	Monocyte-derived macrophages response to udorn influenza infection, 02hr00min, donor2 (150_120:Ud_2h).CNhs13647.13318-143A6	yes			timecourse
FANTOM5	CNhs11785	skin, adult, donor1.CNhs11785.10074-102A2	yes			tissue
FANTOM5	CNhs11793	adrenal gland, adult, pool1.CNhs11793.10081-102A9	yes			tissue
FANTOM5	CNhs13803	substantia nigra - adult, donor10196.CNhs13803.10178-103C7	yes			tissue
FANTOM5	CNhs13458	Skin - palm, donor1.CNhs13458.10286-104F7	yes			tissue
FANTOM5	CNhs11797	brain, fetal, pool1.CNhs11797.10085-102B4	yes			tissue
FANTOM5	CNhs11765	umbilical cord, fetal, donor1.CNhs11765.10057-101H3	yes			tissue
FANTOM5	CNhs13435	achilles tendon, donor2.CNhs13435.10292-104G4	yes			tissue
FANTOM5	CNhs13440	eye - vitreous humor, donor1.CNhs13440.10268-104D7	yes			tissue
FANTOM5	CNhs14552	medial temporal gyrus, adult, donor10258, tech_rep2.CNhs14552.10376-105G7	yes			tissue
FANTOM5	CNhs14229	medial temporal gyrus, adult, donor10258, tech_rep1.CNhs14229.10376-105G7	yes			tissue
FANTOM5	CNhs13799	cerebellum - adult, donor10196.CNhs13799.10173-103C2	yes			tissue
FANTOM5	CNhs13460	tongue epidermis (fungiform papillae), donor1.CNhs13460.10288-104F9	yes			tissue
FANTOM5	CNhs14135	Fibroblast - Gingival, donor10 (periodontitis).CNhs14135.11928-125I2	yes		yes	primary cell
FANTOM5	CNhs14128	Fibroblast - Gingival, donor6 (aggressive periodontitis).CNhs14128.11921-125H4	yes		yes	primary cell
FANTOM5	CNhs14129	Fibroblast - Gingival, donor6 (control).CNhs14129.11922-125H5	yes		yes	primary cell
FANTOM5	CNhs14130	Fibroblast - Gingival, donor7 (aggressive periodontitis).CNhs14130.11923-125H6	yes		yes	primary cell
FANTOM5	CNhs14131	Fibroblast - Gingival, donor7 (control).CNhs14131.11924-125H7	yes		yes	primary cell
FANTOM5	CNhs14132	Fibroblast - Gingival, donor8 (chronic periodontitis).CNhs14132.11925-125H8	yes		yes	primary cell
FANTOM5	CNhs14133	Fibroblast - Gingival, donor8 (control).CNhs14133.11926-125H9	yes		yes	primary cell
FANTOM5	CNhs14134	Fibroblast - Gingival, donor9 (control).CNhs14134.11927-125I1	yes		yes	primary cell
FANTOM5	CNhs14190	Smooth muscle cells - airway, control, donor1.CNhs14190.11966-126D4	yes		yes	primary cell
FANTOM5	CNhs14191	Smooth muscle cells - airway, control, donor2.CNhs14191.11967-126D5	yes		yes	primary cell
FANTOM5	CNhs14192	Smooth muscle cells - airway, control, donor3.CNhs14192.11968-126D6	yes		yes	primary cell
FANTOM5	CNhs14193	Smooth muscle cells - airway, control, donor4.CNhs14193.11969-126D7	yes		yes	primary cell
FANTOM5	CNhs13096	mesenchymal precursor cell - ovarian cancer right ovary, donor4.CNhs13096.11837-124H1	yes			primary cell
FANTOM5	CNhs13507	mesenchymal precursor cell - ovarian cancer right ovary, donor3 (SOC-57-02-G).CNhs13507.11842-124H6	yes			primary cell
FANTOM5	CNhs12377	mesenchymal precursor cell - ovarian cancer right ovary, donor3 (SOC-57-02).CNhs12377.11761-123H6	yes			primary cell
FANTOM5	CNhs12375	mesenchymal precursor cell - ovarian cancer right ovary, donor2.CNhs12375.11759-123H4	yes			primary cell
FANTOM5	CNhs12373	mesenchymal precursor cell - ovarian cancer right ovary, donor1.CNhs12373.11757-123H2	yes			primary cell
FANTOM5	CNhs13097	mesenchymal precursor cell - ovarian cancer metastasis, donor4.CNhs13097.11838-124H2	yes			primary cell
FANTOM5	CNhs12378	mesenchymal precursor cell - ovarian cancer metastasis, donor3.CNhs12378.11762-123H7	yes			primary cell
FANTOM5	CNhs13093	mesenchymal precursor cell - ovarian cancer metastasis, donor2.CNhs13093.11835-124G8	yes			primary cell
FANTOM5	CNhs12374	mesenchymal precursor cell - ovarian cancer metastasis, donor1.CNhs12374.11758-123H3	yes			primary cell
FANTOM5	CNhs13094	mesenchymal precursor cell - ovarian cancer left ovary, donor4.CNhs13094.11836-124G9	yes			primary cell
FANTOM5	CNhs12376	mesenchymal precursor cell - ovarian cancer left ovary, donor3.CNhs12376.11760-123H5	yes			primary cell
FANTOM5	CNhs13092	mesenchymal precursor cell - ovarian cancer left ovary, donor2.CNhs13092.11833-124G6	yes			primary cell
FANTOM5	CNhs12372	mesenchymal precursor cell - ovarian cancer left ovary, donor1.CNhs12372.11756-123H1	yes			primary cell
FANTOM5	CNhs11352	Fibroblast - skin walker warburg, donor1.CNhs11352.11554-120C6	yes			primary cell
FANTOM5	CNhs11912	Fibroblast - skin spinal muscular atrophy, donor3.CNhs11912.11559-120D2	yes			primary cell
FANTOM5	CNhs12398	Fibroblast - skin spinal muscular atrophy, donor3 (nuclear fraction).CNhs12398.14305-155C3	yes			primary cell
FANTOM5	CNhs11911	Fibroblast - skin spinal muscular atrophy, donor2.CNhs11911.11558-120D1	yes			primary cell
FANTOM5	CNhs11074	Fibroblast - skin spinal muscular atrophy, donor1.CNhs11074.11555-120C7	yes			primary cell
FANTOM5	CNhs12404	Fibroblast - skin spinal muscular atrophy, donor1 (nuclear fraction).CNhs12404.14326-155E6	yes			primary cell
FANTOM5	CNhs11913	Fibroblast - skin dystrophia myotonica, donor3.CNhs11913.11560-120D3	yes			primary cell
FANTOM5	CNhs12399	Fibroblast - skin dystrophia myotonica, donor3 (nuclear fraction).CNhs12399.14308-155C6	yes			primary cell
FANTOM5	CNhs11354	Fibroblast - skin dystrophia myotonica, donor2.CNhs11354.11557-120C9	yes			primary cell
FANTOM5	CNhs11353	Fibroblast - skin dystrophia myotonica, donor1.CNhs11353.11556-120C8	yes			primary cell
FANTOM5	CNhs12405	Fibroblast - skin dystrophia myotonica, donor1 (nuclear fraction).CNhs12405.14329-155E9	yes			primary cell
FANTOM5	CNhs14183	Smooth muscle cells - airway, asthmatic, donor1.CNhs14183.11960-126C7	yes			primary cell
FANTOM5	CNhs14184	Smooth muscle cells - airway, asthmatic, donor2.CNhs14184.11961-126C8	yes			primary cell
FANTOM5	CNhs14186	Smooth muscle cells - airway, asthmatic, donor3.CNhs14186.11962-126C9	yes			primary cell
FANTOM5	CNhs14187	Smooth muscle cells - airway, asthmatic, donor4.CNhs14187.11963-126D1	yes			primary cell
FANTOM5	CNhs14188	Smooth muscle cells - airway, asthmatic, donor5.CNhs14188.11964-126D2	yes			primary cell
FANTOM5	CNhs14189	Smooth muscle cells - airway, asthmatic, donor6.CNhs14189.11965-126D3	yes			primary cell
FANTOM5 (primary cell)	CNhs11051	Adipocyte - breast, donor1.CNhs11051.11376-118A8	yes	yes	yes	primary cell
FANTOM5 (primary cell)	CNhs11969	Adipocyte - breast, donor2.CNhs11969.11327-117E4	yes	yes	yes	primary cell
FANTOM5 (primary cell)	CNhs11054	Adipocyte - omental, donor1.CNhs11054.11473-119C6	yes	yes	yes	primary cell
FANTOM5 (primary cell)	CNhs12067	Adipocyte - omental, donor2.CNhs12067.11474-119C7	yes	yes	yes	primary cell
FANTOM5 (primary cell)	CNhs12068	Adipocyte - omental, donor3.CNhs12068.11475-119C8	yes	yes	yes	primary cell
FANTOM5 (primary cell)	CNhs12069	Adipocyte - perirenal, donor1.CNhs12069.11476-119C9	yes	yes	yes	primary cell
FANTOM5 (primary cell)	CNhs11371	Adipocyte - subcutaneous, donor2.CNhs11371.11336-117F4	yes	yes	yes	primary cell
FANTOM5 (primary cell)	CNhs12017	Adipocyte - subcutaneous, donor3.CNhs12017.11408-118E4	yes	yes	yes	primary cell
FANTOM5 (primary cell)	CNhs11325	Alveolar Epithelial Cells, donor1.CNhs11325.11510-119G7	yes	yes	yes	primary cell
FANTOM5 (primary cell)	CNhs12084	Alveolar Epithelial Cells, donor2.CNhs12084.11590-120G6	yes	yes	yes	primary cell
FANTOM5 (primary cell)	CNhs11341	Amniotic Epithelial Cells, donor1.CNhs11341.11533-120A3	yes	yes	yes	primary cell
FANTOM5 (primary cell)	CNhs12125	Amniotic Epithelial Cells, donor3.CNhs12125.11694-123A2	yes	yes	yes	primary cell
FANTOM5 (primary cell)	CNhs12502	amniotic membrane cells, donor1.CNhs12502.12235-129G3	yes	yes	yes	primary cell
FANTOM5 (primary cell)	CNhs12503	amniotic membrane cells, donor2.CNhs12503.12236-129G4	yes	yes	yes	primary cell
FANTOM5 (primary cell)	CNhs12379	amniotic membrane cells, donor3.CNhs12379.12237-129G5	yes	yes	yes	primary cell
FANTOM5 (primary cell)	CNhs10876	Anulus Pulposus Cell, donor1.CNhs10876.11248-116E6	yes	yes	yes	primary cell
FANTOM5 (primary cell)	CNhs12064	Anulus Pulposus Cell, donor2.CNhs12064.11463-119B5	yes	yes	yes	primary cell
FANTOM5 (primary cell)	CNhs11321	Astrocyte - cerebellum, donor1.CNhs11321.11500-119F6	yes	yes	yes	primary cell
FANTOM5 (primary cell)	CNhs12081	Astrocyte - cerebellum, donor2.CNhs12081.11580-120F5	yes	yes	yes	primary cell
FANTOM5 (primary cell)	CNhs12117	Astrocyte - cerebellum, donor3.CNhs12117.11661-122F5	yes	yes	yes	primary cell
FANTOM5 (primary cell)	CNhs10864	Astrocyte - cerebral cortex, donor1.CNhs10864.11235-116D2	yes	yes	yes	primary cell
FANTOM5 (primary cell)	CNhs11960	Astrocyte - cerebral cortex, donor2.CNhs11960.11316-117D2	yes	yes	yes	primary cell
FANTOM5 (primary cell)	CNhs12005	Astrocyte - cerebral cortex, donor3.CNhs12005.11392-118C6	yes	yes	yes	primary cell
FANTOM5 (primary cell)	CNhs12546	Basophils, donor1.CNhs12546.12241-129G9	yes	yes	yes	primary cell
FANTOM5 (primary cell)	CNhs12563	Basophils, donor2.CNhs12563.12242-129H1	yes	yes	yes	primary cell
FANTOM5 (primary cell)	CNhs12575	Basophils, donor3.CNhs12575.12243-129H2	yes	yes	yes	primary cell
FANTOM5 (primary cell)	CNhs12054	Bronchial Epithelial Cell, donor4.CNhs12054.11453-119A4	yes	yes	yes	primary cell
FANTOM5 (primary cell)	CNhs12058	Bronchial Epithelial Cell, donor5.CNhs12058.11457-119A8	yes	yes	yes	primary cell
FANTOM5 (primary cell)	CNhs12062	Bronchial Epithelial Cell, donor6.CNhs12062.11461-119B3	yes	yes	yes	primary cell
FANTOM5 (primary cell)	CNhs12350	Cardiac Myocyte, donor2.CNhs12350.11605-120I3	yes	yes	yes	primary cell
FANTOM5 (primary cell)	CNhs12571	Cardiac Myocyte, donor3.CNhs12571.11686-122I3	yes	yes	yes	primary cell
FANTOM5 (primary cell)	CNhs12552	CD133+ stem cells - adult bone marrow derived, pool1.CNhs12552.12224-129F1	yes	yes	yes	primary cell
FANTOM5 (primary cell)	CNhs13468	CD14+ monocytes - mock treated, donor1.CNhs13468.11863-125A9	yes	yes	yes	primary cell
FANTOM5 (primary cell)	CNhs13484	CD14+ monocytes - mock treated, donor2.CNhs13484.11873-125C1	yes	yes	yes	primary cell
FANTOM5 (primary cell)	CNhs13491	CD14+ monocytes - mock treated, donor3.CNhs13491.11883-125D2	yes	yes	yes	primary cell
FANTOM5 (primary cell)	CNhs10852	CD14+ Monocytes, donor1.CNhs10852.11224-116B9	yes	yes	yes	primary cell
FANTOM5 (primary cell)	CNhs11954	CD14+ Monocytes, donor2.CNhs11954.11305-117B9	yes	yes	yes	primary cell
FANTOM5 (primary cell)	CNhs11997	CD14+ Monocytes, donor3.CNhs11997.11381-118B4	yes	yes	yes	primary cell
FANTOM5 (primary cell)	CNhs13224	CD14+CD16- Monocytes, donor1.CNhs13224.11788-124B6	yes	yes	yes	primary cell
FANTOM5 (primary cell)	CNhs13216	CD14+CD16- Monocytes, donor2.CNhs13216.11799-124C8	yes	yes	yes	primary cell
FANTOM5 (primary cell)	CNhs13540	CD14+CD16- Monocytes, donor3.CNhs13540.11910-125G2	yes	yes	yes	primary cell
FANTOM5 (primary cell)	CNhs13541	CD14+CD16+ Monocytes, donor1.CNhs13541.11789-124B7	yes	yes	yes	primary cell
FANTOM5 (primary cell)	CNhs13208	CD14+CD16+ Monocytes, donor2.CNhs13208.11801-124D1	yes	yes	yes	primary cell
FANTOM5 (primary cell)	CNhs13549	CD14+CD16+ Monocytes, donor3.CNhs13549.11912-125G4	yes	yes	yes	primary cell
FANTOM5 (primary cell)	CNhs13229	CD14-CD16+ Monocytes, donor1.CNhs13229.11790-124B8	yes	yes	yes	primary cell
FANTOM5 (primary cell)	CNhs13207	CD14-CD16+ Monocytes, donor2.CNhs13207.11800-124C9	yes	yes	yes	primary cell
FANTOM5 (primary cell)	CNhs13548	CD14-CD16+ Monocytes, donor3.CNhs13548.11911-125G3	yes	yes	yes	primary cell
FANTOM5 (primary cell)	CNhs12179	CD19+ B Cells (pluriselect), donor090309, donation2.CNhs12179.12194-129B7	yes	yes	yes	primary cell
FANTOM5 (primary cell)	CNhs12181	CD19+ B Cells (pluriselect), donor090309, donation3.CNhs12181.12199-129C3	yes	yes	yes	primary cell
FANTOM5 (primary cell)	CNhs12531	CD19+ B Cells (pluriselect), donor090325, donation1.CNhs12531.12151-128F9	yes	yes	yes	primary cell
FANTOM5 (primary cell)	CNhs12175	CD19+ B Cells (pluriselect), donor090325, donation2.CNhs12175.12174-128I5	yes	yes	yes	primary cell
FANTOM5 (primary cell)	CNhs12183	CD19+ B Cells (pluriselect), donor090612, donation1.CNhs12183.12204-129C8	yes	yes	yes	primary cell
FANTOM5 (primary cell)	CNhs12185	CD19+ B Cells (pluriselect), donor090612, donation2.CNhs12185.12209-129D4	yes	yes	yes	primary cell
FANTOM5 (primary cell)	CNhs12188	CD19+ B Cells (pluriselect), donor090612, donation3.CNhs12188.12214-129D9	yes	yes	yes	primary cell
FANTOM5 (primary cell)	CNhs12343	CD19+ B Cells, donor1.CNhs12343.11544-120B5	yes	yes	yes	primary cell
FANTOM5 (primary cell)	CNhs12352	CD19+ B Cells, donor2.CNhs12352.11624-122B4	yes	yes	yes	primary cell
FANTOM5 (primary cell)	CNhs12354	CD19+ B Cells, donor3.CNhs12354.11705-123B4	yes	yes	yes	primary cell
FANTOM5 (primary cell)	CNhs13552	CD34 cells differentiated to erythrocyte lineage, biol_ rep1.CNhs13552.11931-125I5	yes	yes	yes	primary cell
FANTOM5 (primary cell)	CNhs13553	CD34 cells differentiated to erythrocyte lineage, biol_ rep2.CNhs13553.11932-125I6	yes	yes	yes	primary cell
FANTOM5 (primary cell)	CNhs13227	CD34+ Progenitors, donor1.CNhs13227.11545-120B6	yes	yes	yes	primary cell
FANTOM5 (primary cell)	CNhs12205	CD34+ Progenitors, donor2.CNhs12205.11625-122B5	yes	yes	yes	primary cell
FANTOM5 (primary cell)	CNhs12588	CD34+ stem cells - adult bone marrow derived, donor1, tech_rep1.CNhs12588.12225-129F2	yes	yes	yes	primary cell
FANTOM5 (primary cell)	CNhs12553	CD34+ stem cells - adult bone marrow derived, donor1, tech_rep2.CNhs12553.12225-129F2	yes	yes	yes	primary cell
FANTOM5 (primary cell)	CNhs10853	CD4+ T Cells, donor1.CNhs10853.11225-116C1	yes	yes	yes	primary cell
FANTOM5 (primary cell)	CNhs11955	CD4+ T Cells, donor2.CNhs11955.11306-117C1	yes	yes	yes	primary cell
FANTOM5 (primary cell)	CNhs11998	CD4+ T Cells, donor3.CNhs11998.11382-118B5	yes	yes	yes	primary cell
FANTOM5 (primary cell)	CNhs13204	CD4+CD25+CD45RA- memory regulatory T cells expanded, donor1.CNhs13204.11794-124C3	yes	yes	yes	primary cell
FANTOM5 (primary cell)	CNhs13811	CD4+CD25+CD45RA- memory regulatory T cells expanded, donor2.CNhs13811.11916-125G8	yes	yes	yes	primary cell
FANTOM5 (primary cell)	CNhs13812	CD4+CD25+CD45RA- memory regulatory T cells expanded, donor3.CNhs13812.11920-125H3	yes	yes	yes	primary cell
FANTOM5 (primary cell)	CNhs13195	CD4+CD25+CD45RA- memory regulatory T cells, donor1.CNhs13195.11782-124A9	yes	yes	yes	primary cell
FANTOM5 (primary cell)	CNhs13206	CD4+CD25+CD45RA- memory regulatory T cells, donor2.CNhs13206.11797-124C6	yes	yes	yes	primary cell
FANTOM5 (primary cell)	CNhs13538	CD4+CD25+CD45RA- memory regulatory T cells, donor3.CNhs13538.11908-125F9	yes	yes	yes	primary cell
FANTOM5 (primary cell)	CNhs13203	CD4+CD25+CD45RA+ naive regulatory T cells expanded, donor1.CNhs13203.11793-124C2	yes	yes	yes	primary cell
FANTOM5 (primary cell)	CNhs13918	CD4+CD25+CD45RA+ naive regulatory T cells expanded, donor2.CNhs13918.11915-125G7	yes	yes	yes	primary cell
FANTOM5 (primary cell)	CNhs13919	CD4+CD25+CD45RA+ naive regulatory T cells expanded, donor3.CNhs13919.11919-125H2	yes	yes	yes	primary cell
FANTOM5 (primary cell)	CNhs13238	CD4+CD25+CD45RA+ naive regulatory T cells, donor1.CNhs13238.11780-124A7	yes	yes	yes	primary cell
FANTOM5 (primary cell)	CNhs13235	CD4+CD25+CD45RA+ naive regulatory T cells, donor2.CNhs13235.11796-124C5	yes	yes	yes	primary cell
FANTOM5 (primary cell)	CNhs13215	CD4+CD25-CD45RA- memory conventional T cells expanded, donor1.CNhs13215.11792-124C1	yes	yes	yes	primary cell
FANTOM5 (primary cell)	CNhs13920	CD4+CD25-CD45RA- memory conventional T cells expanded, donor2.CNhs13920.11914-125G6	yes	yes	yes	primary cell
FANTOM5 (primary cell)	CNhs13921	CD4+CD25-CD45RA- memory conventional T cells expanded, donor3.CNhs13921.11918-125H1	yes	yes	yes	primary cell
FANTOM5 (primary cell)	CNhs13239	CD4+CD25-CD45RA- memory conventional T cells, donor1.CNhs13239.11786-124B4	yes	yes	yes	primary cell
FANTOM5 (primary cell)	CNhs13237	CD4+CD25-CD45RA- memory conventional T cells, donor2.CNhs13237.11798-124C7	yes	yes	yes	primary cell
FANTOM5 (primary cell)	CNhs13539	CD4+CD25-CD45RA- memory conventional T cells, donor3.CNhs13539.11909-125G1	yes	yes	yes	primary cell
FANTOM5 (primary cell)	CNhs13202	CD4+CD25-CD45RA+ naive conventional T cells expanded, donor1.CNhs13202.11791-124B9	yes	yes	yes	primary cell
FANTOM5 (primary cell)	CNhs13813	CD4+CD25-CD45RA+ naive conventional T cells expanded, donor2.CNhs13813.11913-125G5	yes	yes	yes	primary cell
FANTOM5 (primary cell)	CNhs13814	CD4+CD25-CD45RA+ naive conventional T cells expanded, donor3.CNhs13814.11917-125G9	yes	yes	yes	primary cell
FANTOM5 (primary cell)	CNhs13223	CD4+CD25-CD45RA+ naive conventional T cells, donor1.CNhs13223.11784-124B2	yes	yes	yes	primary cell
FANTOM5 (primary cell)	CNhs13205	CD4+CD25-CD45RA+ naive conventional T cells, donor2.CNhs13205.11795-124C4	yes	yes	yes	primary cell
FANTOM5 (primary cell)	CNhs13512	CD4+CD25-CD45RA+ naive conventional T cells, donor3.CNhs13512.11906-125F7	yes	yes	yes	primary cell
FANTOM5 (primary cell)	CNhs12176	CD8+ T Cells (pluriselect), donor090309, donation1.CNhs12176.12186-129A8	yes	yes	yes	primary cell
FANTOM5 (primary cell)	CNhs12178	CD8+ T Cells (pluriselect), donor090309, donation2.CNhs12178.12191-129B4	yes	yes	yes	primary cell
FANTOM5 (primary cell)	CNhs12180	CD8+ T Cells (pluriselect), donor090309, donation3.CNhs12180.12196-129B9	yes	yes	yes	primary cell
FANTOM5 (primary cell)	CNhs12201	CD8+ T Cells (pluriselect), donor090325, donation1.CNhs12201.12148-128F6	yes	yes	yes	primary cell
FANTOM5 (primary cell)	CNhs12199	CD8+ T Cells (pluriselect), donor090325, donation2.CNhs12199.12171-128I2	yes	yes	yes	primary cell
FANTOM5 (primary cell)	CNhs12182	CD8+ T Cells (pluriselect), donor090612, donation1.CNhs12182.12201-129C5	yes	yes	yes	primary cell
FANTOM5 (primary cell)	CNhs12184	CD8+ T Cells (pluriselect), donor090612, donation2.CNhs12184.12206-129D1	yes	yes	yes	primary cell
FANTOM5 (primary cell)	CNhs12187	CD8+ T Cells (pluriselect), donor090612, donation3.CNhs12187.12211-129D6	yes	yes	yes	primary cell
FANTOM5 (primary cell)	CNhs10854	CD8+ T Cells, donor1.CNhs10854.11226-116C2	yes	yes	yes	primary cell
FANTOM5 (primary cell)	CNhs11956	CD8+ T Cells, donor2.CNhs11956.11307-117C2	yes	yes	yes	primary cell
FANTOM5 (primary cell)	CNhs11999	CD8+ T Cells, donor3.CNhs11999.11383-118B6	yes	yes	yes	primary cell
FANTOM5 (primary cell)	CNhs11923	Chondrocyte - de diff, donor1.CNhs11923.11261-116G1	yes	yes	yes	primary cell
FANTOM5 (primary cell)	CNhs11372	Chondrocyte - de diff, donor2.CNhs11372.11338-117F6	yes	yes	yes	primary cell
FANTOM5 (primary cell)	CNhs12020	Chondrocyte - de diff, donor3.CNhs12020.11410-118E6	yes	yes	yes	primary cell
FANTOM5 (primary cell)	CNhs11373	Chondrocyte - re diff, donor2.CNhs11373.11339-117F7	yes	yes	yes	primary cell
FANTOM5 (primary cell)	CNhs12021	Chondrocyte - re diff, donor3.CNhs12021.11411-118E7	yes	yes	yes	primary cell
FANTOM5 (primary cell)	CNhs12504	chorionic membrane cells, donor1.CNhs12504.12238-129G6	yes	yes	yes	primary cell
FANTOM5 (primary cell)	CNhs12506	chorionic membrane cells, donor2.CNhs12506.12239-129G7	yes	yes	yes	primary cell
FANTOM5 (primary cell)	CNhs12380	chorionic membrane cells, donor3.CNhs12380.12240-129G8	yes	yes	yes	primary cell
FANTOM5 (primary cell)	CNhs10871	Ciliary Epithelial Cells, donor1.CNhs10871.11242-116D9	yes	yes	yes	primary cell
FANTOM5 (primary cell)	CNhs11966	Ciliary Epithelial Cells, donor2.CNhs11966.11323-117D9	yes	yes	yes	primary cell
FANTOM5 (primary cell)	CNhs12009	Ciliary Epithelial Cells, donor3.CNhs12009.11399-118D4	yes	yes	yes	primary cell
FANTOM5 (primary cell)	CNhs11336	Corneal Epithelial Cells, donor1.CNhs11336.11526-119I5	yes	yes	yes	primary cell
FANTOM5 (primary cell)	CNhs12123	Corneal Epithelial Cells, donor3.CNhs12123.11687-122I4	yes	yes	yes	primary cell
FANTOM5 (primary cell)	CNhs10855	Dendritic Cells - monocyte immature derived, donor1, tech_rep1.CNhs10855.11227-116C3	yes	yes	yes	primary cell
FANTOM5 (primary cell)	CNhs11062	Dendritic Cells - monocyte immature derived, donor1, tech_rep2.CNhs11062.11227-116C3	yes	yes	yes	primary cell
FANTOM5 (primary cell)	CNhs12000	Dendritic Cells - monocyte immature derived, donor3.CNhs12000.11384-118B7	yes	yes	yes	primary cell
FANTOM5 (primary cell)	CNhs10857	Dendritic Cells - plasmacytoid, donor1.CNhs10857.11228-116C4	yes	yes	yes	primary cell
FANTOM5 (primary cell)	CNhs12196	Dendritic Cells - plasmacytoid, donor2.CNhs12196.11309-117C4	yes	yes	yes	primary cell
FANTOM5 (primary cell)	CNhs12200	Dendritic Cells - plasmacytoid, donor3.CNhs12200.11385-118B8	yes	yes	yes	primary cell
FANTOM5 (primary cell)	CNhs10837	Endothelial Cells - Aortic, donor0.CNhs10837.11207-116A1	yes	yes	yes	primary cell
FANTOM5 (primary cell)	CNhs12495	Endothelial Cells - Aortic, donor1.CNhs12495.11263-116G3	yes	yes	yes	primary cell
FANTOM5 (primary cell)	CNhs11375	Endothelial Cells - Aortic, donor2.CNhs11375.11340-117F8	yes	yes	yes	primary cell
FANTOM5 (primary cell)	CNhs12022	Endothelial Cells - Aortic, donor3.CNhs12022.11412-118E8	yes	yes	yes	primary cell
FANTOM5 (primary cell)	CNhs12496	Endothelial Cells - Artery, donor1.CNhs12496.11264-116G4	yes	yes	yes	primary cell
FANTOM5 (primary cell)	CNhs11977	Endothelial Cells - Artery, donor2.CNhs11977.11341-117F9	yes	yes	yes	primary cell
FANTOM5 (primary cell)	CNhs12023	Endothelial Cells - Artery, donor3.CNhs12023.11413-118E9	yes	yes	yes	primary cell
FANTOM5 (primary cell)	CNhs10865	Endothelial Cells - Lymphatic, donor1.CNhs10865.11236-116D3	yes	yes	yes	primary cell
FANTOM5 (primary cell)	CNhs11901	Endothelial Cells - Lymphatic, donor2.CNhs11901.11317-117D3	yes	yes	yes	primary cell
FANTOM5 (primary cell)	CNhs11906	Endothelial Cells - Lymphatic, donor3.CNhs11906.11393-118C7	yes	yes	yes	primary cell
FANTOM5 (primary cell)	CNhs11925	Endothelial Cells - Microvascular, donor1.CNhs11925.11265-116G5	yes	yes	yes	primary cell
FANTOM5 (primary cell)	CNhs11376	Endothelial Cells - Microvascular, donor2.CNhs11376.11342-117G1	yes	yes	yes	primary cell
FANTOM5 (primary cell)	CNhs12024	Endothelial Cells - Microvascular, donor3.CNhs12024.11414-118F1	yes	yes	yes	primary cell
FANTOM5 (primary cell)	CNhs11926	Endothelial Cells - Thoracic, donor1.CNhs11926.11266-116G6	yes	yes	yes	primary cell
FANTOM5 (primary cell)	CNhs11978	Endothelial Cells - Thoracic, donor2.CNhs11978.11343-117G2	yes	yes	yes	primary cell
FANTOM5 (primary cell)	CNhs10872	Endothelial Cells - Umbilical vein, donor1.CNhs10872.11243-116E1	yes	yes	yes	primary cell
FANTOM5 (primary cell)	CNhs11967	Endothelial Cells - Umbilical vein, donor2.CNhs11967.11324-117E1	yes	yes	yes	primary cell
FANTOM5 (primary cell)	CNhs12010	Endothelial Cells - Umbilical vein, donor3.CNhs12010.11400-118D5	yes	yes	yes	primary cell
FANTOM5 (primary cell)	CNhs12497	Endothelial Cells - Vein, donor1.CNhs12497.11267-116G7	yes	yes	yes	primary cell
FANTOM5 (primary cell)	CNhs11377	Endothelial Cells - Vein, donor2.CNhs11377.11344-117G3	yes	yes	yes	primary cell
FANTOM5 (primary cell)	CNhs12026	Endothelial Cells - Vein, donor3.CNhs12026.11416-118F3	yes	yes	yes	primary cell
FANTOM5 (primary cell)	CNhs12548	Eosinophils, donor2.CNhs12548.12245-129H4	yes	yes	yes	primary cell
FANTOM5 (primary cell)	CNhs12549	Eosinophils, donor3.CNhs12549.12246-129H5	yes	yes	yes	primary cell
FANTOM5 (primary cell)	CNhs11323	Esophageal Epithelial Cells, donor1.CNhs11323.11507-119G4	yes	yes	yes	primary cell
FANTOM5 (primary cell)	CNhs10874	Fibroblast - Aortic Adventitial, donor1.CNhs10874.11245-116E3	yes	yes	yes	primary cell
FANTOM5 (primary cell)	CNhs12011	Fibroblast - Aortic Adventitial, donor3.CNhs12011.11401-118D6	yes	yes	yes	primary cell
FANTOM5 (primary cell)	CNhs12498	Fibroblast - Cardiac, donor1.CNhs12498.11268-116G8	yes	yes	yes	primary cell
FANTOM5 (primary cell)	CNhs11378	Fibroblast - Cardiac, donor2.CNhs11378.11345-117G4	yes	yes	yes	primary cell
FANTOM5 (primary cell)	CNhs12027	Fibroblast - Cardiac, donor3.CNhs12027.11417-118F4	yes	yes	yes	primary cell
FANTOM5 (primary cell)	CNhs11909	Fibroblast - Cardiac, donor4.CNhs11909.11452-119A3	yes	yes	yes	primary cell
FANTOM5 (primary cell)	CNhs12057	Fibroblast - Cardiac, donor5.CNhs12057.11456-119A7	yes	yes	yes	primary cell
FANTOM5 (primary cell)	CNhs12061	Fibroblast - Cardiac, donor6.CNhs12061.11460-119B2	yes	yes	yes	primary cell
FANTOM5 (primary cell)	CNhs11319	Fibroblast - Choroid Plexus, donor1.CNhs11319.11492-119E7	yes	yes	yes	primary cell
FANTOM5 (primary cell)	CNhs12344	Fibroblast - Choroid Plexus, donor2.CNhs12344.11572-120E6	yes	yes	yes	primary cell
FANTOM5 (primary cell)	CNhs11339	Fibroblast - Conjunctival, donor1.CNhs11339.11531-120A1	yes	yes	yes	primary cell
FANTOM5 (primary cell)	CNhs12499	Fibroblast - Dermal, donor1.CNhs12499.11269-116G9	yes	yes	yes	primary cell
FANTOM5 (primary cell)	CNhs11379	Fibroblast - Dermal, donor2.CNhs11379.11346-117G5	yes	yes	yes	primary cell
FANTOM5 (primary cell)	CNhs12028	Fibroblast - Dermal, donor3.CNhs12028.11418-118F5	yes	yes	yes	primary cell
FANTOM5 (primary cell)	CNhs12052	Fibroblast - Dermal, donor4.CNhs12052.11450-119A1	yes	yes	yes	primary cell
FANTOM5 (primary cell)	CNhs12055	Fibroblast - Dermal, donor5.CNhs12055.11454-119A5	yes	yes	yes	primary cell
FANTOM5 (primary cell)	CNhs12059	Fibroblast - Dermal, donor6.CNhs12059.11458-119A9	yes	yes	yes	primary cell
FANTOM5 (primary cell)	CNhs10866	Fibroblast - Gingival, donor1.CNhs10866.11237-116D4	yes	yes	yes	primary cell
FANTOM5 (primary cell)	CNhs11961	Fibroblast - Gingival, donor2.CNhs11961.11318-117D4	yes	yes	yes	primary cell
FANTOM5 (primary cell)	CNhs12006	Fibroblast - Gingival, donor3.CNhs12006.11394-118C8	yes	yes	yes	primary cell
FANTOM5 (primary cell)	CNhs10848	Fibroblast - Gingival, donor4 (GFH2).CNhs10848.11222-116B7	yes	yes	yes	primary cell
FANTOM5 (primary cell)	CNhs11952	Fibroblast - Gingival, donor5 (GFH3).CNhs11952.11303-117B7	yes	yes	yes	primary cell
FANTOM5 (primary cell)	CNhs11322	Fibroblast - Lymphatic, donor1.CNhs11322.11506-119G3	yes	yes	yes	primary cell
FANTOM5 (primary cell)	CNhs12118	Fibroblast - Lymphatic, donor3.CNhs12118.11667-122G2	yes	yes	yes	primary cell
FANTOM5 (primary cell)	CNhs10867	Fibroblast - Periodontal Ligament, donor1.CNhs10867.11238-116D5	yes	yes	yes	primary cell
FANTOM5 (primary cell)	CNhs11962	Fibroblast - Periodontal Ligament, donor2.CNhs11962.11319-117D5	yes	yes	yes	primary cell
FANTOM5 (primary cell)	CNhs11907	Fibroblast - Periodontal Ligament, donor3.CNhs11907.11395-118C9	yes	yes	yes	primary cell
FANTOM5 (primary cell)	CNhs12493	Fibroblast - Periodontal Ligament, donor4 (PL29).CNhs12493.11223-116B8	yes	yes	yes	primary cell
FANTOM5 (primary cell)	CNhs11953	Fibroblast - Periodontal Ligament, donor5 (PL30).CNhs11953.11304-117B8	yes	yes	yes	primary cell
FANTOM5 (primary cell)	CNhs11996	Fibroblast - Periodontal Ligament, donor6 (PLH3).CNhs11996.11380-118B3	yes	yes	yes	primary cell
FANTOM5 (primary cell)	CNhs10878	Fibroblast - Pulmonary Artery, donor1.CNhs10878.11250-116E8	yes	yes	yes	primary cell
FANTOM5 (primary cell)	CNhs11351	Fibroblast - skin normal, donor1.CNhs11351.11553-120C5	yes	yes	yes	primary cell
FANTOM5 (primary cell)	CNhs11914	Fibroblast - skin normal, donor2.CNhs11914.11561-120D4	yes	yes	yes	primary cell
FANTOM5 (primary cell)	CNhs13914	gamma delta positive T cells, donor1.CNhs13914.11937-126A2	yes	yes	yes	primary cell
FANTOM5 (primary cell)	CNhs13915	gamma delta positive T cells, donor2.CNhs13915.11938-126A3	yes	yes	yes	primary cell
FANTOM5 (primary cell)	CNhs11061	Gingival epithelial cells, donor1 (GEA11).CNhs11061.11221-116B6	yes	yes	yes	primary cell
FANTOM5 (primary cell)	CNhs11896	Gingival epithelial cells, donor2 (GEA14).CNhs11896.11302-117B6	yes	yes	yes	primary cell
FANTOM5 (primary cell)	CNhs11903	Gingival epithelial cells, donor3 (GEA15).CNhs11903.11379-118B2	yes	yes	yes	primary cell
FANTOM5 (primary cell)	CNhs14067	H1 embryonic stem cells differentiation to CD34+ HSC, day00, biol_rep1.CNhs14067.13523-145F4	yes	yes	yes	primary cell
FANTOM5 (primary cell)	CNhs14068	H1 embryonic stem cells differentiation to CD34+ HSC, day00, biol_rep2.CNhs14068.13524-145F5	yes	yes	yes	primary cell
FANTOM5 (primary cell)	CNhs13964	H1 embryonic stem cells differentiation to CD34+ HSC, day00, biol_rep3.CNhs13964.13525-145F6	yes	yes	yes	primary cell
FANTOM5 (primary cell)	CNhs11917	H9 Embryonic Stem cells, biol_rep1 (H9ES-1).CNhs11917.12626-134E7	yes	yes	yes	primary cell
FANTOM5 (primary cell)	CNhs12824	H9 Embryonic Stem cells, biol_rep2 (H9ES-2).CNhs12824.12724-135G6	yes	yes	yes	primary cell
FANTOM5 (primary cell)	CNhs12837	H9 Embryonic Stem cells, biol_rep3 (H9ES-3).CNhs12837.12822-136I5	yes	yes	yes	primary cell
FANTOM5 (primary cell)	CNhs12501	Hair Follicle Dermal Papilla Cells, donor1.CNhs12501.11271-116H2	yes	yes	yes	primary cell
FANTOM5 (primary cell)	CNhs11979	Hair Follicle Dermal Papilla Cells, donor2.CNhs11979.11348-117G7	yes	yes	yes	primary cell
FANTOM5 (primary cell)	CNhs12030	Hair Follicle Dermal Papilla Cells, donor3.CNhs12030.11420-118F7	yes	yes	yes	primary cell
FANTOM5 (primary cell)	CNhs12339	Hair Follicle Outer Root Sheath Cells, donor1.CNhs12339.11504-119G1	yes	yes	yes	primary cell
FANTOM5 (primary cell)	CNhs12347	Hair Follicle Outer Root Sheath Cells, donor2.CNhs12347.11584-120F9	yes	yes	yes	primary cell
FANTOM5 (primary cell)	CNhs12075	Hepatic Sinusoidal Endothelial Cells, donor1.CNhs12075.11521-119H9	yes	yes	yes	primary cell
FANTOM5 (primary cell)	CNhs12092	Hepatic Sinusoidal Endothelial Cells, donor2.CNhs12092.11601-120H8	yes	yes	yes	primary cell
FANTOM5 (primary cell)	CNhs11335	Hepatic Stellate Cells (lipocyte), donor1.CNhs11335.11524-119I3	yes	yes	yes	primary cell
FANTOM5 (primary cell)	CNhs12093	Hepatic Stellate Cells (lipocyte), donor2.CNhs12093.11604-120I2	yes	yes	yes	primary cell
FANTOM5 (primary cell)	CNhs12340	Hepatocyte, donor1.CNhs12340.11523-119I2	yes	yes	yes	primary cell
FANTOM5 (primary cell)	CNhs12349	Hepatocyte, donor2.CNhs12349.11603-120I1	yes	yes	yes	primary cell
FANTOM5 (primary cell)	CNhs12626	Hepatocyte, donor3.CNhs12626.11684-122I1	yes	yes	yes	primary cell
FANTOM5 (primary cell)	CNhs13694	HES3-GFP Embryonic Stem cells, cardiomyocytic induction, day00, biol_rep1 (UH-1).CNhs13694.13364-143F7	yes	yes	yes	primary cell
FANTOM5 (primary cell)	CNhs13695	HES3-GFP Embryonic Stem cells, cardiomyocytic induction, day00, biol_rep2 (UH-2).CNhs13695.13365-143F8	yes	yes	yes	primary cell
FANTOM5 (primary cell)	CNhs13738	HES3-GFP Embryonic Stem cells, cardiomyocytic induction, day00, biol_rep3 (UH-3).CNhs13738.13366-143F9	yes	yes	yes	primary cell
FANTOM5 (primary cell)	CNhs13537	immature langerhans cells, donor1.CNhs13537.11904-125F5	yes	yes	yes	primary cell
FANTOM5 (primary cell)	CNhs13480	immature langerhans cells, donor2.CNhs13480.11905-125F6	yes	yes	yes	primary cell
FANTOM5 (primary cell)	CNhs10875	Intestinal epithelial cells (polarized), donor1.CNhs10875.11246-116E4	yes	yes	yes	primary cell
FANTOM5 (primary cell)	CNhs12596	Iris Pigment Epithelial Cells, donor1.CNhs12596.11530-119I9	yes	yes	yes	primary cell
FANTOM5 (primary cell)	CNhs11064	Keratinocyte - epidermal, donor1.CNhs11064.11272-116H3	yes	yes	yes	primary cell
FANTOM5 (primary cell)	CNhs11381	Keratinocyte - epidermal, donor2.CNhs11381.11349-117G8	yes	yes	yes	primary cell
FANTOM5 (primary cell)	CNhs12031	Keratinocyte - epidermal, donor3.CNhs12031.11421-118F8	yes	yes	yes	primary cell
FANTOM5 (primary cell)	CNhs10879	Keratinocyte - oral, donor1.CNhs10879.11251-116E9	yes	yes	yes	primary cell
FANTOM5 (primary cell)	CNhs11337	Keratocytes, donor1.CNhs11337.11527-119I6	yes	yes	yes	primary cell
FANTOM5 (primary cell)	CNhs12095	Keratocytes, donor2.CNhs12095.11607-120I5	yes	yes	yes	primary cell
FANTOM5 (primary cell)	CNhs12568	Lens Epithelial Cells, donor2.CNhs12568.11609-120I7	yes	yes	yes	primary cell
FANTOM5 (primary cell)	CNhs12572	Lens Epithelial Cells, donor3.CNhs12572.11690-122I7	yes	yes	yes	primary cell
FANTOM5 (primary cell)	CNhs11936	Lymphatic Endothelial cells response to VEGFC, 00hr00min, biol_rep1 (MM XIX - 1).CNhs11936.12260-130A1	yes	yes	yes	primary cell
FANTOM5 (primary cell)	CNhs13157	Lymphatic Endothelial cells response to VEGFC, 00hr00min, biol_rep2 (MM XIV - 1).CNhs13157.12382-131E6	yes	yes	yes	primary cell
FANTOM5 (primary cell)	CNhs13276	Lymphatic Endothelial cells response to VEGFC, 00hr00min, biol_rep3 (MM XXII - 1 ).CNhs13276.12504-133A2	yes	yes	yes	primary cell
FANTOM5 (primary cell)	CNhs10861	Macrophage - monocyte derived, donor1.CNhs10861.11232-116C8	yes	yes	yes	primary cell
FANTOM5 (primary cell)	CNhs11899	Macrophage - monocyte derived, donor2.CNhs11899.11313-117C8	yes	yes	yes	primary cell
FANTOM5 (primary cell)	CNhs12003	Macrophage - monocyte derived, donor3.CNhs12003.11389-118C3	yes	yes	yes	primary cell
FANTOM5 (primary cell)	CNhs12538	Mallassez-derived cells, donor1 (MZH3).CNhs12538.12142-128E9	yes	yes	yes	primary cell
FANTOM5 (primary cell)	CNhs13550	Mallassez-derived cells, donor2.CNhs13550.11929-125I3	yes	yes	yes	primary cell
FANTOM5 (primary cell)	CNhs13551	Mallassez-derived cells, donor3.CNhs13551.11930-125I4	yes	yes	yes	primary cell
FANTOM5 (primary cell)	CNhs11077	Mammary Epithelial Cell, donor1.CNhs11077.11273-116H4	yes	yes	yes	primary cell
FANTOM5 (primary cell)	CNhs11382	Mammary Epithelial Cell, donor2.CNhs11382.11350-117G9	yes	yes	yes	primary cell
FANTOM5 (primary cell)	CNhs12032	Mammary Epithelial Cell, donor3.CNhs12032.11422-118F9	yes	yes	yes	primary cell
FANTOM5 (primary cell)	CNhs11073	Mast cell - stimulated, donor1.CNhs11073.11487-119E2	yes	yes	yes	primary cell
FANTOM5 (primary cell)	CNhs12566	Mast cell, donor1.CNhs12566.11563-120D6	yes	yes	yes	primary cell
FANTOM5 (primary cell)	CNhs12594	Mast cell, donor2.CNhs12594.11565-120D8	yes	yes	yes	primary cell
FANTOM5 (primary cell)	CNhs12593	Mast cell, donor3.CNhs12593.11566-120D9	yes	yes	yes	primary cell
FANTOM5 (primary cell)	CNhs12592	Mast cell, donor4.CNhs12592.11567-120E1	yes	yes	yes	primary cell
FANTOM5 (primary cell)	CNhs13925	Mast cell, expanded and stimulated, donor5.CNhs13925.11940-126A5	yes	yes	yes	primary cell
FANTOM5 (primary cell)	CNhs13927	Mast cell, expanded and stimulated, donor8.CNhs13927.11942-126A7	yes	yes	yes	primary cell
FANTOM5 (primary cell)	CNhs13924	Mast cell, expanded, donor5.CNhs13924.11939-126A4	yes	yes	yes	primary cell
FANTOM5 (primary cell)	CNhs13926	Mast cell, expanded, donor8.CNhs13926.11941-126A6	yes	yes	yes	primary cell
FANTOM5 (primary cell)	CNhs12558	mature adipocyte, donor1.CNhs12558.12231-129F8	yes	yes	yes	primary cell
FANTOM5 (primary cell)	CNhs12559	mature adipocyte, donor2.CNhs12559.12232-129F9	yes	yes	yes	primary cell
FANTOM5 (primary cell)	CNhs12560	mature adipocyte, donor3.CNhs12560.12233-129G1	yes	yes	yes	primary cell
FANTOM5 (primary cell)	CNhs12562	mature adipocyte, donor4.CNhs12562.12234-129G2	yes	yes	yes	primary cell
FANTOM5 (primary cell)	CNhs12570	Melanocyte - dark, donor3.CNhs12570.11663-122F7	yes	yes	yes	primary cell
FANTOM5 (primary cell)	CNhs11303	Melanocyte - light, donor1.CNhs11303.11274-116H5	yes	yes	yes	primary cell
FANTOM5 (primary cell)	CNhs11383	Melanocyte - light, donor2.CNhs11383.11351-117H1	yes	yes	yes	primary cell
FANTOM5 (primary cell)	CNhs12033	Melanocyte - light, donor3.CNhs12033.11423-118G1	yes	yes	yes	primary cell
FANTOM5 (primary cell)	CNhs12816	Melanocyte, donor1 (MC+1).CNhs12816.12641-134G4	yes	yes	yes	primary cell
FANTOM5 (primary cell)	CNhs13156	Melanocyte, donor2 (MC+2).CNhs13156.12739-135I3	yes	yes	yes	primary cell
FANTOM5 (primary cell)	CNhs13406	Melanocyte, donor3 (MC+3).CNhs13406.12837-137B2	yes	yes	yes	primary cell
FANTOM5 (primary cell)	CNhs11320	Meningeal Cells, donor1.CNhs11320.11493-119E8	yes	yes	yes	primary cell
FANTOM5 (primary cell)	CNhs12080	Meningeal Cells, donor2.CNhs12080.11573-120E7	yes	yes	yes	primary cell
FANTOM5 (primary cell)	CNhs12731	Meningeal Cells, donor3.CNhs12731.11654-122E7	yes	yes	yes	primary cell
FANTOM5 (primary cell)	CNhs12363	mesenchymal precursor cell - adipose, donor1.CNhs12363.11747-123G1	yes	yes	yes	primary cell
FANTOM5 (primary cell)	CNhs12364	mesenchymal precursor cell - adipose, donor2.CNhs12364.11748-123G2	yes	yes	yes	primary cell
FANTOM5 (primary cell)	CNhs12365	mesenchymal precursor cell - adipose, donor3.CNhs12365.11749-123G3	yes	yes	yes	primary cell
FANTOM5 (primary cell)	CNhs12366	mesenchymal precursor cell - bone marrow, donor1.CNhs12366.11750-123G4	yes	yes	yes	primary cell
FANTOM5 (primary cell)	CNhs12367	mesenchymal precursor cell - bone marrow, donor2.CNhs12367.11751-123G5	yes	yes	yes	primary cell
FANTOM5 (primary cell)	CNhs13098	mesenchymal precursor cell - bone marrow, donor3.CNhs13098.11840-124H4	yes	yes	yes	primary cell
FANTOM5 (primary cell)	CNhs12368	mesenchymal precursor cell - cardiac, donor1.CNhs12368.11752-123G6	yes	yes	yes	primary cell
FANTOM5 (primary cell)	CNhs12369	mesenchymal precursor cell - cardiac, donor2.CNhs12369.11753-123G7	yes	yes	yes	primary cell
FANTOM5 (primary cell)	CNhs12370	mesenchymal precursor cell - cardiac, donor3.CNhs12370.11754-123G8	yes	yes	yes	primary cell
FANTOM5 (primary cell)	CNhs12371	mesenchymal precursor cell - cardiac, donor4.CNhs12371.11755-123G9	yes	yes	yes	primary cell
FANTOM5 (primary cell)	CNhs10844	Mesenchymal stem cells - adipose, donor0.CNhs10844.11217-116B2	yes	yes	yes	primary cell
FANTOM5 (primary cell)	CNhs11345	Mesenchymal Stem Cells - adipose, donor1.CNhs11345.11537-120A7	yes	yes	yes	primary cell
FANTOM5 (primary cell)	CNhs12922	Mesenchymal Stem Cells - adipose, donor3.CNhs12922.11698-123A6	yes	yes	yes	primary cell
FANTOM5 (primary cell)	CNhs11349	Mesenchymal Stem Cells - amniotic membrane, donor1.CNhs11349.11547-120B8	yes	yes	yes	primary cell
FANTOM5 (primary cell)	CNhs12104	Mesenchymal Stem Cells - amniotic membrane, donor2.CNhs12104.11627-122B7	yes	yes	yes	primary cell
FANTOM5 (primary cell)	CNhs11344	Mesenchymal Stem Cells - bone marrow, donor1.CNhs11344.11536-120A6	yes	yes	yes	primary cell
FANTOM5 (primary cell)	CNhs12100	Mesenchymal Stem Cells - bone marrow, donor2.CNhs12100.11616-122A5	yes	yes	yes	primary cell
FANTOM5 (primary cell)	CNhs12126	Mesenchymal Stem Cells - bone marrow, donor3.CNhs12126.11697-123A5	yes	yes	yes	primary cell
FANTOM5 (primary cell)	CNhs10845	Mesenchymal stem cells - hepatic, donor0.CNhs10845.11218-116B3	yes	yes	yes	primary cell
FANTOM5 (primary cell)	CNhs12730	Mesenchymal Stem Cells - hepatic, donor2.CNhs12730.11618-122A7	yes	yes	yes	primary cell
FANTOM5 (primary cell)	CNhs12492	Mesenchymal stem cells - umbilical, donor0.CNhs12492.11214-116A8	yes	yes	yes	primary cell
FANTOM5 (primary cell)	CNhs11347	Mesenchymal Stem Cells - umbilical, donor1.CNhs11347.11539-120A9	yes	yes	yes	primary cell
FANTOM5 (primary cell)	CNhs12127	Mesenchymal Stem Cells - umbilical, donor3.CNhs12127.11700-123A8	yes	yes	yes	primary cell
FANTOM5 (primary cell)	CNhs11057	Mesenchymal Stem Cells - Wharton's Jelly, donor1.CNhs11057.11548-120B9	yes	yes	yes	primary cell
FANTOM5 (primary cell)	CNhs13337	mesenchymal stem cells (adipose derived), adipogenic induction, 00hr00min, biol_rep1.CNhs13337.13229-141I7	yes	yes	yes	primary cell
FANTOM5 (primary cell)	CNhs13420	mesenchymal stem cells (adipose derived), adipogenic induction, 00hr00min, biol_rep2.CNhs13420.13230-141I8	yes	yes	yes	primary cell
FANTOM5 (primary cell)	CNhs13421	mesenchymal stem cells (adipose derived), adipogenic induction, 00hr00min, biol_rep3.CNhs13421.13231-141I9	yes	yes	yes	primary cell
FANTOM5 (primary cell)	CNhs10850	Mesothelial Cells, donor1.CNhs10850.11247-116E5	yes	yes	yes	primary cell
FANTOM5 (primary cell)	CNhs12197	Mesothelial Cells, donor2.CNhs12197.12156-128G5	yes	yes	yes	primary cell
FANTOM5 (primary cell)	CNhs12012	Mesothelial Cells, donor3.CNhs12012.11402-118D7	yes	yes	yes	primary cell
FANTOM5 (primary cell)	CNhs13535	migratory langerhans cells, donor1.CNhs13535.11901-125F2	yes	yes	yes	primary cell
FANTOM5 (primary cell)	CNhs13536	migratory langerhans cells, donor2.CNhs13536.11902-125F3	yes	yes	yes	primary cell
FANTOM5 (primary cell)	CNhs13547	migratory langerhans cells, donor3.CNhs13547.11903-125F4	yes	yes	yes	primary cell
FANTOM5 (primary cell)	CNhs13379	Monocyte-derived macrophages response to LPS, 00hr00min, donor2 (t1 Subject2).CNhs13379.12796-136F6	yes	yes	yes	primary cell
FANTOM5 (primary cell)	CNhs13174	Monocyte-derived macrophages response to LPS, 00hr00min, donor3 (t1 Subject3).CNhs13174.12894-137H5	yes	yes	yes	primary cell
FANTOM5 (primary cell)	CNhs13649	Monocyte-derived macrophages response to mock influenza infection, 00hr00min, donor3 (536_119:MI_0h).CNhs13649.13322-143B1	yes	yes	yes	primary cell
FANTOM5 (primary cell)	CNhs13638	Monocyte-derived macrophages response to mock influenza infection, 00hr00min, donor4 (227_121:MI_0h).CNhs13638.13310-142I7	yes	yes	yes	primary cell
FANTOM5 (primary cell)	CNhs13693	Monocyte-derived macrophages response to mock influenza infection, 24hr00min, donor1 (868_121:MI_24h).CNhs13693.13309-142I6	yes	yes	yes	primary cell
FANTOM5 (primary cell)	CNhs13648	Monocyte-derived macrophages response to mock influenza infection, 24hr00min, donor2 (150_120:MI_24h).CNhs13648.13321-143A9	yes	yes	yes	primary cell
FANTOM5 (primary cell)	CNhs13652	Monocyte-derived macrophages response to mock influenza infection, 24hr00min, donor3 (536_119:MI_24h).CNhs13652.13327-143B6	yes	yes	yes	primary cell
FANTOM5 (primary cell)	CNhs13644	Monocyte-derived macrophages response to mock influenza infection, 24hr00min, donor4 (227_121:MI_24h).CNhs13644.13315-143A3	yes	yes	yes	primary cell
FANTOM5 (primary cell)	CNhs13554	Monocyte-derived macrophages response to udorn influenza infection, 00hr00min, donor1 (868_121:Ud_0h).CNhs13554.13305-142I2	yes	yes	yes	primary cell
FANTOM5 (primary cell)	CNhs13646	Monocyte-derived macrophages response to udorn influenza infection, 00hr00min, donor2 (150_120:Ud_0h).CNhs13646.13317-143A5	yes	yes	yes	primary cell
FANTOM5 (primary cell)	CNhs13650	Monocyte-derived macrophages response to udorn influenza infection, 00hr00min, donor3 (536_119:Ud_0h).CNhs13650.13323-143B2	yes	yes	yes	primary cell
FANTOM5 (primary cell)	CNhs13639	Monocyte-derived macrophages response to udorn influenza infection, 00hr00min, donor4 (227_121:Ud_0h).CNhs13639.13311-142I8	yes	yes	yes	primary cell
FANTOM5 (primary cell)	CNhs10870	Myoblast, donor1.CNhs10870.11241-116D8	yes	yes	yes	primary cell
FANTOM5 (primary cell)	CNhs11965	Myoblast, donor2.CNhs11965.11322-117D8	yes	yes	yes	primary cell
FANTOM5 (primary cell)	CNhs11908	Myoblast, donor3.CNhs11908.11398-118D3	yes	yes	yes	primary cell
FANTOM5 (primary cell)	CNhs12589	nasal epithelial cells, donor1, tech_rep1.CNhs12589.12226-129F3	yes	yes	yes	primary cell
FANTOM5 (primary cell)	CNhs12554	nasal epithelial cells, donor1, tech_rep2.CNhs12554.12226-129F3	yes	yes	yes	primary cell
FANTOM5 (primary cell)	CNhs12574	nasal epithelial cells, donor2.CNhs12574.12227-129F4	yes	yes	yes	primary cell
FANTOM5 (primary cell)	CNhs10859	Natural Killer Cells, donor1.CNhs10859.11230-116C6	yes	yes	yes	primary cell
FANTOM5 (primary cell)	CNhs11957	Natural Killer Cells, donor2.CNhs11957.11311-117C6	yes	yes	yes	primary cell
FANTOM5 (primary cell)	CNhs12001	Natural Killer Cells, donor3.CNhs12001.11387-118C1	yes	yes	yes	primary cell
FANTOM5 (primary cell)	CNhs12338	Neurons, donor1.CNhs12338.11494-119E9	yes	yes	yes	primary cell
FANTOM5 (primary cell)	CNhs12726	Neurons, donor2.CNhs12726.11574-120E8	yes	yes	yes	primary cell
FANTOM5 (primary cell)	CNhs13815	Neurons, donor3.CNhs13815.11655-122E8	yes	yes	yes	primary cell
FANTOM5 (primary cell)	CNhs10862	Neutrophils, donor1.CNhs10862.11233-116C9	yes	yes	yes	primary cell
FANTOM5 (primary cell)	CNhs11959	Neutrophils, donor2.CNhs11959.11314-117C9	yes	yes	yes	primary cell
FANTOM5 (primary cell)	CNhs11905	Neutrophils, donor3.CNhs11905.11390-118C4	yes	yes	yes	primary cell
FANTOM5 (primary cell)	CNhs10881	Nucleus Pulposus Cell, donor1.CNhs10881.11252-116F1	yes	yes	yes	primary cell
FANTOM5 (primary cell)	CNhs12019	Nucleus Pulposus Cell, donor2.CNhs12019.11409-118E5	yes	yes	yes	primary cell
FANTOM5 (primary cell)	CNhs12063	Nucleus Pulposus Cell, donor3.CNhs12063.11462-119B4	yes	yes	yes	primary cell
FANTOM5 (primary cell)	CNhs13816	Olfactory epithelial cells, donor1.CNhs13816.11933-125I7	yes	yes	yes	primary cell
FANTOM5 (primary cell)	CNhs13817	Olfactory epithelial cells, donor2.CNhs13817.11934-125I8	yes	yes	yes	primary cell
FANTOM5 (primary cell)	CNhs13818	Olfactory epithelial cells, donor3.CNhs13818.11935-125I9	yes	yes	yes	primary cell
FANTOM5 (primary cell)	CNhs13819	Olfactory epithelial cells, donor4.CNhs13819.11936-126A1	yes	yes	yes	primary cell
FANTOM5 (primary cell)	CNhs11311	Osteoblast - differentiated, donor1.CNhs11311.11276-116H7	yes	yes	yes	primary cell
FANTOM5 (primary cell)	CNhs12035	Osteoblast - differentiated, donor3.CNhs12035.11425-118G3	yes	yes	yes	primary cell
FANTOM5 (primary cell)	CNhs11385	Osteoblast, donor2.CNhs11385.11354-117H4	yes	yes	yes	primary cell
FANTOM5 (primary cell)	CNhs12036	Osteoblast, donor3.CNhs12036.11426-118G4	yes	yes	yes	primary cell
FANTOM5 (primary cell)	CNhs11317	Pericytes, donor1.CNhs11317.11491-119E6	yes	yes	yes	primary cell
FANTOM5 (primary cell)	CNhs12079	Pericytes, donor2.CNhs12079.11571-120E5	yes	yes	yes	primary cell
FANTOM5 (primary cell)	CNhs10860	Peripheral Blood Mononuclear Cells, donor1.CNhs10860.11231-116C7	yes	yes	yes	primary cell
FANTOM5 (primary cell)	CNhs11958	Peripheral Blood Mononuclear Cells, donor2.CNhs11958.11312-117C7	yes	yes	yes	primary cell
FANTOM5 (primary cell)	CNhs12002	Peripheral Blood Mononuclear Cells, donor3.CNhs12002.11388-118C2	yes	yes	yes	primary cell
FANTOM5 (primary cell)	CNhs11079	Placental Epithelial Cells, donor1.CNhs11079.11278-116H9	yes	yes	yes	primary cell
FANTOM5 (primary cell)	CNhs11386	Placental Epithelial Cells, donor2.CNhs11386.11355-117H5	yes	yes	yes	primary cell
FANTOM5 (primary cell)	CNhs12037	Placental Epithelial Cells, donor3.CNhs12037.11427-118G5	yes	yes	yes	primary cell
FANTOM5 (primary cell)	CNhs11052	Preadipocyte - breast, donor1.CNhs11052.11467-119B9	yes	yes	yes	primary cell
FANTOM5 (primary cell)	CNhs11971	Preadipocyte - breast, donor2.CNhs11971.11328-117E5	yes	yes	yes	primary cell
FANTOM5 (primary cell)	CNhs11065	Preadipocyte - omental, donor1.CNhs11065.11468-119C1	yes	yes	yes	primary cell
FANTOM5 (primary cell)	CNhs11902	Preadipocyte - omental, donor2.CNhs11902.11329-117E6	yes	yes	yes	primary cell
FANTOM5 (primary cell)	CNhs12013	Preadipocyte - omental, donor3.CNhs12013.11403-118D8	yes	yes	yes	primary cell
FANTOM5 (primary cell)	CNhs12065	Preadipocyte - perirenal, donor1.CNhs12065.11469-119C2	yes	yes	yes	primary cell
FANTOM5 (primary cell)	CNhs11981	Preadipocyte - subcutaneous, donor2.CNhs11981.11356-117H6	yes	yes	yes	primary cell
FANTOM5 (primary cell)	CNhs12038	Preadipocyte - subcutaneous, donor3.CNhs12038.11428-118G6	yes	yes	yes	primary cell
FANTOM5 (primary cell)	CNhs11082	Preadipocyte - visceral, donor1.CNhs11082.11280-116I2	yes	yes	yes	primary cell
FANTOM5 (primary cell)	CNhs11982	Preadipocyte - visceral, donor2.CNhs11982.11357-117H7	yes	yes	yes	primary cell
FANTOM5 (primary cell)	CNhs12039	Preadipocyte - visceral, donor3.CNhs12039.11429-118G7	yes	yes	yes	primary cell
FANTOM5 (primary cell)	CNhs10882	Prostate Epithelial Cells (polarized), donor1.CNhs10882.11253-116F2	yes	yes	yes	primary cell
FANTOM5 (primary cell)	CNhs11972	Prostate Epithelial Cells, donor2.CNhs11972.11331-117E8	yes	yes	yes	primary cell
FANTOM5 (primary cell)	CNhs12014	Prostate Epithelial Cells, donor3.CNhs12014.11404-118D9	yes	yes	yes	primary cell
FANTOM5 (primary cell)	CNhs10883	Prostate Stromal Cells, donor1.CNhs10883.11254-116F3	yes	yes	yes	primary cell
FANTOM5 (primary cell)	CNhs11973	Prostate Stromal Cells, donor2.CNhs11973.11332-117E9	yes	yes	yes	primary cell
FANTOM5 (primary cell)	CNhs12015	Prostate Stromal Cells, donor3.CNhs12015.11405-118E1	yes	yes	yes	primary cell
FANTOM5 (primary cell)	CNhs11331	Renal Cortical Epithelial Cells, donor1.CNhs11331.11516-119H4	yes	yes	yes	primary cell
FANTOM5 (primary cell)	CNhs12728	Renal Cortical Epithelial Cells, donor2.CNhs12728.11596-120H3	yes	yes	yes	primary cell
FANTOM5 (primary cell)	CNhs11332	Renal Epithelial Cells, donor1.CNhs11332.11517-119H5	yes	yes	yes	primary cell
FANTOM5 (primary cell)	CNhs12088	Renal Epithelial Cells, donor2.CNhs12088.11597-120H4	yes	yes	yes	primary cell
FANTOM5 (primary cell)	CNhs12732	Renal Epithelial Cells, donor3.CNhs12732.11678-122H4	yes	yes	yes	primary cell
FANTOM5 (primary cell)	CNhs12074	Renal Glomerular Endothelial Cells, donor1.CNhs12074.11514-119H2	yes	yes	yes	primary cell
FANTOM5 (primary cell)	CNhs12086	Renal Glomerular Endothelial Cells, donor2.CNhs12086.11594-120H1	yes	yes	yes	primary cell
FANTOM5 (primary cell)	CNhs12624	Renal Glomerular Endothelial Cells, donor3.CNhs12624.11675-122H1	yes	yes	yes	primary cell
FANTOM5 (primary cell)	CNhs13080	Renal Glomerular Endothelial Cells, donor4.CNhs13080.11783-124B1	yes	yes	yes	primary cell
FANTOM5 (primary cell)	CNhs11333	Renal Mesangial Cells, donor1.CNhs11333.11518-119H6	yes	yes	yes	primary cell
FANTOM5 (primary cell)	CNhs12121	Renal Mesangial Cells, donor3.CNhs12121.11679-122H5	yes	yes	yes	primary cell
FANTOM5 (primary cell)	CNhs11330	Renal Proximal Tubular Epithelial Cell, donor1.CNhs11330.11515-119H3	yes	yes	yes	primary cell
FANTOM5 (primary cell)	CNhs12087	Renal Proximal Tubular Epithelial Cell, donor2.CNhs12087.11595-120H2	yes	yes	yes	primary cell
FANTOM5 (primary cell)	CNhs12120	Renal Proximal Tubular Epithelial Cell, donor3.CNhs12120.11676-122H2	yes	yes	yes	primary cell
FANTOM5 (primary cell)	CNhs10842	Retinal Pigment Epithelial Cells, donor0.CNhs10842.11215-116A9	yes	yes	yes	primary cell
FANTOM5 (primary cell)	CNhs11338	Retinal Pigment Epithelial Cells, donor1.CNhs11338.11528-119I7	yes	yes	yes	primary cell
FANTOM5 (primary cell)	CNhs12733	Retinal Pigment Epithelial Cells, donor3.CNhs12733.11689-122I6	yes	yes	yes	primary cell
FANTOM5 (primary cell)	CNhs12810	salivary acinar cells, donor1.CNhs12810.11771-123I7	yes	yes	yes	primary cell
FANTOM5 (primary cell)	CNhs12811	salivary acinar cells, donor2.CNhs12811.11772-123I8	yes	yes	yes	primary cell
FANTOM5 (primary cell)	CNhs12812	salivary acinar cells, donor3.CNhs12812.11773-123I9	yes	yes	yes	primary cell
FANTOM5 (primary cell)	CNhs10847	Sebocyte, donor1.CNhs10847.11220-116B5	yes	yes	yes	primary cell
FANTOM5 (primary cell)	CNhs11951	Sebocyte, donor2.CNhs11951.11301-117B5	yes	yes	yes	primary cell
FANTOM5 (primary cell)	CNhs11084	Skeletal muscle cells differentiated into Myotubes - multinucleated, donor1.CNhs11084.11282-116I4	yes	yes	yes	primary cell
FANTOM5 (primary cell)	CNhs11083	Skeletal Muscle Cells, donor1.CNhs11083.11281-116I3	yes	yes	yes	primary cell
FANTOM5 (primary cell)	CNhs12053	Skeletal Muscle Cells, donor4.CNhs12053.11451-119A2	yes	yes	yes	primary cell
FANTOM5 (primary cell)	CNhs12056	Skeletal Muscle Cells, donor5.CNhs12056.11455-119A6	yes	yes	yes	primary cell
FANTOM5 (primary cell)	CNhs12060	Skeletal Muscle Cells, donor6.CNhs12060.11459-119B1	yes	yes	yes	primary cell
FANTOM5 (primary cell)	CNhs10869	Skeletal Muscle Satellite Cells, donor1.CNhs10869.11240-116D7	yes	yes	yes	primary cell
FANTOM5 (primary cell)	CNhs11964	Skeletal Muscle Satellite Cells, donor2.CNhs11964.11321-117D7	yes	yes	yes	primary cell
FANTOM5 (primary cell)	CNhs12008	Skeletal Muscle Satellite Cells, donor3.CNhs12008.11397-118D2	yes	yes	yes	primary cell
FANTOM5 (primary cell)	CNhs10884	Small Airway Epithelial Cells, donor1.CNhs10884.11256-116F5	yes	yes	yes	primary cell
FANTOM5 (primary cell)	CNhs11975	Small Airway Epithelial Cells, donor2.CNhs11975.11334-117F2	yes	yes	yes	primary cell
FANTOM5 (primary cell)	CNhs12016	Small Airway Epithelial Cells, donor3.CNhs12016.11406-118E2	yes	yes	yes	primary cell
FANTOM5 (primary cell)	CNhs10838	Smooth Muscle Cells - Aortic, donor0.CNhs10838.11210-116A4	yes	yes	yes	primary cell
FANTOM5 (primary cell)	CNhs11085	Smooth Muscle Cells - Aortic, donor1.CNhs11085.11283-116I5	yes	yes	yes	primary cell
FANTOM5 (primary cell)	CNhs11305	Smooth Muscle Cells - Aortic, donor2.CNhs11305.11360-117I1	yes	yes	yes	primary cell
FANTOM5 (primary cell)	CNhs11309	Smooth Muscle Cells - Aortic, donor3.CNhs11309.11432-118H1	yes	yes	yes	primary cell
FANTOM5 (primary cell)	CNhs11086	Smooth Muscle Cells - Brachiocephalic, donor1.CNhs11086.11284-116I6	yes	yes	yes	primary cell
FANTOM5 (primary cell)	CNhs12043	Smooth Muscle Cells - Brachiocephalic, donor3.CNhs12043.11433-118H2	yes	yes	yes	primary cell
FANTOM5 (primary cell)	CNhs10863	Smooth Muscle Cells - Brain Vascular, donor1.CNhs10863.11234-116D1	yes	yes	yes	primary cell
FANTOM5 (primary cell)	CNhs11900	Smooth Muscle Cells - Brain Vascular, donor2.CNhs11900.11315-117D1	yes	yes	yes	primary cell
FANTOM5 (primary cell)	CNhs12004	Smooth Muscle Cells - Brain Vascular, donor3.CNhs12004.11391-118C5	yes	yes	yes	primary cell
FANTOM5 (primary cell)	CNhs11328	Smooth Muscle Cells - Bronchial, donor1.CNhs11328.11512-119G9	yes	yes	yes	primary cell
FANTOM5 (primary cell)	CNhs12348	Smooth Muscle Cells - Bronchial, donor2.CNhs12348.11592-120G8	yes	yes	yes	primary cell
FANTOM5 (primary cell)	CNhs11087	Smooth Muscle Cells - Carotid, donor1.CNhs11087.11285-116I7	yes	yes	yes	primary cell
FANTOM5 (primary cell)	CNhs12044	Smooth Muscle Cells - Carotid, donor3.CNhs12044.11434-118H3	yes	yes	yes	primary cell
FANTOM5 (primary cell)	CNhs10868	Smooth Muscle Cells - Colonic, donor1.CNhs10868.11239-116D6	yes	yes	yes	primary cell
FANTOM5 (primary cell)	CNhs11963	Smooth Muscle Cells - Colonic, donor2.CNhs11963.11320-117D6	yes	yes	yes	primary cell
FANTOM5 (primary cell)	CNhs12007	Smooth Muscle Cells - Colonic, donor3.CNhs12007.11396-118D1	yes	yes	yes	primary cell
FANTOM5 (primary cell)	CNhs11088	Smooth Muscle Cells - Coronary Artery, donor1.CNhs11088.11286-116I8	yes	yes	yes	primary cell
FANTOM5 (primary cell)	CNhs11987	Smooth Muscle Cells - Coronary Artery, donor2.CNhs11987.11363-117I4	yes	yes	yes	primary cell
FANTOM5 (primary cell)	CNhs12045	Smooth Muscle Cells - Coronary Artery, donor3.CNhs12045.11435-118H4	yes	yes	yes	primary cell
FANTOM5 (primary cell)	CNhs11324	Smooth Muscle Cells - Esophageal, donor1.CNhs11324.11508-119G5	yes	yes	yes	primary cell
FANTOM5 (primary cell)	CNhs11988	Smooth Muscle Cells - Internal Thoracic Artery, donor2.CNhs11988.11364-117I5	yes	yes	yes	primary cell
FANTOM5 (primary cell)	CNhs12046	Smooth Muscle Cells - Internal Thoracic Artery, donor3.CNhs12046.11436-118H5	yes	yes	yes	primary cell
FANTOM5 (primary cell)	CNhs11920	Smooth Muscle Cells - Prostate, donor1.CNhs11920.11257-116F6	yes	yes	yes	primary cell
FANTOM5 (primary cell)	CNhs11976	Smooth Muscle Cells - Prostate, donor2.CNhs11976.11335-117F3	yes	yes	yes	primary cell
FANTOM5 (primary cell)	CNhs11989	Smooth Muscle Cells - Pulmonary Artery, donor2.CNhs11989.11365-117I6	yes	yes	yes	primary cell
FANTOM5 (primary cell)	CNhs11090	Smooth Muscle Cells - Subclavian Artery, donor1.CNhs11090.11289-117A2	yes	yes	yes	primary cell
FANTOM5 (primary cell)	CNhs11990	Smooth Muscle Cells - Subclavian Artery, donor2.CNhs11990.11366-117I7	yes	yes	yes	primary cell
FANTOM5 (primary cell)	CNhs12048	Smooth Muscle Cells - Subclavian Artery, donor3.CNhs12048.11438-118H7	yes	yes	yes	primary cell
FANTOM5 (primary cell)	CNhs11329	Smooth Muscle Cells - Tracheal, donor1.CNhs11329.11513-119H1	yes	yes	yes	primary cell
FANTOM5 (primary cell)	CNhs12894	Smooth Muscle Cells - Tracheal, donor3.CNhs12894.11674-122G9	yes	yes	yes	primary cell
FANTOM5 (primary cell)	CNhs10839	Smooth Muscle Cells - Umbilical artery, donor0.CNhs10839.11212-116A6	yes	yes	yes	primary cell
FANTOM5 (primary cell)	CNhs11091	Smooth Muscle Cells - Umbilical Artery, donor1.CNhs11091.11290-117A3	yes	yes	yes	primary cell
FANTOM5 (primary cell)	CNhs11991	Smooth Muscle Cells - Umbilical Artery, donor2.CNhs11991.11367-117I8	yes	yes	yes	primary cell
FANTOM5 (primary cell)	CNhs12049	Smooth Muscle Cells - Umbilical Artery, donor3.CNhs12049.11439-118H8	yes	yes	yes	primary cell
FANTOM5 (primary cell)	CNhs12597	Smooth Muscle Cells - Umbilical Vein, donor1.CNhs12597.11541-120B2	yes	yes	yes	primary cell
FANTOM5 (primary cell)	CNhs12569	Smooth Muscle Cells - Umbilical Vein, donor2.CNhs12569.11621-122B1	yes	yes	yes	primary cell
FANTOM5 (primary cell)	CNhs11927	Smooth Muscle Cells - Uterine, donor3.CNhs11927.11466-119B8	yes	yes	yes	primary cell
FANTOM5 (primary cell)	CNhs11992	Synoviocyte, donor2.CNhs11992.11368-117I9	yes	yes	yes	primary cell
FANTOM5 (primary cell)	CNhs12050	Synoviocyte, donor3.CNhs12050.11440-118H9	yes	yes	yes	primary cell
FANTOM5 (primary cell)	CNhs12639	tenocyte, donor1.CNhs12639.11763-123H8	yes	yes	yes	primary cell
FANTOM5 (primary cell)	CNhs12640	tenocyte, donor2.CNhs12640.11765-123I1	yes	yes	yes	primary cell
FANTOM5 (primary cell)	CNhs12641	tenocyte, donor3.CNhs12641.11768-123I4	yes	yes	yes	primary cell
FANTOM5 (primary cell)	CNhs11340	Trabecular Meshwork Cells, donor1.CNhs11340.11532-120A2	yes	yes	yes	primary cell
FANTOM5 (primary cell)	CNhs12124	Trabecular Meshwork Cells, donor3.CNhs12124.11693-123A1	yes	yes	yes	primary cell
FANTOM5 (primary cell)	CNhs11092	Tracheal Epithelial Cells, donor1.CNhs11092.11292-117A5	yes	yes	yes	primary cell
FANTOM5 (primary cell)	CNhs11993	Tracheal Epithelial Cells, donor2.CNhs11993.11369-118A1	yes	yes	yes	primary cell
FANTOM5 (primary cell)	CNhs12051	Tracheal Epithelial Cells, donor3.CNhs12051.11441-118I1	yes	yes	yes	primary cell
FANTOM5 (primary cell)	CNhs10843	Urothelial cells, donor0.CNhs10843.11216-116B1	yes	yes	yes	primary cell
FANTOM5 (primary cell)	CNhs11334	Urothelial Cells, donor1.CNhs11334.11520-119H8	yes	yes	yes	primary cell
FANTOM5 (primary cell)	CNhs12091	Urothelial Cells, donor2.CNhs12091.11600-120H7	yes	yes	yes	primary cell
FANTOM5 (primary cell)	CNhs12122	Urothelial Cells, donor3.CNhs12122.11681-122H7	yes	yes	yes	primary cell
FANTOM5 (primary cell)	CNhs11350	Multipotent Cord Blood Unrestricted Somatic Stem Cells, donor1.CNhs11350.11549-120C1	yes	yes		primary cell
FANTOM5 (primary cell)	CNhs12105	Multipotent Cord Blood Unrestricted Somatic Stem Cells, donor2.CNhs12105.11629-122B9	yes	yes		primary cell
FANTOM5 (primary cell)	CNhs11063	Neural stem cells, donor1.CNhs11063.11275-116H6	yes	yes		primary cell
FANTOM5 (primary cell)	CNhs10877	Pancreatic stromal cells, donor1.CNhs10877.11249-116E7	yes	yes		primary cell
FANTOM5 (primary cell)	CNhs12584	Preadipocyte - breast, donor2 (nuclear fraction).CNhs12584.14320-155D9	yes	yes		primary cell
FANTOM5 (primary cell)	CNhs12583	Small Airway Epithelial Cells, donor3 (nuclear fraction).CNhs12583.14317-155D6	yes	yes		primary cell
FANTOM5 (primary cell)	CNhs12401	Smooth Muscle Cells - Aortic, donor0 (cytoplasmic fraction).CNhs12401.14313-155D2	yes	yes		primary cell
FANTOM5 (primary cell)	CNhs12402	Smooth Muscle Cells - Aortic, donor0 (nuclear fraction).CNhs12402.14314-155D3	yes	yes		primary cell
FANTOM5 (primary cell)	CNhs11675	Whole blood (ribopure), donor090309, donation1.CNhs11675.12179-129A1	yes	yes		primary cell
FANTOM5 (primary cell)	CNhs11671	Whole blood (ribopure), donor090309, donation2.CNhs11671.12180-129A2	yes	yes		primary cell
FANTOM5 (primary cell)	CNhs11948	Whole blood (ribopure), donor090309, donation3.CNhs11948.12181-129A3	yes	yes		primary cell
FANTOM5 (primary cell)	CNhs11075	Whole blood (ribopure), donor090325, donation1.CNhs11075.12176-128I7	yes	yes		primary cell
FANTOM5 (primary cell)	CNhs11076	Whole blood (ribopure), donor090325, donation2.CNhs11076.12177-128I8	yes	yes		primary cell
FANTOM5 (primary cell)	CNhs11672	Whole blood (ribopure), donor090612, donation1.CNhs11672.12182-129A4	yes	yes		primary cell
FANTOM5 (primary cell)	CNhs11673	Whole blood (ribopure), donor090612, donation2.CNhs11673.12183-129A5	yes	yes		primary cell
FANTOM5 (primary cell)	CNhs11949	Whole blood (ribopure), donor090612, donation3.CNhs11949.12184-129A6	yes	yes		primary cell
TCGA	TCGA-3N-A9WB-06	Melanoma			yes	bulk tumour
TCGA	TCGA-3N-A9WC-06	Melanoma			yes	bulk tumour
TCGA	TCGA-3N-A9WD-06	Melanoma			yes	bulk tumour
TCGA	TCGA-BF-A1PU-01	Melanoma			yes	bulk tumour
TCGA	TCGA-BF-A1PX-01	Melanoma			yes	bulk tumour
TCGA	TCGA-BF-A1PZ-01	Melanoma			yes	bulk tumour
TCGA	TCGA-BF-A3DJ-01	Melanoma			yes	bulk tumour
TCGA	TCGA-BF-A3DL-01	Melanoma			yes	bulk tumour
TCGA	TCGA-BF-A3DM-01	Melanoma			yes	bulk tumour
TCGA	TCGA-BF-A3DN-01	Melanoma			yes	bulk tumour
TCGA	TCGA-BF-A5EO-01	Melanoma			yes	bulk tumour
TCGA	TCGA-BF-A5EP-01	Melanoma			yes	bulk tumour
TCGA	TCGA-BF-A5EQ-01	Melanoma			yes	bulk tumour
TCGA	TCGA-BF-A5ER-01	Melanoma			yes	bulk tumour
TCGA	TCGA-BF-A5ES-01	Melanoma			yes	bulk tumour
TCGA	TCGA-BF-A9VF-01	Melanoma			yes	bulk tumour
TCGA	TCGA-BF-AAOU-01	Melanoma			yes	bulk tumour
TCGA	TCGA-BF-AAOX-01	Melanoma			yes	bulk tumour
TCGA	TCGA-BF-AAP0-06	Melanoma			yes	bulk tumour
TCGA	TCGA-BF-AAP1-01	Melanoma			yes	bulk tumour
TCGA	TCGA-BF-AAP2-01	Melanoma			yes	bulk tumour
TCGA	TCGA-BF-AAP4-01	Melanoma			yes	bulk tumour
TCGA	TCGA-BF-AAP6-01	Melanoma			yes	bulk tumour
TCGA	TCGA-BF-AAP7-01	Melanoma			yes	bulk tumour
TCGA	TCGA-BF-AAP8-01	Melanoma			yes	bulk tumour
TCGA	TCGA-D3-A1QA-07	Melanoma			yes	bulk tumour
TCGA	TCGA-D3-A2JE-06	Melanoma			yes	bulk tumour
TCGA	TCGA-D3-A2JG-06	Melanoma			yes	bulk tumour
TCGA	TCGA-D3-A5GT-01	Melanoma			yes	bulk tumour
TCGA	TCGA-D3-A8GB-06	Melanoma			yes	bulk tumour
TCGA	TCGA-D3-A8GC-06	Melanoma			yes	bulk tumour
TCGA	TCGA-D3-A8GD-06	Melanoma			yes	bulk tumour
TCGA	TCGA-D3-A8GE-06	Melanoma			yes	bulk tumour
TCGA	TCGA-D3-A8GI-06	Melanoma			yes	bulk tumour
TCGA	TCGA-D3-A8GJ-06	Melanoma			yes	bulk tumour
TCGA	TCGA-D3-A8GK-06	Melanoma			yes	bulk tumour
TCGA	TCGA-D3-A8GL-06	Melanoma			yes	bulk tumour
TCGA	TCGA-D3-A8GM-06	Melanoma			yes	bulk tumour
TCGA	TCGA-D3-A8GN-06	Melanoma			yes	bulk tumour
TCGA	TCGA-D3-A8GO-06	Melanoma			yes	bulk tumour
TCGA	TCGA-D3-A8GP-06	Melanoma			yes	bulk tumour
TCGA	TCGA-D3-A8GQ-06	Melanoma			yes	bulk tumour
TCGA	TCGA-D3-A8GR-06	Melanoma			yes	bulk tumour
TCGA	TCGA-D3-A8GS-06	Melanoma			yes	bulk tumour
TCGA	TCGA-D3-A8GV-06	Melanoma			yes	bulk tumour
TCGA	TCGA-D9-A1X3-06	Melanoma			yes	bulk tumour
TCGA	TCGA-D9-A4Z3-01	Melanoma			yes	bulk tumour
TCGA	TCGA-D9-A4Z5-01	Melanoma			yes	bulk tumour
TCGA	TCGA-D9-A4Z6-06	Melanoma			yes	bulk tumour
TCGA	TCGA-D9-A6E9-06	Melanoma			yes	bulk tumour
TCGA	TCGA-D9-A6EA-06	Melanoma			yes	bulk tumour
TCGA	TCGA-D9-A6EC-06	Melanoma			yes	bulk tumour
TCGA	TCGA-D9-A6EG-06	Melanoma			yes	bulk tumour
TCGA	TCGA-DA-A95V-06	Melanoma			yes	bulk tumour
TCGA	TCGA-DA-A95W-06	Melanoma			yes	bulk tumour
TCGA	TCGA-DA-A95X-06	Melanoma			yes	bulk tumour
TCGA	TCGA-DA-A95Y-06	Melanoma			yes	bulk tumour
TCGA	TCGA-DA-A95Z-06	Melanoma			yes	bulk tumour
TCGA	TCGA-DA-A960-01	Melanoma			yes	bulk tumour
TCGA	TCGA-EB-A4IS-01	Melanoma			yes	bulk tumour
TCGA	TCGA-EB-A4OY-01	Melanoma			yes	bulk tumour
TCGA	TCGA-EB-A4OZ-01	Melanoma			yes	bulk tumour
TCGA	TCGA-EB-A4P0-01	Melanoma			yes	bulk tumour
TCGA	TCGA-EB-A51B-01	Melanoma			yes	bulk tumour
TCGA	TCGA-EB-A550-01	Melanoma			yes	bulk tumour
TCGA	TCGA-EB-A551-01	Melanoma			yes	bulk tumour
TCGA	TCGA-EB-A57M-01	Melanoma			yes	bulk tumour
TCGA	TCGA-EB-A5KH-06	Melanoma			yes	bulk tumour
TCGA	TCGA-EB-A5SE-01	Melanoma			yes	bulk tumour
TCGA	TCGA-EB-A5SF-01	Melanoma			yes	bulk tumour
TCGA	TCGA-EB-A5SG-06	Melanoma			yes	bulk tumour
TCGA	TCGA-EB-A5SH-06	Melanoma			yes	bulk tumour
TCGA	TCGA-EB-A5UL-06	Melanoma			yes	bulk tumour
TCGA	TCGA-EB-A5UM-01	Melanoma			yes	bulk tumour
TCGA	TCGA-EB-A5UN-06	Melanoma			yes	bulk tumour
TCGA	TCGA-EB-A5VU-01	Melanoma			yes	bulk tumour
TCGA	TCGA-EB-A5VV-06	Melanoma			yes	bulk tumour
TCGA	TCGA-EB-A6L9-06	Melanoma			yes	bulk tumour
TCGA	TCGA-EB-A6QY-01	Melanoma			yes	bulk tumour
TCGA	TCGA-EB-A6QZ-01	Melanoma			yes	bulk tumour
TCGA	TCGA-EB-A6R0-01	Melanoma			yes	bulk tumour
TCGA	TCGA-EB-A82B-01	Melanoma			yes	bulk tumour
TCGA	TCGA-EB-A82C-01	Melanoma			yes	bulk tumour
TCGA	TCGA-EB-A85I-01	Melanoma			yes	bulk tumour
TCGA	TCGA-EB-A85J-01	Melanoma			yes	bulk tumour
TCGA	TCGA-EB-A97M-01	Melanoma			yes	bulk tumour
TCGA	TCGA-EE-A2MF-06	Melanoma			yes	bulk tumour
TCGA	TCGA-EE-A3J3-06	Melanoma			yes	bulk tumour
TCGA	TCGA-EE-A3J4-06	Melanoma			yes	bulk tumour
TCGA	TCGA-EE-A3J7-06	Melanoma			yes	bulk tumour
TCGA	TCGA-EE-A3JA-06	Melanoma			yes	bulk tumour
TCGA	TCGA-EE-A3JB-06	Melanoma			yes	bulk tumour
TCGA	TCGA-EE-A3JD-06	Melanoma			yes	bulk tumour
TCGA	TCGA-EE-A3JE-06	Melanoma			yes	bulk tumour
TCGA	TCGA-EE-A3JI-06	Melanoma			yes	bulk tumour
TCGA	TCGA-ER-A197-06	Melanoma			yes	bulk tumour
TCGA	TCGA-ER-A19T-01	Melanoma			yes	bulk tumour
TCGA	TCGA-ER-A19T-06	Melanoma			yes	bulk tumour
TCGA	TCGA-ER-A19W-06	Melanoma			yes	bulk tumour
TCGA	TCGA-ER-A2NE-06	Melanoma			yes	bulk tumour
TCGA	TCGA-ER-A2NF-01	Melanoma			yes	bulk tumour
TCGA	TCGA-ER-A2NF-06	Melanoma			yes	bulk tumour
TCGA	TCGA-ER-A3EV-06	Melanoma			yes	bulk tumour
TCGA	TCGA-ER-A42H-01	Melanoma			yes	bulk tumour
TCGA	TCGA-ER-A42K-06	Melanoma			yes	bulk tumour
TCGA	TCGA-ER-A42L-06	Melanoma			yes	bulk tumour
TCGA	TCGA-FR-A69P-06	Melanoma			yes	bulk tumour
TCGA	TCGA-FR-A726-01	Melanoma			yes	bulk tumour
TCGA	TCGA-FR-A728-01	Melanoma			yes	bulk tumour
TCGA	TCGA-FR-A729-06	Melanoma			yes	bulk tumour
TCGA	TCGA-FR-A7U8-06	Melanoma			yes	bulk tumour
TCGA	TCGA-FR-A7U9-06	Melanoma			yes	bulk tumour
TCGA	TCGA-FR-A7UA-06	Melanoma			yes	bulk tumour
TCGA	TCGA-FR-A8YC-06	Melanoma			yes	bulk tumour
TCGA	TCGA-FR-A8YD-06	Melanoma			yes	bulk tumour
TCGA	TCGA-FR-A8YE-06	Melanoma			yes	bulk tumour
TCGA	TCGA-FW-A5DY-06	Melanoma			yes	bulk tumour
TCGA	TCGA-GF-A2C7-01	Melanoma			yes	bulk tumour
TCGA	TCGA-GF-A6C8-06	Melanoma			yes	bulk tumour
TCGA	TCGA-GF-A6C9-06	Melanoma			yes	bulk tumour
TCGA	TCGA-GF-A769-01	Melanoma			yes	bulk tumour
TCGA	TCGA-GN-A261-06	Melanoma			yes	bulk tumour
TCGA	TCGA-GN-A4U3-06	Melanoma			yes	bulk tumour
TCGA	TCGA-GN-A4U4-06	Melanoma			yes	bulk tumour
TCGA	TCGA-GN-A4U5-01	Melanoma			yes	bulk tumour
TCGA	TCGA-GN-A4U7-06	Melanoma			yes	bulk tumour
TCGA	TCGA-GN-A4U8-06	Melanoma			yes	bulk tumour
TCGA	TCGA-GN-A4U8-11	Melanoma			yes	bulk tumour
TCGA	TCGA-GN-A4U9-06	Melanoma			yes	bulk tumour
TCGA	TCGA-GN-A8LK-06	Melanoma			yes	bulk tumour
TCGA	TCGA-GN-A8LL-06	Melanoma			yes	bulk tumour
TCGA	TCGA-GN-A8LN-01	Melanoma			yes	bulk tumour
TCGA	TCGA-GN-A9SD-06	Melanoma			yes	bulk tumour
TCGA	TCGA-HR-A2OG-06	Melanoma			yes	bulk tumour
TCGA	TCGA-HR-A2OH-06	Melanoma			yes	bulk tumour
TCGA	TCGA-HR-A5NC-01	Melanoma			yes	bulk tumour
TCGA	TCGA-LH-A9QB-06	Melanoma			yes	bulk tumour
TCGA	TCGA-OD-A75X-06	Melanoma			yes	bulk tumour
TCGA	TCGA-QB-A6FS-06	Melanoma			yes	bulk tumour
TCGA	TCGA-QB-AA9O-06	Melanoma			yes	bulk tumour
TCGA	TCGA-RP-A690-06	Melanoma			yes	bulk tumour
TCGA	TCGA-RP-A693-06	Melanoma			yes	bulk tumour
TCGA	TCGA-RP-A694-06	Melanoma			yes	bulk tumour
TCGA	TCGA-RP-A695-06	Melanoma			yes	bulk tumour
TCGA	TCGA-RP-A6K9-06	Melanoma			yes	bulk tumour
TCGA	TCGA-W3-A824-06	Melanoma			yes	bulk tumour
TCGA	TCGA-W3-A825-06	Melanoma			yes	bulk tumour
TCGA	TCGA-W3-A828-06	Melanoma			yes	bulk tumour
TCGA	TCGA-W3-AA1O-06	Melanoma			yes	bulk tumour
TCGA	TCGA-W3-AA1Q-06	Melanoma			yes	bulk tumour
TCGA	TCGA-W3-AA1R-06	Melanoma			yes	bulk tumour
TCGA	TCGA-W3-AA1V-06	Melanoma			yes	bulk tumour
TCGA	TCGA-W3-AA1W-06	Melanoma			yes	bulk tumour
TCGA	TCGA-W3-AA21-06	Melanoma			yes	bulk tumour
TCGA	TCGA-WE-A8JZ-06	Melanoma			yes	bulk tumour
TCGA	TCGA-WE-A8K1-06	Melanoma			yes	bulk tumour
TCGA	TCGA-WE-A8K4-01	Melanoma			yes	bulk tumour
TCGA	TCGA-WE-A8K5-06	Melanoma			yes	bulk tumour
TCGA	TCGA-WE-A8K6-06	Melanoma			yes	bulk tumour
TCGA	TCGA-WE-A8ZM-06	Melanoma			yes	bulk tumour
TCGA	TCGA-WE-A8ZN-06	Melanoma			yes	bulk tumour
TCGA	TCGA-WE-A8ZO-06	Melanoma			yes	bulk tumour
TCGA	TCGA-WE-A8ZQ-06	Melanoma			yes	bulk tumour
TCGA	TCGA-WE-A8ZR-06	Melanoma			yes	bulk tumour
TCGA	TCGA-WE-A8ZT-06	Melanoma			yes	bulk tumour
TCGA	TCGA-WE-A8ZX-06	Melanoma			yes	bulk tumour
TCGA	TCGA-WE-A8ZY-06	Melanoma			yes	bulk tumour
TCGA	TCGA-WE-AA9Y-06	Melanoma			yes	bulk tumour
TCGA	TCGA-WE-AAA0-06	Melanoma			yes	bulk tumour
TCGA	TCGA-WE-AAA3-06	Melanoma			yes	bulk tumour
[truncated: 1,448 more rows]
